# Supplementary material for: A comparative analysis of heart microRNAs in vertebrates brings novel insights into the evolution of genetic regulatory networks
Source: BMC Genomics. 2021 Mar 4;22:153. doi: 10.1186/s12864-021-07441-4 (PMC7931589; doi:10.1186/s12864-021-07441-4)
Supplement: Supplementary file 1 — Additional file 1 Supplementary data in xls format. [file 12864_2021_7441_MOESM1_ESM.xlsx]

## Sheet: Table_S1
Table_S1. Summary of results obtained for each dataset.
	miRNA_loci_MD2	miRNA_loci_SS	known_miRNA_loci	novel_miRNA_loci	known_miRNAs	novel_miRNAs	family_number	loci_family	loci_without_family
dre	285	261	244	17	169	17	73	220	41
eel	296	273	263	10	167	10	59	165	108
oni	256	229	215	14	133	14	75	197	32
ssa	457	406	377	29	199	29	60	223	183
omy	569	534	511	23	277	23	64	287	247
loc	265	248	231	17	173	17	61	126	122
xtr	197	188	179	9	141	9	65	154	34
xla	407	385	341	44	136	44	65	274	111
aca	191	179	179	0	144	0	78	172	7
gga	269	247	238	9	190	9	93	196	51
tgu	167	165	165	0	134	0	73	149	16
oan	204	188	186	2	157	2	55	115	73
mdo	342	331	318	13	282	13	115	262	69
bta	162	153	149	4	124	4	64	125	28
cfa	285	270	265	5	225	5	130	248	22
ocu	289	268	252	16	163	16	117	217	51
itr	305	281	276	5	242	5	119	221	60
mmu	372	354	349	5	302	5	156	308	46
mml	413	396	386	10	343	10	181	329	67
hsa	351	332	332	0	297	0	163	297	35
miRNA_loci_MD2: loci identified by miRDeep2 algorithm, which considers the multi-mapped reads
miRNA_loci_SS: loci number identified by ShortStack algorithm after applying Unique Weighting to handle multi-mapped reads
known_miRNA_loci: identified loci with sequence annotated at miRBase and/or MirGeneDB
novel_miRNA_loci: loci with no sequence annotated at miRBase and/or MirGeneDB with high probability of being a confident miRNA gene
known_miRNAs: miRNA previously annotated at miRBase and/or MirGeneDB
novel_miRNAs: bonafide miRNA with no annotation at miRBase and/or MirGeneDB
family_number: number of known families with at least of member detected
loci_family: number of loci being member of a miRNA family
loci_without_family: number of loci with no miRNA family characterized ("uncharacterized")

## Sheet: Table_S2
Table_S2. Intersections of miRNA families expressed in heart tissue of vertebrates within birth age along evolution. "X" represents the presence of family. Mya: Million Years Ago
miRNA_family	Fish	Amphibian	Reptile	Bird	Mammal	node_of_birth (family)
mir-191	x	x	x	x	x	Gnathostomata
mir-214	x	x	x	x	x	Gnathostomata
mir-218	x	x	x	x	x	Vertebrata
mir-193	x	x	x	x	x	Bilateria
mir-181	x	x	x	x	x	Vertebrata
mir-10	x	x	x	x	x	Eumetazoa
mir-29	x	x	x	x	x	Bilateria
mir-142	x	x	x	x	x	Vertebrata
mir-190	x	x	x	x	x	Bilateria
mir-458	x	x	x	x	x	Osteichthyes
mir-17	x	x	x	x	x	Vertebrata
mir-139	x	x	x	x	x	Gnathostomata
mir-140	x	x	x	x	x	Vertebrata
mir-33	x	x	x	x	x	Bilateria
mir-101	x	x	x	x	x	Gnathostomata
mir-204	x	x	x	x	x	Vertebrata
mir-92	x	x	x	x	x	Bilateria
mir-24	x	x	x	x	x	Vertebrata
mir-2188	x	x	x	x	x	Gnathostomata
mir-143	x	x	x	x	x	Vertebrata
mir-460	x	x	x	x	x	Osteichthyes
mir-153	x	x	x	x	x	Bilateria
mir-192	x	x	x	x	x	Vertebrata
mir-27	x	x	x	x	x	Vertebrata
mir-148	x	x	x	x	x	Vertebrata
mir-124	x	x	x	x	x	Eutheria
mir-21	x	x	x	x	x	Vertebrata
mir-455	x	x	x	x	x	Vertebrata
mir-133	x	x	x	x	x	Bilateria
mir-34	x	x	x	x	x	Bilateria
mir-103	x	x	x	x	x	Deuterostomia
mir-23	x	x	x	x	x	Vertebrata
mir-1	x	x	x	x	x	Bilateria
mir-145	x	x	x	x	x	Vertebrata
mir-130	x	x	x	x	x	Vertebrata
mir-199	x	x	x	x	x	Vertebrata
mir-15	x	x	x	x	x	Olfactores
mir-128	x	x	x	x	x	Vertebrata
mir-138	x	x	x	x	x	Vertebrata
mir-146	x	x	x	x	x	Vertebrata
let-7	x	x	x	x	x	Bilateria
mir-26	x	x	x	x	x	Vertebrata
mir-30	x	x	x	x	x	Vertebrata
mir-425	x	x	x	x	x	Gnathostomata
mir-221	x	x	x	x	x	Vertebrata
mir-7	x	x	x	x	x	Bilateria
mir-129	x	x	x	x	x	Chordata
mir-19	x	x	x	x	x	Vertebrata
mir-8	x	x	x	x	x	Bilateria
mir-126	x	x	x	x	x	Olfactores
mir-338	x	x	x	x	x	Vertebrata
mir-499	x	x	x	x	x	Vertebrata
mir-122	x	x	x	x	x	Vertebrata
mir-155	x	x	x	x	x	Vertebrata
mir-205	x	x	x	x		Vertebrata
mir-456	x	x	x	x		Vertebrata
mir-150	x	x	x		x	Gnathostomata
mir-208	x	x	x		x	Vertebrata
mir-96	x	x		x	x	Bilateria
mir-22	x	x		x	x	Bilateria
mir-210	x	x		x	x	Bilateria
mir-144	x	x		x	x	Vertebrata
mir-132	x	x		x	x	Vertebrata
mir-9	x	x		x	x	Bilateria
mir-194	x	x		x	x	Vertebrata
mir-135	x		x	x	x	Chordata
mir-1388	x		x	x	x	Gnathostomata
mir-137	x		x	x	x	Bilateria
mir-375	x		x	x	x	Bilateria
mir-31	x		x	x	x	Bilateria
mir-203	x		x	x	x	Vertebrata
mir-2970		x	x	x	x	Sarcopterygii
mir-489	x	x	x			Osteichthyes
mir-202	x		x		x	Vertebrata
mir-223	x		x		x	Gnathostomata
mir-216	x		x		x	Bilateria
mir-184	x			x	x	Bilateria
mir-187	x			x	x	Osteichthyes
mir-219	x			x	x	Bilateria
mir-217	x			x	x	Chordata
mir-1306		x	x		x	Gnathostomata
mir-32			x	x	x	Gnathostomata
mir-490			x	x	x	Amniota
mir-383			x	x	x	Tetrapoda
mir-2184	x	x				Gnathostomata
mir-737	x		x			Osteichthyes
mir-430	x				x	Vertebrata
mir-3156	x				x	Gnathostomata
mir-149	x				x	Eutheria
mir-1297	x				x	Osteichthyes
mir-2404		x		x		Tetrapoda
mir-1662		x		x		Tetrapoda
mir-1805			x	x		Tetrapoda
mir-613				x	x	Tetrapoda
mir-551				x	x	Vertebrata
mir-196				x	x	Olfactores
mir-2189	x					D. rerio
mir-722	x					Osteichthyes
mir-7147	x					Osteichthyes
mir-723	x					Neopterygii
mir-725	x					Gnathostomata
mir-11	x					Eumetazoa
mir-7132	x					Osteichthyes
mir-727	x					Osteichthyes
mir-102	x					Gnathostomata
mir-500	x					Vertebrata
mir-734	x					Neopterygii
mir-7547	x					Osteichthyes
mir-724	x					Neopterygii
mir-7552	x					Neopterygii
mir-1788	x					Vertebrata
mir-875		x				Vertebrata
xtr-novel-2		x				X. tropicalis
xtr-novel-3		x				Anura
mir-147			x			Vertebrata
mir-5452			x			A. carolinensis
mir-5399			x			A. carolinensis
mir-1651				x		G. gallus
mir-2956				x		T. guttata
mir-2989				x		T. guttata
mir-12277				x		G. gallus
mir-1559				x		Neognathae
mir-2979				x		T. guttata
mir-1451				x		Neognathae
mir-1729				x		Neognathae
mir-12223				x		G. gallus
mir-1467				x		Neognathae
mir-1416				x		Amniota
mir-2131				x		Neognathae
mir-3524				x		G. gallus
mir-1677				x		Diapsida
mir-2954				x		Neognathae
mir-1329				x		Vertebrata
mir-1552				x		Neognathae
mir-1781				x		Neognathae
mir-331					x	Eutheria
mir-676					x	Eutheria
mir-7180					x	Boreoeutheria
mir-7388					x	Marsupialia
mir-548					x	Catarrhini
mir-1287					x	H. sapiens
mir-7289					x	M. domestica
mir-7385					x	Marsupialia
mir-2355					x	Eutheria
mir-493					x	Eutheria
mir-197					x	Eutheria
mir-12316					x	Marsupialia
mir-1245					x	Catarrhini
mir-222					x	Vertebrata
mir-891					x	Catarrhini
mir-769					x	Eutheria
mir-599					x	Sarcopterygii
mir-154					x	Eutheria
mir-879					x	Muridae
mir-344					x	Muridae
mir-629					x	H. sapiens
mir-8859					x	Caniformia
mir-7393					x	M. domestica
mir-2285					x	Ruminantia
mir-1960					x	M. musculus
mir-582					x	Eutheria
mir-7254					x	Marsupialia
mir-1262					x	Catarrhini
mir-1929					x	M. musculus
mir-379					x	Eutheria
mir-542					x	Eutheria
mir-7332					x	Marsupialia
mir-887					x	Catarrhini
mir-935					x	Eutheria
mir-12093					x	O. cuniculus
mir-370					x	Boreoeutheria
mir-3200					x	Catarrhini
mir-7392					x	Marsupialia
mir-672					x	Eutheria
mir-127					x	Eutheria
mir-105					x	Eutheria
mir-3068					x	Muridae
mir-1981					x	M. musculus
mir-770					x	Boreoeutheria
mir-939					x	Catarrhini
mir-28					x	Eutheria
mar-novel-2					x	Marsupialia
mir-7170					x	M. mulatta
mir-1825					x	Eutheria
mir-1379					x	Eutheria
mir-4446					x	Catarrhini
mir-766					x	H. sapiens
mir-7344					x	M. domestica
mir-1544					x	M. domestica
mir-1291					x	Catarrhini
mir-4703					x	Catarrhini
mir-1180					x	Catarrhini
mir-12090					x	O. cuniculus
mir-1307					x	Eutheria
mir-1298					x	Eutheria
mir-2332					x	Ruminantia
mir-4662					x	H. sapiens
mir-675					x	Theria
mir-6119					x	Ruminantia
mir-12366					x	Marsupialia
mir-7857					x	Eutheria
mir-374					x	Eutheria
mir-1255					x	M. mulatta
mir-3938					x	Catarrhini
mir-450					x	Eutheria
mir-339					x	Eutheria
mir-296					x	Eutheria
mir-3535					x	Muridae
mir-378					x	Eutheria
mir-1549					x	Marsupialia
mir-188					x	Eutheria
mir-362					x	Eutheria
mir-7373					x	Marsupialia
mir-877					x	Eutheria
mir-7319					x	Marsupialia
mir-666					x	Muridae
mir-342					x	Eutheria
mir-872					x	Glires
mir-423					x	Eutheria
mir-3934					x	Catarrhini
mir-7301					x	M. domestica
mir-1756					x	Mammalia
mir-185					x	Eutheria
mir-351					x	Muridae
mir-7174					x	M. mulatta
mir-7365					x	M. domestica
mir-625					x	H. sapiens
mir-1838					x	C. familiaris
mir-224					x	Eutheria
mir-7397					x	Marsupialia
mir-7309					x	Marsupialia
mir-3613					x	Theria
mir-12091					x	O. cuniculus
mir-7248					x	M. domestica
mir-5697					x	Catarrhini
mir-350					x	Eutheria
mir-664					x	Eutheria
mir-1301					x	Eutheria
mir-618					x	Catarrhini
mir-767					x	Eutheria
mir-324					x	Eutheria
mir-7333					x	Marsupialia
mir-488					x	Eutheria
mir-667					x	Muridae
mir-556					x	H. sapiens
mir-6529					x	Eutheria
mir-7284					x	Marsupialia
mir-673					x	Muridae
mir-1843					x	Eutheria
mir-6827					x	Catarrhini
mir-7177					x	Eutheria
mir-320					x	Mammalia
mir-7205					x	M. mulatta
mir-4803					x	Catarrhini
cfa-novel-23					x	Caniformia
mir-381					x	Eutheria
mir-1247					x	Eutheria
mir-384					x	Eutheria
mir-3547					x	Muridae
mir-7303					x	Marsupialia
mir-335					x	Eutheria
mir-2387					x	Boreoeutheria
mir-1199					x	Eutheria
mir-674					x	Muridae
mir-7246					x	Marsupialia
mir-1296					x	Eutheria
mir-7363					x	Marsupialia
mir-433					x	Eutheria
mir-873					x	Mammalia
mir-7275					x	M. domestica
mir-540					x	Muridae
mir-1839					x	Eutheria
mir-505					x	Eutheria
mir-7281					x	Marsupialia
mir-592					x	Eutheria
mir-1468					x	Eutheria
mir-1271					x	Eutheria
mir-7181					x	M. mulatta
mir-136					x	Eutheria
mir-3146					x	Catarrhini
mir-483					x	Theria
mir-1541					x	Marsupialia
mir-340					x	Theria
mir-651					x	Catarrhini
mir-544					x	Eutheria
mir-1224					x	Eutheria
mir-605					x	Catarrhini
mir-506					x	Eutheria
mir-325					x	Mammalia
mir-7377					x	Marsupialia
mir-574					x	Eutheria
mir-644					x	Catarrhini
mir-1842					x	Eutheria
mir-942					x	H. sapiens
mir-1343					x	Eutheria
mir-4796					x	Catarrhini
mir-95					x	Eutheria
mir-7358					x	M. domestica
mir-467					x	M. musculus
mir-5683					x	H. sapiens
mir-484					x	Catarrhini
mir-7293					x	Marsupialia
mir-1179					x	Catarrhini
mir-186					x	Mammalia
mir-4677					x	Catarrhini
mir-376					x	Eutheria
mir-380					x	Eutheria
mir-3086					x	M. musculus
mir-486					x	Eutheria
mir-330					x	Eutheria
mir-628					x	Eutheria
mir-434					x	Muridae
mir-337					x	Eutheria
mir-134					x	Eutheria
mir-3122					x	Catarrhini
mir-541					x	Eutheria
mir-1270					x	H. sapiens
mir-652					x	Eutheria
mir-2411					x	Eutheria
mir-3127					x	H. sapiens
mir-7370					x	Marsupialia
mml-novel-5					x	M. mulatta
mir-328					x	Eutheria
mir-1260					x	Catarrhini
mir-671					x	Theria
mir-3912					x	Catarrhini
mir-1277					x	Catarrhini
mir-6516					x	Eutheria
mir-491					x	Eutheria
mir-760					x	Eutheria
mir-577					x	Catarrhini
mir-1976					x	Mammalia
mir-298					x	Muridae
mir-3061					x	M. musculus
mir-6505					x	Catarrhini
mir-326					x	Eutheria
mir-3066					x	M. musculus
mir-345					x	Eutheria
mir-361					x	Eutheria
mir-12325					x	M. domestica
mir-1546					x	Marsupialia
mir-1540					x	Marsupialia
mir-3955					x	Eutheria
mir-504					x	Eutheria
mir-627					x	Catarrhini
mir-511					x	Euarchontoglires
mir-700					x	Muridae
mir-612					x	Catarrhini
mir-7151					x	H. sapiens
mir-590					x	Mammalia
mir-7286					x	Marsupialia
mir-3158					x	H. sapiens
mir-598					x	Eutheria
mir-7398					x	Marsupialia
mir-6131					x	Catarrhini
mir-7270					x	M. domestica
mir-4766					x	Catarrhini
mir-7298					x	M. domestica
mir-584					x	Catarrhini
mir-678					x	Mammalia
mir-7262					x	Marsupialia
mir-452					x	Eutheria
mir-432					x	Eutheria
mir-7382					x	M. domestica
mir-341					x	Muridae
mir-1249					x	Eutheria
mir-874					x	Eutheria
mir-3605					x	Catarrhini
mir-1964					x	M. musculus
mir-6329					x	R. norvegicus
mir-7368					x	Marsupialia
mir-589					x	Catarrhini
mir-3099					x	Muridae
mir-7394					x	Marsupialia
mir-7371					x	Marsupialia

## Sheet: Table_S3
Table_S3. Statistical significance of intersections by using SuperExactTest.
Intersections	Degree	Observed.Overlap	Expected.Overlap	FE	P.value	Elements
mammal	1	326	NA	NA	NA	cfa-novel-23, let-7, mar-novel-2, mir-1, mir-10, mir-101, mir-103, mir-105, mir-1179, mir-1180, mir-1199, mir-12090, mir-12091, mir-12093, mir-122, mir-1224, mir-12316, mir-12325, mir-12366, mir-124, mir-1245, mir-1247, mir-1249, mir-1255, mir-126, mir-1260, mir-1262, mir-127, mir-1270, mir-1271, mir-1277, mir-128, mir-1287, mir-129, mir-1291, mir-1296, mir-1297, mir-1298, mir-130, mir-1301, mir-…
bird	1	101	NA	NA	NA	let-7, mir-1, mir-10, mir-101, mir-103, mir-122, mir-12223, mir-12277, mir-124, mir-126, mir-128, mir-129, mir-130, mir-132, mir-1329, mir-133, mir-135, mir-137, mir-138, mir-1388, mir-139, mir-140, mir-1416, mir-142, mir-143, mir-144, mir-145, mir-1451, mir-146, mir-1467, mir-148, mir-15, mir-153, mir-155, mir-1552, mir-1559, mir-1651, mir-1662, mir-1677, mir-17, mir-1729, mir-1781, mir-1805, mi…
bird & mammal	2	78	878026666666667	888355706736318	999671306247348	let-7, mir-1, mir-10, mir-101, mir-103, mir-122, mir-124, mir-126, mir-128, mir-129, mir-130, mir-132, mir-133, mir-135, mir-137, mir-138, mir-1388, mir-139, mir-140, mir-142, mir-143, mir-144, mir-145, mir-146, mir-148, mir-15, mir-153, mir-155, mir-17, mir-181, mir-184, mir-187, mir-19, mir-190, mir-191, mir-192, mir-193, mir-194, mir-196, mir-199, mir-203, mir-204, mir-21, mir-210, mir-214, mi…
reptile	1	78	NA	NA	NA	let-7, mir-1, mir-10, mir-101, mir-103, mir-122, mir-124, mir-126, mir-128, mir-129, mir-130, mir-1306, mir-133, mir-135, mir-137, mir-138, mir-1388, mir-139, mir-140, mir-142, mir-143, mir-145, mir-146, mir-147, mir-148, mir-15, mir-150, mir-153, mir-155, mir-17, mir-1805, mir-181, mir-19, mir-190, mir-191, mir-192, mir-193, mir-199, mir-202, mir-203, mir-204, mir-205, mir-208, mir-21, mir-214, …
reptile & mammal	2	70	67808	103232656913639	267158997992815	let-7, mir-1, mir-10, mir-101, mir-103, mir-122, mir-124, mir-126, mir-128, mir-129, mir-130, mir-1306, mir-133, mir-135, mir-137, mir-138, mir-1388, mir-139, mir-140, mir-142, mir-143, mir-145, mir-146, mir-148, mir-15, mir-150, mir-153, mir-155, mir-17, mir-181, mir-19, mir-190, mir-191, mir-192, mir-193, mir-199, mir-202, mir-203, mir-204, mir-208, mir-21, mir-214, mir-216, mir-218, mir-2188, …
reptile & bird	2	67	21008	318926123381569	1.26598e-22	let-7, mir-1, mir-10, mir-101, mir-103, mir-122, mir-124, mir-126, mir-128, mir-129, mir-130, mir-133, mir-135, mir-137, mir-138, mir-1388, mir-139, mir-140, mir-142, mir-143, mir-145, mir-146, mir-148, mir-15, mir-153, mir-155, mir-17, mir-1805, mir-181, mir-19, mir-190, mir-191, mir-192, mir-193, mir-199, mir-203, mir-204, mir-205, mir-21, mir-214, mir-218, mir-2188, mir-221, mir-23, mir-24, mi…
reptile & bird & mammal	3	64	182629546666667	350436176227344	4.47567e-22	let-7, mir-1, mir-10, mir-101, mir-103, mir-122, mir-124, mir-126, mir-128, mir-129, mir-130, mir-133, mir-135, mir-137, mir-138, mir-1388, mir-139, mir-140, mir-142, mir-143, mir-145, mir-146, mir-148, mir-15, mir-153, mir-155, mir-17, mir-181, mir-19, mir-190, mir-191, mir-192, mir-193, mir-199, mir-203, mir-204, mir-21, mir-214, mir-218, mir-2188, mir-221, mir-23, mir-24, mir-26, mir-27, mir-2…
amphibian	1	74	NA	NA	NA	let-7, mir-1, mir-10, mir-101, mir-103, mir-122, mir-124, mir-126, mir-128, mir-129, mir-130, mir-1306, mir-132, mir-133, mir-138, mir-139, mir-140, mir-142, mir-143, mir-144, mir-145, mir-146, mir-148, mir-15, mir-150, mir-153, mir-155, mir-1662, mir-17, mir-181, mir-19, mir-190, mir-191, mir-192, mir-193, mir-194, mir-199, mir-204, mir-205, mir-208, mir-21, mir-210, mir-214, mir-218, mir-2184, …
amphibian & mammal	2	65	643306666666667	10104045763555	485650420173819	let-7, mir-1, mir-10, mir-101, mir-103, mir-122, mir-124, mir-126, mir-128, mir-129, mir-130, mir-1306, mir-132, mir-133, mir-138, mir-139, mir-140, mir-142, mir-143, mir-144, mir-145, mir-146, mir-148, mir-15, mir-150, mir-153, mir-155, mir-17, mir-181, mir-19, mir-190, mir-191, mir-192, mir-193, mir-194, mir-199, mir-204, mir-208, mir-21, mir-210, mir-214, mir-218, mir-2188, mir-22, mir-221, mi…
amphibian & bird	2	66	199306666666667	331147979662831	3.01417e-24	let-7, mir-1, mir-10, mir-101, mir-103, mir-122, mir-124, mir-126, mir-128, mir-129, mir-130, mir-132, mir-133, mir-138, mir-139, mir-140, mir-142, mir-143, mir-144, mir-145, mir-146, mir-148, mir-15, mir-153, mir-155, mir-1662, mir-17, mir-181, mir-19, mir-190, mir-191, mir-192, mir-193, mir-194, mir-199, mir-204, mir-205, mir-21, mir-210, mir-214, mir-218, mir-2188, mir-22, mir-221, mir-23, mir…
amphibian & bird & mammal	3	62	173263928888889	357835588732145	1.0342e-21	let-7, mir-1, mir-10, mir-101, mir-103, mir-122, mir-124, mir-126, mir-128, mir-129, mir-130, mir-132, mir-133, mir-138, mir-139, mir-140, mir-142, mir-143, mir-144, mir-145, mir-146, mir-148, mir-15, mir-153, mir-155, mir-17, mir-181, mir-19, mir-190, mir-191, mir-192, mir-193, mir-194, mir-199, mir-204, mir-21, mir-210, mir-214, mir-218, mir-2188, mir-22, mir-221, mir-23, mir-24, mir-26, mir-27…
amphibian & reptile	2	61	15392	396309771309771	2.72382e-27	let-7, mir-1, mir-10, mir-101, mir-103, mir-122, mir-124, mir-126, mir-128, mir-129, mir-130, mir-1306, mir-133, mir-138, mir-139, mir-140, mir-142, mir-143, mir-145, mir-146, mir-148, mir-15, mir-150, mir-153, mir-155, mir-17, mir-181, mir-19, mir-190, mir-191, mir-192, mir-193, mir-199, mir-204, mir-205, mir-208, mir-21, mir-214, mir-218, mir-2188, mir-221, mir-23, mir-24, mir-26, mir-27, mir-2…
amphibian & reptile & mammal	3	58	133807786666667	433457584531204	9.75541e-26	let-7, mir-1, mir-10, mir-101, mir-103, mir-122, mir-124, mir-126, mir-128, mir-129, mir-130, mir-1306, mir-133, mir-138, mir-139, mir-140, mir-142, mir-143, mir-145, mir-146, mir-148, mir-15, mir-150, mir-153, mir-155, mir-17, mir-181, mir-19, mir-190, mir-191, mir-192, mir-193, mir-199, mir-204, mir-208, mir-21, mir-214, mir-218, mir-2188, mir-221, mir-23, mir-24, mir-26, mir-27, mir-29, mir-29…
amphibian & reptile & bird	3	57	414557866666667	1374958831642	4.4404e-59	let-7, mir-1, mir-10, mir-101, mir-103, mir-122, mir-124, mir-126, mir-128, mir-129, mir-130, mir-133, mir-138, mir-139, mir-140, mir-142, mir-143, mir-145, mir-146, mir-148, mir-15, mir-153, mir-155, mir-17, mir-181, mir-19, mir-190, mir-191, mir-192, mir-193, mir-199, mir-204, mir-205, mir-21, mir-214, mir-218, mir-2188, mir-221, mir-23, mir-24, mir-26, mir-27, mir-29, mir-2970, mir-30, mir-33,…
amphibian & reptile & bird & mammal	4	55	360388972088889	152612882911507	9.4794e-58	let-7, mir-1, mir-10, mir-101, mir-103, mir-122, mir-124, mir-126, mir-128, mir-129, mir-130, mir-133, mir-138, mir-139, mir-140, mir-142, mir-143, mir-145, mir-146, mir-148, mir-15, mir-153, mir-155, mir-17, mir-181, mir-19, mir-190, mir-191, mir-192, mir-193, mir-199, mir-204, mir-21, mir-214, mir-218, mir-2188, mir-221, mir-23, mir-24, mir-26, mir-27, mir-29, mir-2970, mir-30, mir-33, mir-338,…
fish	1	98	NA	NA	NA	let-7, mir-1, mir-10, mir-101, mir-102, mir-103, mir-122, mir-124, mir-126, mir-128, mir-129, mir-1297, mir-130, mir-132, mir-133, mir-135, mir-137, mir-138, mir-1388, mir-139, mir-140, mir-142, mir-143, mir-144, mir-145, mir-146, mir-148, mir-15, mir-150, mir-153, mir-155, mir-17, mir-1788, mir-181, mir-184, mir-187, mir-19, mir-190, mir-191, mir-192, mir-193, mir-194, mir-199, mir-202, mir-203,…
fish & mammal	2	79	851946666666666	927288093151371	988273972477222	let-7, mir-1, mir-10, mir-101, mir-103, mir-122, mir-124, mir-126, mir-128, mir-129, mir-1297, mir-130, mir-132, mir-133, mir-135, mir-137, mir-138, mir-1388, mir-139, mir-140, mir-142, mir-143, mir-144, mir-145, mir-146, mir-148, mir-15, mir-150, mir-153, mir-155, mir-17, mir-181, mir-184, mir-187, mir-19, mir-190, mir-191, mir-192, mir-193, mir-194, mir-199, mir-202, mir-203, mir-204, mir-208, …
fish & bird	2	73	263946666666667	276571024449384	7.83403e-19	let-7, mir-1, mir-10, mir-101, mir-103, mir-122, mir-124, mir-126, mir-128, mir-129, mir-130, mir-132, mir-133, mir-135, mir-137, mir-138, mir-1388, mir-139, mir-140, mir-142, mir-143, mir-144, mir-145, mir-146, mir-148, mir-15, mir-153, mir-155, mir-17, mir-181, mir-184, mir-187, mir-19, mir-190, mir-191, mir-192, mir-193, mir-194, mir-199, mir-203, mir-204, mir-205, mir-21, mir-210, mir-214, mi…
fish & bird & mammal	3	71	229457635555556	309425309940535	1.05493e-20	let-7, mir-1, mir-10, mir-101, mir-103, mir-122, mir-124, mir-126, mir-128, mir-129, mir-130, mir-132, mir-133, mir-135, mir-137, mir-138, mir-1388, mir-139, mir-140, mir-142, mir-143, mir-144, mir-145, mir-146, mir-148, mir-15, mir-153, mir-155, mir-17, mir-181, mir-184, mir-187, mir-19, mir-190, mir-191, mir-192, mir-193, mir-194, mir-199, mir-203, mir-204, mir-21, mir-210, mir-214, mir-217, mi…
fish & reptile	2	69	20384	338500784929356	1.55384e-27	let-7, mir-1, mir-10, mir-101, mir-103, mir-122, mir-124, mir-126, mir-128, mir-129, mir-130, mir-133, mir-135, mir-137, mir-138, mir-1388, mir-139, mir-140, mir-142, mir-143, mir-145, mir-146, mir-148, mir-15, mir-150, mir-153, mir-155, mir-17, mir-181, mir-19, mir-190, mir-191, mir-192, mir-193, mir-199, mir-202, mir-203, mir-204, mir-205, mir-208, mir-21, mir-214, mir-216, mir-218, mir-2188, m…
fish & reptile & mammal	3	65	177204906666667	366806998873169	5.36752e-25	let-7, mir-1, mir-10, mir-101, mir-103, mir-122, mir-124, mir-126, mir-128, mir-129, mir-130, mir-133, mir-135, mir-137, mir-138, mir-1388, mir-139, mir-140, mir-142, mir-143, mir-145, mir-146, mir-148, mir-15, mir-150, mir-153, mir-155, mir-17, mir-181, mir-19, mir-190, mir-191, mir-192, mir-193, mir-199, mir-202, mir-203, mir-204, mir-208, mir-21, mir-214, mir-216, mir-218, mir-2188, mir-221, m…
fish & reptile & bird	3	62	549009066666667	112930739698774	4.63699e-59	let-7, mir-1, mir-10, mir-101, mir-103, mir-122, mir-124, mir-126, mir-128, mir-129, mir-130, mir-133, mir-135, mir-137, mir-138, mir-1388, mir-139, mir-140, mir-142, mir-143, mir-145, mir-146, mir-148, mir-15, mir-153, mir-155, mir-17, mir-181, mir-19, mir-190, mir-191, mir-192, mir-193, mir-199, mir-203, mir-204, mir-205, mir-21, mir-214, mir-218, mir-2188, mir-221, mir-23, mir-24, mir-26, mir-…
fish & reptile & bird & mammal	4	60	477271881955555	125714508372373	2.4253e-58	let-7, mir-1, mir-10, mir-101, mir-103, mir-122, mir-124, mir-126, mir-128, mir-129, mir-130, mir-133, mir-135, mir-137, mir-138, mir-1388, mir-139, mir-140, mir-142, mir-143, mir-145, mir-146, mir-148, mir-15, mir-153, mir-155, mir-17, mir-181, mir-19, mir-190, mir-191, mir-192, mir-193, mir-199, mir-203, mir-204, mir-21, mir-214, mir-218, mir-2188, mir-221, mir-23, mir-24, mir-26, mir-27, mir-2…
fish & amphibian	2	67	193386666666667	346456150027579	1.82262e-27	let-7, mir-1, mir-10, mir-101, mir-103, mir-122, mir-124, mir-126, mir-128, mir-129, mir-130, mir-132, mir-133, mir-138, mir-139, mir-140, mir-142, mir-143, mir-144, mir-145, mir-146, mir-148, mir-15, mir-150, mir-153, mir-155, mir-17, mir-181, mir-19, mir-190, mir-191, mir-192, mir-193, mir-194, mir-199, mir-204, mir-205, mir-208, mir-21, mir-210, mir-214, mir-218, mir-2184, mir-2188, mir-22, mi…
fish & amphibian & mammal	3	63	168117475555556	374737961010967	1.33303e-24	let-7, mir-1, mir-10, mir-101, mir-103, mir-122, mir-124, mir-126, mir-128, mir-129, mir-130, mir-132, mir-133, mir-138, mir-139, mir-140, mir-142, mir-143, mir-144, mir-145, mir-146, mir-148, mir-15, mir-150, mir-153, mir-155, mir-17, mir-181, mir-19, mir-190, mir-191, mir-192, mir-193, mir-194, mir-199, mir-204, mir-208, mir-21, mir-210, mir-214, mir-218, mir-2188, mir-22, mir-221, mir-23, mir-…
fish & amphibian & bird	3	63	520854755555555	120955025039183	1.74775e-64	let-7, mir-1, mir-10, mir-101, mir-103, mir-122, mir-124, mir-126, mir-128, mir-129, mir-130, mir-132, mir-133, mir-138, mir-139, mir-140, mir-142, mir-143, mir-144, mir-145, mir-146, mir-148, mir-15, mir-153, mir-155, mir-17, mir-181, mir-19, mir-190, mir-191, mir-192, mir-193, mir-194, mir-199, mir-204, mir-205, mir-21, mir-210, mir-214, mir-218, mir-2188, mir-22, mir-221, mir-23, mir-24, mir-2…
fish & amphibian & bird & mammal	4	61	45279640082963	134718385323368	1.70467e-63	let-7, mir-1, mir-10, mir-101, mir-103, mir-122, mir-124, mir-126, mir-128, mir-129, mir-130, mir-132, mir-133, mir-138, mir-139, mir-140, mir-142, mir-143, mir-144, mir-145, mir-146, mir-148, mir-15, mir-153, mir-155, mir-17, mir-181, mir-19, mir-190, mir-191, mir-192, mir-193, mir-194, mir-199, mir-204, mir-21, mir-210, mir-214, mir-218, mir-2188, mir-22, mir-221, mir-23, mir-24, mir-26, mir-27…
fish & amphibian & reptile	3	59	402244266666667	146677043998473	1.9864e-65	let-7, mir-1, mir-10, mir-101, mir-103, mir-122, mir-124, mir-126, mir-128, mir-129, mir-130, mir-133, mir-138, mir-139, mir-140, mir-142, mir-143, mir-145, mir-146, mir-148, mir-15, mir-150, mir-153, mir-155, mir-17, mir-181, mir-19, mir-190, mir-191, mir-192, mir-193, mir-199, mir-204, mir-205, mir-208, mir-21, mir-214, mir-218, mir-2188, mir-221, mir-23, mir-24, mir-26, mir-27, mir-29, mir-30,…
fish & amphibian & reptile & mammal	4	56	349684349155555	160144427782465	2.46369e-61	let-7, mir-1, mir-10, mir-101, mir-103, mir-122, mir-124, mir-126, mir-128, mir-129, mir-130, mir-133, mir-138, mir-139, mir-140, mir-142, mir-143, mir-145, mir-146, mir-148, mir-15, mir-150, mir-153, mir-155, mir-17, mir-181, mir-19, mir-190, mir-191, mir-192, mir-193, mir-199, mir-204, mir-208, mir-21, mir-214, mir-218, mir-2188, mir-221, mir-23, mir-24, mir-26, mir-27, mir-29, mir-30, mir-33, …
fish & amphibian & reptile & bird	4	56	108337789155556	516901816406767	5.9787e-96	let-7, mir-1, mir-10, mir-101, mir-103, mir-122, mir-124, mir-126, mir-128, mir-129, mir-130, mir-133, mir-138, mir-139, mir-140, mir-142, mir-143, mir-145, mir-146, mir-148, mir-15, mir-153, mir-155, mir-17, mir-181, mir-19, mir-190, mir-191, mir-192, mir-193, mir-199, mir-204, mir-205, mir-21, mir-214, mir-218, mir-2188, mir-221, mir-23, mir-24, mir-26, mir-27, mir-29, mir-30, mir-33, mir-338, …
fish & amphibian & reptile & bird & mammal	5	54	941816513725629	573360088860486	6.36438e-93	let-7, mir-1, mir-10, mir-101, mir-103, mir-122, mir-124, mir-126, mir-128, mir-129, mir-130, mir-133, mir-138, mir-139, mir-140, mir-142, mir-143, mir-145, mir-146, mir-148, mir-15, mir-153, mir-155, mir-17, mir-181, mir-19, mir-190, mir-191, mir-192, mir-193, mir-199, mir-204, mir-21, mir-214, mir-218, mir-2188, mir-221, mir-23, mir-24, mir-26, mir-27, mir-29, mir-30, mir-33, mir-338, mir-34, m…

## Sheet: Table_S4
Table_S4. Number of members in each miRNA family detected in each species.
miRNA family	dre	eel	oni	ssa	omy	loc	xtr	xla	aca	gga	tgu	oan	mdo	bta	cfa	ocu	itr	mmu	mml	hsa
cfa-novel-23	0	0	0	0	0	0	0	0	0	0	0	0	0	0	1	0	0	0	0	0
let-7	21	23	19	27	26	13	10	14	17	16	5	12	10	9	8	8	13	17	11	9
mar-novel-2	0	0	0	0	0	0	0	0	0	0	0	0	1	0	0	0	0	0	0	0
mir-1	2	4	3	3	3	2	3	6	4	6	2	6	3	2	4	1	2	3	4	4
mir-10	14	10	12	17	21	6	8	15	9	7	7	7	5	8	8	7	8	9	7	7
mir-101	2	2	1	2	3	2	2	3	2	2	2	2	2	1	2	2	2	1	2	2
mir-102	0	0	1	0	0	0	0	0	0	0	0	0	0	0	0	0	0	0	0	0
mir-103	4	3	3	2	6	1	2	5	2	2	4	1	3	3	1	2	2	3	3	3
mir-105	0	0	0	0	0	0	0	0	0	0	0	0	0	0	1	0	0	0	2	0
mir-11	0	0	0	0	0	0	0	0	0	0	0	0	0	0	0	0	0	0	0	0
mir-1179	0	0	0	0	0	0	0	0	0	0	0	0	0	0	0	0	0	0	0	1
mir-1180	0	0	0	0	0	0	0	0	0	0	0	0	0	0	0	0	0	0	1	0
mir-1199	0	0	0	0	0	0	0	0	0	0	0	0	0	0	0	0	0	1	0	0
mir-12090	0	0	0	0	0	0	0	0	0	0	0	0	0	0	0	1	0	0	0	0
mir-12091	0	0	0	0	0	0	0	0	0	0	0	0	0	0	0	1	0	0	0	0
mir-12093	0	0	0	0	0	0	0	0	0	0	0	0	0	0	0	1	0	0	0	0
mir-122	1	0	1	3	3	0	0	2	1	3	1	0	1	0	1	1	1	0	1	1
mir-12223	0	0	0	0	0	0	0	0	0	1	0	0	0	0	0	0	0	0	0	0
mir-1224	0	0	0	0	0	0	0	0	0	0	0	0	0	0	0	0	0	1	0	0
mir-12277	0	0	0	0	0	0	0	0	0	1	0	0	0	0	0	0	0	0	0	0
mir-12316	0	0	0	0	0	0	0	0	0	0	0	0	1	0	0	0	0	0	0	0
mir-12325	0	0	0	0	0	0	0	0	0	0	0	0	1	0	0	0	0	0	0	0
mir-12366	0	0	0	0	0	0	0	0	0	0	0	0	1	0	0	0	0	0	0	0
mir-124	0	0	0	0	0	4	1	0	4	3	3	0	3	0	0	0	0	3	3	3
mir-1245	0	0	0	0	0	0	0	0	0	0	0	0	0	0	0	0	0	0	0	1
mir-1247	0	0	0	0	0	0	0	0	0	0	0	0	0	0	0	0	0	1	0	0
mir-1249	0	0	0	0	0	0	0	0	0	0	0	0	0	0	1	1	1	0	0	0
mir-1255	0	0	0	0	0	0	0	0	0	0	0	0	0	0	0	0	0	0	3	0
mir-126	2	2	1	2	3	1	1	2	1	1	1	1	1	1	1	0	0	1	0	0
mir-1260	0	0	0	0	0	0	0	0	0	0	0	0	0	0	0	0	0	0	1	1
mir-1262	0	0	0	0	0	0	0	0	0	0	0	0	0	0	0	0	0	0	2	1
mir-127	0	0	0	0	0	0	0	0	0	0	0	0	0	1	1	1	1	1	1	1
mir-1270	0	0	0	0	0	0	0	0	0	0	0	0	0	0	0	0	0	0	0	1
mir-1271	0	0	0	0	0	0	0	0	0	0	0	0	0	1	1	0	1	0	1	1
mir-1277	0	0	0	0	0	0	0	0	0	0	0	0	0	0	0	0	0	0	1	0
mir-128	2	2	2	2	4	0	1	3	2	2	2	0	2	0	2	2	1	2	2	1
mir-1287	0	0	0	0	0	0	0	0	0	0	0	0	0	0	0	0	0	0	0	1
mir-129	4	2	5	0	0	2	2	4	2	3	1	1	3	0	2	1	2	2	2	1
mir-1291	0	0	0	0	0	0	0	0	0	0	0	0	0	0	0	0	0	0	0	1
mir-1296	0	0	0	0	0	0	0	0	0	0	0	0	0	0	1	1	1	0	1	1
mir-1297	0	0	0	3	0	0	0	0	0	0	0	0	0	0	1	0	0	0	0	0
mir-1298	0	0	0	0	0	0	0	0	0	0	0	0	0	0	0	0	0	1	1	0
mir-130	7	7	7	15	14	3	7	12	7	5	6	3	4	1	4	5	4	4	4	4
mir-1301	0	0	0	0	0	0	0	0	0	0	0	0	0	0	0	0	1	0	0	0
mir-1306	0	0	0	0	0	0	0	3	1	0	0	0	0	0	1	1	1	0	1	1
mir-1307	0	0	0	0	0	0	0	0	0	0	0	0	0	0	1	1	0	0	1	1
mir-132	4	4	1	2	0	1	2	2	0	2	0	0	2	0	1	1	1	2	2	2
mir-1329	0	0	0	0	0	0	0	0	0	1	1	0	0	0	0	0	0	0	0	0
mir-133	2	1	2	4	5	3	3	5	4	3	3	3	2	2	2	1	2	2	1	1
mir-134	0	0	0	0	0	0	0	0	0	0	0	0	0	0	0	1	0	1	1	1
mir-1343	0	0	0	0	0	0	0	0	0	0	0	0	0	0	1	0	1	0	0	0
mir-135	0	0	3	0	1	0	0	0	1	2	3	0	1	0	2	1	1	2	3	2
mir-136	0	0	0	0	0	0	0	0	0	0	0	0	0	0	1	1	1	0	1	1
mir-137	0	0	0	0	0	1	0	0	2	1	1	0	1	0	0	0	0	1	1	1
mir-1379	0	0	0	0	0	0	0	0	0	0	0	0	0	0	0	0	1	0	0	0
mir-138	1	2	0	0	4	0	1	2	2	2	2	1	1	0	1	2	1	2	1	2
mir-1388	1	1	1	0	1	0	0	0	1	1	1	2	2	1	2	0	1	0	0	0
mir-139	0	0	1	0	0	0	1	0	1	0	1	0	1	0	1	1	1	1	1	1
mir-140	1	1	1	1	2	1	1	2	1	1	1	1	1	1	1	1	1	1	1	1
mir-1416	0	0	0	0	0	0	0	0	0	1	0	0	0	0	0	0	0	0	0	0
mir-142	2	1	1	2	4	1	2	4	1	0	1	1	0	1	0	1	1	1	1	1
mir-143	1	2	1	2	2	1	1	2	1	1	0	1	1	1	1	1	2	1	1	1
mir-144	1	1	1	0	0	1	1	2	0	1	0	1	1	0	1	1	0	1	2	1
mir-145	1	1	1	2	2	1	0	2	1	1	0	1	2	1	1	1	1	1	1	1
mir-1451	0	0	0	0	0	0	0	0	0	1	0	0	0	0	0	0	0	0	0	0
mir-146	2	1	0	0	0	0	2	1	3	3	3	0	2	2	3	2	1	5	1	2
mir-1467	0	0	0	0	0	0	0	0	0	0	4	0	0	0	0	0	0	0	0	0
mir-1468	0	0	0	0	0	0	0	0	0	0	0	0	0	1	0	1	1	0	0	0
mir-147	0	0	0	0	0	0	0	0	1	0	0	0	0	0	0	0	0	0	0	0
mir-148	2	0	1	2	2	3	2	4	2	2	1	1	2	3	3	3	3	3	3	4
mir-149	0	0	0	0	0	0	0	0	0	0	0	0	0	0	1	0	1	1	1	1
mir-15	9	9	6	3	3	0	6	12	4	7	5	4	7	4	9	7	8	9	8	9
mir-150	1	0	1	2	2	0	1	2	1	0	0	0	0	0	1	2	1	1	1	1
mir-153	5	3	2	1	7	2	2	4	1	3	3	2	1	0	0	0	0	1	2	0
mir-154	0	0	0	0	0	0	0	0	0	0	0	0	0	2	20	21	11	16	22	16
mir-1540	0	0	0	0	0	0	0	0	0	0	0	0	1	0	0	0	0	0	0	0
mir-1541	0	0	0	0	0	0	0	0	0	0	0	0	2	0	0	0	0	0	0	0
mir-1544	0	0	0	0	0	0	0	0	0	0	0	0	11	0	0	0	0	0	0	0
mir-1546	0	0	0	0	0	0	0	0	0	0	0	0	1	0	0	0	0	0	0	0
mir-1549	0	0	0	0	0	0	0	0	0	0	0	0	1	0	0	0	0	0	0	0
mir-155	0	0	1	0	0	0	0	1	1	1	1	0	1	0	1	1	0	1	1	1
mir-1552	0	0	0	0	0	0	0	0	0	1	0	0	0	0	0	0	0	0	0	0
mir-1559	0	0	0	0	0	0	0	0	0	2	0	0	0	0	0	0	0	0	0	0
mir-1651	0	0	0	0	0	0	0	0	0	1	0	0	0	0	0	0	0	0	0	0
mir-1662	0	0	0	0	0	0	1	3	0	2	1	0	0	0	0	0	0	0	0	0
mir-1677	0	0	0	0	0	0	0	0	0	1	1	0	0	0	0	0	0	0	0	0
mir-17	6	7	7	1	6	2	7	13	6	6	5	6	7	3	8	7	6	6	7	8
mir-1729	0	0	0	0	0	0	0	0	0	1	1	0	0	0	0	0	0	0	0	0
mir-1756	0	0	0	0	0	0	0	0	0	0	0	1	0	0	0	1	0	0	0	0
mir-1781	0	0	0	0	0	0	0	0	0	1	0	0	0	0	0	0	0	0	0	0
mir-1788	0	0	0	0	0	2	0	0	0	0	0	0	0	0	0	0	0	0	0	0
mir-1805	0	0	0	0	0	0	0	0	1	1	0	0	0	0	0	0	0	0	0	0
mir-181	8	4	8	11	11	5	4	8	6	4	4	6	6	5	6	6	6	6	6	6
mir-1825	0	0	0	0	0	0	0	0	0	0	0	0	0	1	0	0	0	0	0	0
mir-1838	0	0	0	0	0	0	0	0	0	0	0	0	0	0	1	0	0	0	0	0
mir-1839	0	0	0	0	0	0	0	0	0	0	0	0	0	1	1	0	0	1	0	0
mir-184	0	0	1	3	4	1	0	0	0	1	1	0	1	0	1	1	1	1	1	1
mir-1842	0	0	0	0	0	0	0	0	0	0	0	0	0	0	1	0	0	0	0	0
mir-1843	0	0	0	0	0	0	0	0	0	0	0	0	0	0	0	1	0	2	1	1
mir-185	0	0	0	0	0	0	0	0	0	0	0	0	0	1	2	1	1	1	1	1
mir-186	0	0	0	0	0	0	0	0	0	0	0	0	1	1	1	1	1	1	1	1
mir-187	1	2	2	0	0	0	0	0	0	1	1	1	1	0	0	0	1	1	1	1
mir-188	0	0	0	0	0	0	0	0	0	0	0	0	0	1	2	3	3	2	3	3
mir-19	3	3	5	4	8	2	2	6	2	3	3	3	3	3	2	2	2	2	2	2
mir-190	1	1	2	0	4	1	0	1	1	1	2	1	1	1	2	1	1	3	3	2
mir-191	1	0	1	0	0	0	1	2	2	1	0	1	1	1	1	1	1	1	1	1
mir-192	1	1	1	3	2	0	3	4	1	1	1	0	0	1	2	2	1	3	2	2
mir-1929	0	0	0	0	0	0	0	0	0	0	0	0	0	0	0	0	0	1	0	0
mir-193	6	3	2	2	8	2	2	4	4	3	3	2	3	1	3	5	5	5	4	5
mir-194	1	0	1	0	0	0	3	4	0	1	0	0	0	0	1	1	1	2	2	1
mir-196	0	0	0	0	0	0	0	0	0	1	0	0	0	0	0	0	0	2	3	1
mir-1960	0	0	0	0	0	0	0	0	0	0	0	0	0	0	0	0	0	1	0	0
mir-1964	0	0	0	0	0	0	0	0	0	0	0	0	0	0	0	0	0	1	0	0
mir-197	0	0	0	0	0	0	0	0	0	0	0	0	0	0	1	1	1	0	1	1
mir-1976	0	0	0	0	0	0	0	0	0	0	0	0	0	0	0	0	0	0	2	0
mir-1981	0	0	0	0	0	0	0	0	0	0	0	0	0	0	0	0	0	1	0	0
mir-199	4	3	3	8	9	0	1	5	3	2	2	1	3	3	3	2	3	3	2	2
mir-202	1	0	0	0	2	0	0	0	1	0	0	0	0	0	0	0	0	0	0	1
mir-203	2	2	1	0	5	1	0	0	1	1	1	1	0	0	1	0	1	1	1	1
mir-204	3	2	2	4	3	2	1	2	2	1	4	0	0	1	1	2	2	1	1	1
mir-205	1	2	1	0	0	1	1	0	1	2	0	0	0	0	0	0	0	0	0	0
mir-208	0	0	2	1	1	3	1	2	1	0	0	0	2	2	2	2	1	2	2	2
mir-21	3	2	2	2	2	1	0	3	1	2	1	0	1	1	1	1	1	2	1	1
mir-210	2	1	1	0	2	0	1	2	0	1	0	0	1	0	1	0	1	1	1	2
mir-2131	0	0	0	0	0	0	0	0	0	1	0	0	0	0	0	0	0	0	0	0
mir-214	1	1	2	4	3	1	1	3	1	1	1	2	1	0	1	1	1	1	1	1
mir-216	2	0	1	0	2	1	0	0	1	0	0	0	0	0	0	0	0	1	1	0
mir-217	1	1	0	0	0	0	0	0	0	0	1	0	0	0	0	0	0	1	1	1
mir-218	3	0	3	2	2	3	3	0	1	2	2	2	2	0	2	2	2	2	2	2
mir-2184	1	0	0	0	0	0	0	2	0	0	0	0	0	0	0	0	0	0	0	0
mir-2188	1	1	1	2	2	1	1	3	1	1	1	0	1	0	0	0	0	0	0	0
mir-2189	1	0	0	0	0	0	0	0	0	0	0	0	0	0	0	0	0	0	0	0
mir-219	1	0	0	0	0	1	0	0	0	1	1	0	1	0	1	1	0	2	2	0
mir-22	2	2	3	2	2	1	1	2	0	1	0	1	1	1	1	1	1	1	0	2
mir-221	3	5	4	4	2	2	2	4	2	3	3	3	1	2	2	1	3	2	2	2
mir-222	0	0	0	0	0	0	0	0	0	0	0	0	0	0	0	0	0	1	0	0
mir-223	0	0	0	1	0	0	0	0	1	0	0	2	1	0	0	0	0	0	1	1
mir-224	0	0	0	0	0	0	0	0	0	0	0	0	0	0	1	1	1	1	1	1
mir-2285	0	0	0	0	0	0	0	0	0	0	0	0	0	3	0	0	0	0	0	0
mir-23	4	1	3	1	4	1	2	7	2	1	1	1	2	1	2	1	2	2	2	3
mir-2332	0	0	0	0	0	0	0	0	0	0	0	0	0	1	0	0	0	0	0	0
mir-2355	0	0	0	0	0	0	0	0	0	0	0	0	0	0	0	0	0	0	1	1
mir-2387	0	0	0	0	0	0	0	0	0	0	0	0	0	0	1	0	0	0	0	0
mir-24	5	0	4	2	2	4	2	5	1	1	1	2	2	2	2	2	2	3	2	2
mir-2404	0	0	0	0	0	0	1	0	0	1	0	0	0	0	0	0	0	0	0	0
mir-2411	0	0	0	0	0	0	0	0	0	0	0	0	0	1	0	0	0	0	0	0
mir-26	4	4	6	3	6	0	2	6	4	2	2	2	4	2	3	2	3	4	3	3
mir-27	4	2	6	6	4	2	4	6	2	1	1	1	2	2	2	1	2	2	2	2
mir-28	0	0	0	0	0	0	0	0	0	0	0	0	0	3	3	3	2	3	3	3
mir-29	5	5	6	5	6	4	4	7	4	4	5	4	5	2	5	4	4	4	4	4
mir-2954	0	0	0	0	0	0	0	0	0	1	1	0	0	0	0	0	0	0	0	0
mir-2956	0	0	0	0	0	0	0	0	0	0	2	0	0	0	0	0	0	0	0	0
mir-296	0	0	0	0	0	0	0	0	0	0	0	0	0	0	0	0	0	0	2	0
mir-2970	0	0	0	0	0	0	1	2	1	0	1	0	1	0	0	0	0	0	0	0
mir-2979	0	0	0	0	0	0	0	0	0	0	2	0	0	0	0	0	0	0	0	0
mir-298	0	0	0	0	0	0	0	0	0	0	0	0	0	0	0	0	0	0	0	0
mir-2989	0	0	0	0	0	0	0	0	0	0	2	0	0	0	0	0	0	0	0	0
mir-30	5	5	5	9	12	2	6	12	6	7	4	3	6	5	5	4	6	5	5	5
mir-3061	0	0	0	0	0	0	0	0	0	0	0	0	0	0	0	0	0	1	0	0
mir-3066	0	0	0	0	0	0	0	0	0	0	0	0	0	0	0	0	0	1	0	0
mir-3068	0	0	0	0	0	0	0	0	0	0	0	0	0	0	0	0	0	1	0	0
mir-3086	0	0	0	0	0	0	0	0	0	0	0	0	0	0	0	0	0	1	0	0
mir-3099	0	0	0	0	0	0	0	0	0	0	0	0	0	0	0	0	0	1	0	0
mir-31	1	0	0	0	0	2	0	0	1	1	0	0	1	0	1	1	1	1	1	1
mir-3122	0	0	0	0	0	0	0	0	0	0	0	0	0	0	0	0	0	0	1	0
mir-3127	0	0	0	0	0	0	0	0	0	0	0	0	0	0	0	0	0	0	0	1
mir-3146	0	0	0	0	0	0	0	0	0	0	0	0	0	0	0	0	0	0	1	0
mir-3156	0	0	0	0	0	2	0	0	0	0	0	1	0	0	0	0	1	0	0	0
mir-3158	0	0	0	0	0	0	0	0	0	0	0	0	0	0	0	0	0	0	0	2
mir-32	0	0	0	0	0	0	0	0	1	1	1	1	1	0	1	1	1	1	1	1
mir-320	0	0	0	0	0	0	0	0	0	0	0	0	0	2	2	0	1	1	1	1
mir-3200	0	0	0	0	0	0	0	0	0	0	0	0	0	0	0	0	0	0	1	0
mir-324	0	0	0	0	0	0	0	0	0	0	0	0	0	0	1	1	1	1	1	1
mir-325	0	0	0	0	0	0	0	0	0	0	0	0	0	0	0	0	1	0	0	0
mir-326	0	0	0	0	0	0	0	0	0	0	0	0	0	0	0	2	1	1	0	0
mir-328	0	0	0	0	0	0	0	0	0	0	0	0	0	0	1	1	1	0	0	1
mir-33	0	0	2	2	4	2	0	2	2	2	1	0	1	0	0	1	0	1	0	2
mir-330	0	0	0	0	0	0	0	0	0	0	0	0	0	0	1	0	1	1	1	1
mir-331	0	0	0	0	0	0	0	0	0	0	0	0	0	0	1	1	1	1	1	0
mir-335	0	0	0	0	0	0	0	0	0	0	0	0	0	0	1	1	1	1	1	1
mir-337	0	0	0	0	0	0	0	0	0	0	0	0	0	0	0	1	0	1	1	1
mir-338	3	3	3	0	2	2	2	4	1	1	1	0	0	0	1	0	0	1	1	1
mir-339	0	0	0	0	0	0	0	0	0	0	0	0	0	0	2	0	1	1	2	1
mir-34	0	1	1	3	3	1	1	2	4	3	1	0	4	0	3	2	3	2	2	2
mir-340	0	0	0	0	0	0	0	0	0	0	0	0	1	1	1	1	1	1	1	1
mir-341	0	0	0	0	0	0	0	0	0	0	0	0	0	0	0	0	0	1	0	0
mir-342	0	0	0	0	0	0	0	0	0	0	0	0	0	1	1	1	1	1	1	1
mir-344	0	0	0	0	0	0	0	0	0	0	0	0	0	0	0	0	0	4	0	0
mir-345	0	0	0	0	0	0	0	0	0	0	0	0	0	0	1	0	1	1	0	1
mir-350	0	0	0	0	0	0	0	0	0	0	0	0	0	0	1	1	1	0	0	0
mir-351	0	0	0	0	0	0	0	0	0	0	0	0	0	0	0	0	0	1	0	0
mir-3524	0	0	0	0	0	0	0	0	0	1	0	0	0	0	0	0	0	0	0	0
mir-3535	0	0	0	0	0	0	0	0	0	0	0	0	0	0	0	0	0	2	0	0
mir-3547	0	0	0	0	0	0	0	0	0	0	0	0	0	0	0	0	0	0	2	0
mir-3605	0	0	0	0	0	0	0	0	0	0	0	0	0	0	0	0	0	0	0	1
mir-361	0	0	0	0	0	0	0	0	0	0	0	0	0	0	1	1	1	1	1	1
mir-3613	0	0	0	0	0	0	0	0	0	0	0	0	0	0	0	0	1	0	1	0
mir-362	0	0	0	0	0	0	0	0	0	0	0	0	0	0	3	4	3	2	2	3
mir-370	0	0	0	0	0	0	0	0	0	0	0	0	0	0	1	0	0	1	2	1
mir-374	0	0	0	0	0	0	0	0	0	0	0	0	0	2	2	1	1	1	2	2
mir-375	0	2	1	1	0	0	0	0	1	1	1	0	1	0	0	1	1	1	1	1
mir-376	0	0	0	0	0	0	0	0	0	0	0	0	0	0	1	0	0	3	4	3
mir-378	0	0	0	0	0	0	0	0	0	0	0	0	0	1	2	3	1	5	3	3
mir-379	0	0	0	0	0	0	0	0	0	0	0	0	0	0	0	0	0	0	0	1
mir-380	0	0	0	0	0	0	0	0	0	0	0	0	0	0	0	0	0	0	0	1
mir-381	0	0	0	0	0	0	0	0	0	0	0	0	0	0	0	0	0	0	0	1
mir-383	0	0	0	0	0	0	0	0	1	2	1	0	0	0	0	0	0	1	1	0
mir-384	0	0	0	0	0	0	0	0	0	0	0	0	0	0	0	1	1	1	0	0
mir-3912	0	0	0	0	0	0	0	0	0	0	0	0	0	0	0	0	0	0	0	1
mir-3934	0	0	0	0	0	0	0	0	0	0	0	0	0	0	0	0	0	0	1	1
mir-3938	0	0	0	0	0	0	0	0	0	0	0	0	0	0	0	0	0	0	1	0
mir-3955	0	0	0	0	0	0	0	0	0	0	0	0	0	0	1	0	0	0	0	0
mir-423	0	0	0	0	0	0	0	0	0	0	0	0	0	1	1	1	1	1	1	1
mir-425	1	0	1	0	0	0	1	2	1	1	0	1	1	1	1	1	1	1	0	0
mir-430	0	0	0	1	0	0	0	0	0	0	0	0	0	0	0	1	0	0	2	2
mir-432	0	0	0	0	0	0	0	0	0	0	0	0	0	0	1	1	0	0	1	1
mir-433	0	0	0	0	0	0	0	0	0	0	0	0	0	0	1	1	0	1	1	0
mir-434	0	0	0	0	0	0	0	0	0	0	0	0	0	0	0	0	0	1	0	0
mir-4446	0	0	0	0	0	0	0	0	0	0	0	0	0	0	0	0	0	0	1	0
mir-450	0	0	0	0	0	0	0	0	0	0	0	0	0	0	3	3	3	3	3	1
mir-452	0	0	0	0	0	0	0	0	0	0	0	0	0	0	1	0	0	1	1	1
mir-455	2	2	2	3	2	1	1	2	1	1	1	0	1	0	1	1	1	1	1	1
mir-456	1	2	1	2	2	1	1	2	1	1	1	0	0	0	0	0	0	0	0	0
mir-458	1	1	2	2	2	1	1	2	2	1	0	1	0	0	0	0	0	0	0	0
mir-460	0	0	1	0	0	0	1	2	2	2	0	1	1	0	0	0	0	0	0	0
mir-4662	0	0	0	0	0	0	0	0	0	0	0	0	0	0	0	0	0	0	0	1
mir-467	0	0	0	0	0	0	0	0	0	0	0	0	0	0	0	0	0	2	0	0
mir-4677	0	0	0	0	0	0	0	0	0	0	0	0	0	0	0	0	0	0	1	2
mir-4703	0	0	0	0	0	0	0	0	0	0	0	0	0	0	0	0	0	0	1	0
mir-4766	0	0	0	0	0	0	0	0	0	0	0	0	0	0	0	0	0	0	1	0
mir-4796	0	0	0	0	0	0	0	0	0	0	0	0	0	0	0	0	0	0	1	0
mir-4803	0	0	0	0	0	0	0	0	0	0	0	0	0	0	0	0	0	0	1	0
mir-483	0	0	0	0	0	0	0	0	0	0	0	0	0	0	0	0	0	0	0	1
mir-484	0	0	0	0	0	0	0	0	0	0	0	0	0	0	0	0	0	0	1	2
mir-486	0	0	0	0	0	0	0	0	0	0	0	0	0	2	2	1	4	2	2	3
mir-488	0	0	0	0	0	0	0	0	0	0	0	0	0	0	0	0	0	0	1	0
mir-489	0	1	1	2	0	1	2	1	1	0	0	0	0	0	0	0	0	0	0	0
mir-490	0	0	0	0	0	0	0	0	1	1	2	1	0	0	1	1	1	1	1	1
mir-491	0	0	0	0	0	0	0	0	0	0	0	0	0	0	1	0	0	0	1	1
mir-493	0	0	0	0	0	0	0	0	0	0	0	0	0	0	1	0	1	1	1	1
mir-499	2	2	1	4	3	1	1	2	1	1	1	1	1	1	1	1	1	1	1	1
mir-500	0	0	0	0	1	0	0	0	0	0	0	0	0	0	0	0	0	0	0	0
mir-504	0	0	0	0	0	0	0	0	0	0	0	0	0	0	1	0	1	1	1	1
mir-505	0	0	0	0	0	0	0	0	0	0	0	0	0	0	1	1	1	0	1	1
mir-506	0	0	0	0	0	0	0	0	0	0	0	0	0	0	0	2	0	6	7	4
mir-511	0	0	0	0	0	0	0	0	0	0	0	0	0	0	0	0	0	1	1	1
mir-5399	0	0	0	0	0	0	0	0	1	0	0	0	0	0	0	0	0	0	0	0
mir-540	0	0	0	0	0	0	0	0	0	0	0	0	0	0	0	0	0	1	0	0
mir-541	0	0	0	0	0	0	0	0	0	0	0	0	0	0	0	0	0	1	0	0
mir-542	0	0	0	0	0	0	0	0	0	0	0	0	0	0	1	1	0	1	1	1
mir-544	0	0	0	0	0	0	0	0	0	0	0	0	0	0	0	0	0	1	0	0
mir-5452	0	0	0	0	0	0	0	0	1	0	0	0	0	0	0	0	0	0	0	0
mir-548	0	0	0	0	0	0	0	0	0	0	0	0	0	0	0	0	0	0	1	3
mir-551	0	0	0	0	0	0	0	0	0	1	0	1	0	0	0	0	1	0	2	0
mir-556	0	0	0	0	0	0	0	0	0	0	0	0	0	0	0	0	0	0	0	1
mir-5683	0	0	0	0	0	0	0	0	0	0	0	0	0	0	0	0	0	0	0	1
mir-5697	0	0	0	0	0	0	0	0	0	0	0	0	0	0	0	0	0	0	1	0
mir-574	0	0	0	0	0	0	0	0	0	0	0	0	0	0	1	1	1	1	0	1
mir-577	0	0	0	0	0	0	0	0	0	0	0	0	0	0	0	0	0	0	1	0
mir-582	0	0	0	0	0	0	0	0	0	0	0	0	0	0	1	1	1	1	1	1
mir-584	0	0	0	0	0	0	0	0	0	0	0	0	0	0	0	0	0	0	1	1
mir-589	0	0	0	0	0	0	0	0	0	0	0	0	0	0	0	0	0	0	0	1
mir-590	0	0	0	0	0	0	0	0	0	0	0	1	0	0	1	1	1	0	1	1
mir-592	0	0	0	0	0	0	0	0	0	0	0	0	0	1	0	1	1	1	0	0
mir-598	0	0	0	0	0	0	0	0	0	0	0	0	0	0	0	0	0	1	1	1
mir-599	0	0	0	0	0	0	0	0	0	0	0	0	1	0	0	0	0	0	0	0
mir-605	0	0	0	0	0	0	0	0	0	0	0	0	0	0	0	0	0	0	1	0
mir-6119	0	0	0	0	0	0	0	0	0	0	0	0	0	1	0	0	0	0	0	0
mir-612	0	0	0	0	0	0	0	0	0	0	0	0	0	0	0	0	0	0	1	0
mir-613	0	0	0	0	0	0	0	0	0	1	0	1	0	0	0	0	0	0	2	0
mir-6131	0	0	0	0	0	0	0	0	0	0	0	0	0	0	0	0	0	0	0	1
mir-618	0	0	0	0	0	0	0	0	0	0	0	0	0	0	0	0	0	0	0	1
mir-625	0	0	0	0	0	0	0	0	0	0	0	0	0	0	0	0	0	0	0	2
mir-627	0	0	0	0	0	0	0	0	0	0	0	0	0	0	0	0	0	0	1	1
mir-628	0	0	0	0	0	0	0	0	0	0	0	0	0	0	1	1	1	0	1	1
mir-629	0	0	0	0	0	0	0	0	0	0	0	0	0	0	0	0	0	0	0	1
mir-6329	0	0	0	0	0	0	0	0	0	0	0	0	0	0	0	0	0	0	0	0
mir-644	0	0	0	0	0	0	0	0	0	0	0	0	0	0	0	0	0	0	1	0
mir-6505	0	0	0	0	0	0	0	0	0	0	0	0	0	0	0	0	0	0	1	1
mir-651	0	0	0	0	0	0	0	0	0	0	0	0	0	0	0	0	0	0	0	1
mir-6516	0	0	0	0	0	0	0	0	0	0	0	0	0	0	1	0	0	0	0	0
mir-652	0	0	0	0	0	0	0	0	0	0	0	0	0	1	1	1	1	1	1	1
mir-6529	0	0	0	0	0	0	0	0	0	0	0	0	0	0	1	1	0	0	1	0
mir-664	0	0	0	0	0	0	0	0	0	0	0	0	0	0	1	0	0	0	0	1
mir-666	0	0	0	0	0	0	0	0	0	0	0	0	0	0	0	0	0	1	0	0
mir-667	0	0	0	0	0	0	0	0	0	0	0	0	0	0	0	0	0	1	0	0
mir-671	0	0	0	0	0	0	0	0	0	0	0	0	0	0	0	1	1	1	1	1
mir-672	0	0	0	0	0	0	0	0	0	0	0	0	0	0	0	0	0	1	0	0
mir-673	0	0	0	0	0	0	0	0	0	0	0	0	0	0	0	0	0	1	0	0
mir-674	0	0	0	0	0	0	0	0	0	0	0	0	0	0	0	0	0	2	0	0
mir-675	0	0	0	0	0	0	0	0	0	0	0	0	0	0	0	0	0	0	2	4
mir-676	0	0	0	0	0	0	0	0	0	0	0	0	0	0	1	1	1	1	2	1
mir-678	0	0	0	0	0	0	0	0	0	0	0	0	1	0	0	0	1	2	0	0
mir-6827	0	0	0	0	0	0	0	0	0	0	0	0	0	0	0	0	0	0	1	0
mir-7	4	0	1	0	2	4	3	0	1	4	2	1	2	1	1	1	2	2	3	2
mir-700	0	0	0	0	0	0	0	0	0	0	0	0	0	0	0	0	0	1	0	0
mir-7132	0	1	1	2	4	0	0	0	0	0	0	0	0	0	0	0	0	0	0	0
mir-7147	1	0	0	0	0	0	0	0	0	0	0	0	0	0	0	0	0	0	0	0
mir-7151	0	0	0	0	0	0	0	0	0	0	0	0	0	0	0	0	0	0	0	1
mir-7170	0	0	0	0	0	0	0	0	0	0	0	0	0	0	0	0	0	0	1	0
mir-7174	0	0	0	0	0	0	0	0	0	0	0	0	0	0	0	0	0	0	1	0
mir-7177	0	0	0	0	0	0	0	0	0	0	0	0	0	0	0	0	0	0	1	0
mir-7180	0	0	0	0	0	0	0	0	0	0	0	0	0	0	0	0	0	0	1	0
mir-7181	0	0	0	0	0	0	0	0	0	0	0	0	0	0	0	0	0	0	1	0
mir-7205	0	0	0	0	0	0	0	0	0	0	0	0	0	0	0	0	0	0	1	0
mir-722	2	0	2	5	2	1	0	0	0	0	0	0	0	0	0	0	0	0	0	0
mir-723	1	0	0	0	0	0	0	0	0	0	0	0	0	0	0	0	0	0	0	0
mir-724	3	1	1	2	3	1	0	0	0	0	0	0	0	0	0	0	0	0	0	0
mir-7246	0	0	0	0	0	0	0	0	0	0	0	0	1	0	0	0	0	0	0	0
mir-7248	0	0	0	0	0	0	0	0	0	0	0	0	1	0	0	0	0	0	0	0
mir-725	0	0	1	0	2	0	0	0	0	0	0	0	0	0	0	0	0	0	0	0
mir-7254	0	0	0	0	0	0	0	0	0	0	0	0	1	0	0	0	0	0	0	0
mir-7262	0	0	0	0	0	0	0	0	0	0	0	0	4	0	0	0	0	0	0	0
mir-727	0	0	0	0	0	2	0	0	0	0	0	0	0	0	0	0	0	0	0	0
mir-7270	0	0	0	0	0	0	0	0	0	0	0	0	1	0	0	0	0	0	0	0
mir-7275	0	0	0	0	0	0	0	0	0	0	0	0	1	0	0	0	0	0	0	0
mir-7281	0	0	0	0	0	0	0	0	0	0	0	0	1	0	0	0	0	0	0	0
mir-7284	0	0	0	0	0	0	0	0	0	0	0	0	1	0	0	0	0	0	0	0
mir-7286	0	0	0	0	0	0	0	0	0	0	0	0	1	0	0	0	0	0	0	0
mir-7289	0	0	0	0	0	0	0	0	0	0	0	0	1	0	0	0	0	0	0	0
mir-7293	0	0	0	0	0	0	0	0	0	0	0	0	1	0	0	0	0	0	0	0
mir-7298	0	0	0	0	0	0	0	0	0	0	0	0	1	0	0	0	0	0	0	0
mir-7301	0	0	0	0	0	0	0	0	0	0	0	0	1	0	0	0	0	0	0	0
mir-7303	0	0	0	0	0	0	0	0	0	0	0	0	1	0	0	0	0	0	0	0
mir-7309	0	0	0	0	0	0	0	0	0	0	0	0	1	0	0	0	0	0	0	0
mir-7319	0	0	0	0	0	0	0	0	0	0	0	0	1	0	0	0	0	0	0	0
mir-7332	0	0	0	0	0	0	0	0	0	0	0	0	1	0	0	0	0	0	0	0
mir-7333	0	0	0	0	0	0	0	0	0	0	0	0	1	0	0	0	0	0	0	0
mir-734	0	0	1	1	0	0	0	0	0	0	0	0	0	0	0	0	0	0	0	0
mir-7344	0	0	0	0	0	0	0	0	0	0	0	0	1	0	0	0	0	0	0	0
mir-7358	0	0	0	0	0	0	0	0	0	0	0	0	1	0	0	0	0	0	0	0
mir-7363	0	0	0	0	0	0	0	0	0	0	0	0	1	0	0	0	0	0	0	0
mir-7365	0	0	0	0	0	0	0	0	0	0	0	0	1	0	0	0	0	0	0	0
mir-7368	0	0	0	0	0	0	0	0	0	0	0	0	1	0	0	0	0	0	0	0
mir-737	1	0	0	0	0	0	0	0	1	0	0	0	0	0	0	0	0	0	0	0
mir-7370	0	0	0	0	0	0	0	0	0	0	0	0	1	0	0	0	0	0	0	0
mir-7371	0	0	0	0	0	0	0	0	0	0	0	0	14	0	0	0	0	0	0	0
mir-7373	0	0	0	0	0	0	0	0	0	0	0	0	6	0	0	0	0	0	0	0
mir-7377	0	0	0	0	0	0	0	0	0	0	0	0	1	0	0	0	0	0	0	0
mir-7382	0	0	0	0	0	0	0	0	0	0	0	0	1	0	0	0	0	0	0	0
mir-7385	0	0	0	0	0	0	0	0	0	0	0	0	10	0	0	0	0	0	0	0
mir-7388	0	0	0	0	0	0	0	0	0	0	0	0	1	0	0	0	0	0	0	0
mir-7392	0	0	0	0	0	0	0	0	0	0	0	0	2	0	0	0	0	0	0	0
mir-7393	0	0	0	0	0	0	0	0	0	0	0	0	1	0	0	0	0	0	0	0
mir-7394	0	0	0	0	0	0	0	0	0	0	0	0	1	0	0	0	0	0	0	0
mir-7397	0	0	0	0	0	0	0	0	0	0	0	0	1	0	0	0	0	0	0	0
mir-7398	0	0	0	0	0	0	0	0	0	0	0	0	15	0	0	0	0	0	0	0
mir-7547	0	1	0	0	0	0	0	0	0	0	0	0	0	0	0	0	0	0	0	0
mir-7552	0	0	0	1	0	0	0	0	0	0	0	0	0	0	0	0	0	0	0	0
mir-760	0	0	0	0	0	0	0	0	0	0	0	0	0	0	0	0	0	1	1	0
mir-766	0	0	0	0	0	0	0	0	0	0	0	0	0	0	0	0	0	0	0	1
mir-767	0	0	0	0	0	0	0	0	0	0	0	0	0	0	0	0	0	0	1	0
mir-769	0	0	0	0	0	0	0	0	0	0	0	0	0	0	1	0	0	0	1	1
mir-770	0	0	0	0	0	0	0	0	0	0	0	0	0	0	0	0	0	1	0	0
mir-7857	0	0	0	0	0	0	0	0	0	0	0	0	0	0	0	0	0	0	1	0
mir-8	5	1	4	1	4	1	2	4	3	3	2	2	5	0	4	2	2	5	4	6
mir-872	0	0	0	0	0	0	0	0	0	0	0	0	0	0	0	1	1	1	0	0
mir-873	0	0	0	0	0	0	0	0	0	0	0	0	0	0	0	0	0	1	1	0
mir-874	0	0	0	0	0	0	0	0	0	0	0	0	0	0	1	1	2	1	1	1
mir-875	0	0	0	0	0	0	0	1	0	0	0	0	0	0	0	0	0	0	0	0
mir-877	0	0	0	0	0	0	0	0	0	0	0	0	0	0	1	0	0	0	1	0
mir-879	0	0	0	0	0	0	0	0	0	0	0	0	0	0	0	0	0	1	0	0
mir-8859	0	0	0	0	0	0	0	0	0	0	0	0	0	0	2	0	0	0	0	0
mir-887	0	0	0	0	0	0	0	0	0	0	0	0	0	0	0	0	0	0	1	2
mir-891	0	0	0	0	0	0	0	0	0	0	0	0	0	0	0	0	0	0	1	0
mir-9	7	2	1	1	2	4	6	0	0	5	3	1	5	5	4	2	3	4	2	3
mir-92	5	1	4	5	5	1	9	11	4	3	3	3	6	4	4	4	4	5	5	4
mir-935	0	0	0	0	0	0	0	0	0	0	0	0	0	0	0	0	0	2	0	0
mir-939	0	0	0	0	0	0	0	0	0	0	0	0	0	0	0	0	0	0	1	0
mir-942	0	0	0	0	0	0	0	0	0	0	0	0	0	0	0	0	0	0	1	0
mir-95	0	0	0	0	0	0	0	0	0	0	0	0	0	2	1	1	2	0	1	1
mir-96	1	2	0	8	12	3	1	5	0	3	1	1	3	0	2	2	1	3	2	2
mml-novel-5	0	0	0	0	0	0	0	0	0	0	0	0	0	0	0	0	0	0	1	0
xtr-novel-2	0	0	0	0	0	0	1	0	0	0	0	0	0	0	0	0	0	0	0	0
xtr-novel-3	0	0	0	0	0	0	1	0	0	0	0	0	0	0	0	0	0	0	0	0
none	41	108	32	183	247	122	34	111	7	51	16	73	69	28	22	51	60	46	67	35
