# Supplementary material for: A comparative analysis of heart microRNAs in vertebrates brings novel insights into the evolution of genetic regulatory networks
Source: BMC Genomics. 2021 Mar 4;22:153. doi: 10.1186/s12864-021-07441-4 (PMC7931589; doi:10.1186/s12864-021-07441-4)
Supplement: Supplementary file 2 — Additional file 2 Supplementary data in xls format. [file 12864_2021_7441_MOESM2_ESM.xlsx]

## Sheet: dre
MD_id	Node_of_birth	miRNA_family	rep_seq	seed_seq	miRNA	MD_species_hit	MD_closest_hit	mature_reads	star_reads	mature_seq	start_seq	precursor_seq	genomic_coordinate	hits_at_MirGeneDB	hits_at_miRBase
DRE_434	Vertebrata	mir-24	UGGCUCAGUUCAGCAGGAAC	GGCUCAG	dre-miR-24	-	hsa-miR-24-3p_MIMAT0000080_Homo-sapiens	5923	25	uggcucaguucagcaggaac	ugccuacugagcugauaacagu	ugccuacugagcugauaacaguugauguauuuagcacuggcucaguucagcaggaac	2_dna:chromosome_chromosome:GRCz10:2:1:59543403:1_REF:33922557..33922614:+	Cpo-Mir-24-P2-MG,Hsa-Mir-24-P1-MG,Dno-Mir-24-P2-MG,Ami-Mir-24-P1-MG,Sha-Mir-24-P2-MG,Rno-Mir-24-P2-MG,Sha-Mir-24-P1-MG,Dno-Mir-24-P1-MG,Ocu-Mir-24-P1-MG,Cpi-Mir-24-P1-MG	mmu-mir-24-1-MB,abu-mir-24a-3-MB,dno-mir-24b-MB,cfa-mir-24-2-MB,pbv-mir-24-2-MB,mze-mir-24b-MB,ppa-mir-24-1-MB,mdo-mir-24-1-MB,ipu-mir-24-1-MB,mze-mir-24a-1-MB
DRE_1202	Bilateria	mir-153	GUCAUUUUUGUGAUGUUGCAGCU	UCAUUUU	dre-miR-153	-	rno-miR-153-5p_MIMAT0017135_Rattus-norvegicus	448	232	aucauuuuugugacuaugcaacu	cugcaaaucacaaaaaugacac	aucauuuuugugacuaugcaacuggacccagacuacuagcugcaaaucacaaaaaugacac	9_dna:chromosome_chromosome:GRCz10:9:1:56892771:1_REF:7634024..7634085:-	none	none
DRE_599	D. rerio	none	AAAUCCUGUAACCGUUGACUUC	AAUCCUG	dre-novel_1	-	-	297	301	aaauccuguaaccguugacuuc	aagucaauaguuacagguuucc	aaauccuguaaccguugacuuccacagucagaaaagcaaauggaagucaauaguuacagguuucc	23_dna:chromosome_chromosome:GRCz10:23:1:46272358:1_REF:19713706..19713771:+	none	none
DRE_759	D. rerio	none	UCAUCCCGAAAGCACCUCCCUCC	CAUCCCG	dre-novel_2	-	-	297	278	ucaucccgaaagcaccucccucc	aggagguggagucgggacacggcc	aggagguggagucgggacacggccaggcuuguuaggaaugucaucccgaaagcaccucccucc	3_dna:chromosome_chromosome:GRCz10:3:1:62385949:1_REF:54233746..54233809:-	none	none
DRE_497	D. rerio	none	UCAUCCCUCUGCUCUAUCCCCU	CAUCCCU	dre-miR-1380	-	oan-miR-1380-5p_MIMAT0007116_Ornithorhynchus-anatinus	229	231	ucaucccucugcucuauccccu	ggauuagggcauaaggaugagc	ucaucccucugcucuauccccuucaaagggacccuccaaagggauuagggcauaaggaugagc	20_dna:chromosome_chromosome:GRCz10:20:1:55370968:1_REF:37928253..37928316:+	none	none
DRE_1223	D. rerio	none	CCAAAAUUGUUAGUGCCAAAU	CAAAAUU	dre-miR-96	-	bfl-miR-96-3p_MIMAT0019144_Branchiostoma-floridae	104	93	ucaaaauuguaccgaaccaaac	ucgguuugguacgcuuuuaugg	ucgguuugguacgcuuuuauggccguuuccacugucaaaauuguaccgaaccaaac	9_dna:chromosome_chromosome:GRCz10:9:1:56892771:1_REF:44745842..44745898:-	none	none
DRE_587	D. rerio	none	CCGCUCCGCAGAUUCUGUCAGU	CGCUCCG	dre-novel_3	-	-	57	57	ccgcuccgcagauucugucagu	ggauagaaucagcggagcgggga	ggauagaaucagcggagcggggagcgcucucucuccccgcuccgcagauucugucagu	22_dna:chromosome_chromosome:GRCz10:22:1:39226288:1_REF:32409257..32409315:-	none	none
DRE_445	D. rerio	none	AGACGUCGAUGGGUAGCAUCCA	GACGUCG	dre-novel_4	-	-	70	65	agacgucgauggguagcaucca	ugaugacacccauugacuucc	ugaugacacccauugacuuccauuguuuuucuuucuguagacgucgauggguagcaucca	2_dna:chromosome_chromosome:GRCz10:2:1:59543403:1_REF:2483146..2483206:-	none	none
DRE_606	D. rerio	none	ACACCUCAAUUAGUUGGAUCGG	CACCUCA	dre-novel_5	-	-	42	42	acaccucaauuaguuggaucgg	ugauccaacuaaugaagauguu	ugauccaacuaaugaagauguucaugacuccuuugaacaccucaauuaguuggaucgg	23_dna:chromosome_chromosome:GRCz10:23:1:46272358:1_REF:27801240..27801298:+	none	none
DRE_1075	D. rerio	none	AGCUACAUUGUCUGCUGGGUUUC	GCUACAU	dre-miR-221	-	hsa-miR-221-3p_MIMAT0000278_Homo-sapiens	43	33	agcuacauccggcuacugggucu	ugcucaguggucaguguaggucc	ugcucaguggucaguguagguccugcagcgacagcagcuacauccggcuacugggucu	6_dna:chromosome_chromosome:GRCz10:6:1:60272633:1_REF:59969979..59970037:-	none	none
DRE_340	D. rerio	none	AGACUAGUAGCCAUUGAGAUCU	GACUAGU	dre-miR-3361	-	bmo-miR-3361_MIMAT0015547_Bombyx-mori	35	35	agacuaguagccauugagaucu	auguuaguggcuacugguuuca	agacuaguagccauugagaucuuuuuuuucuauuauggauguuaguggcuacugguuuca	17_dna:chromosome_chromosome:GRCz10:17:1:53345113:1_REF:20769201..20769261:-	none	none
DRE_1129	D. rerio	none	CCAUCGCUUCUGACGCCGCUC	CAUCGCU	dre-novel_6	-	-	43	32	ccaucgcuucugacgccgcuc	ugacgucauuagcgacccgacc	ugacgucauuagcgacccgaccuauuggauagagacacggccaucgcuucugacgccgcuc	7_dna:chromosome_chromosome:GRCz10:7:1:74082188:1_REF:31663615..31663676:-	none	ipu-mir-7553-MB,ipu-mir-7547-MB
DRE_1209	D. rerio	none	CCACUCCACUGAUUCUGUCAGA	CACUCCA	dre-miR-3110	-	mmu-miR-3110-3p_MIMAT0014952_Mus-musculus	24	16	ccacuccacugauucugucaga	ggauagaaucagcggagcgggga	ggauagaaucagcggagcggggagcucucucucuccccacuccacugauucugucaga	9_dna:chromosome_chromosome:GRCz10:9:1:56892771:1_REF:19840139..19840197:-	none	none
DRE_124	D. rerio	none	ACUGGCACUCAUUGACUUCUGU	CUGGCAC	dre-miR-3812	-	tca-miR-3812-3p_MIMAT0018647_Tribolium-castaneum	26	24	acuggcacucauugacuucugu	gaaagucuauugguggcagcca	acuggcacucauugacuucuguaguauuuuuuuguuucuaugaaagucuauugguggcagcca	11_dna:chromosome_chromosome:GRCz10:11:1:45107271:1_REF:25928834..25928897:-	none	none
DRE_658	D. rerio	none	UAACGUUUCGAGCCCACUGACU	AACGUUU	dre-miR-8424	-	sma-miR-8424-3p_MIMAT0033553_Schistosoma-mansoni	16	16	uaacguuucgagcccacugacu	agccguggacuugaaacguugc	uaacguuucgagcccacugacugucuuauaaagagccguggacuugaaacguugc	24_dna:chromosome_chromosome:GRCz10:24:1:42251103:1_REF:1825433..1825488:-	none	none
DRE_2	D. rerio	none	ACAGCACUGCCUGGUCAGA	CAGCACU	dre-miR-383	-	hsa-miR-383-3p_MIMAT0026485_Homo-sapiens	22	20	ucagcacucggacagccucuuc	gaggcuguccgagugcugau	gaggcuguccgagugcugauauuacauuaaugucacgacuaucagcacucggacagccucuuc	1_dna:chromosome_chromosome:GRCz10:1:1:58871917:1_REF:10303263..10303326:+	none	none
DRE_499	D. rerio	none	UAAAAGUGAUCAGUGGUAAGGU	AAAAGUG	dre-miR-9413	-	gga-miR-1643-3p_MIMAT0007519_Gallus-gallus	76	42	caaaaguguaccgaaccaaac	guuagguuugguaugcuuuu	guuagguuugguaugcuuuuauggccguuuccacugucaaaaguguaccgaaccaaac	20_dna:chromosome_chromosome:GRCz10:20:1:55370968:1_REF:2435115..2435173:-	none	none
DRE_169	D. rerio	none	CACUCAUUGCCUUCCAUAGUAU	ACUCAUU	dre-miR-1632	-	gga-miR-1632-3p_MIMAT0007505_Gallus-gallus	35	35	cacucauugccuuccauaguau	acuauggaaguugauggguccc	cacucauugccuuccauaguauuauuuuuucuauacuauggaaguugauggguccc	13_dna:chromosome_chromosome:GRCz10:13:1:51780250:1_REF:30770987..30771043:+	none	none
DRE_795	D. rerio	none	UUCACUGUGGCGGAAAUGACC	UCACUGU	dre-miR-3212	-	bmo-miR-3212_MIMAT0015391_Bombyx-mori	20	4	uucacuguggcggaaaugacc	uuauacuugccgcagugauga	uucacuguggcggaaaugaccucgguaacaucaagaguguuauacuugccgcagugauga	4_dna:chromosome_chromosome:GRCz10:4:1:76625712:1_REF:49627617..49627677:+	none	none
DRE_775	D. rerio	none	UUCACUGUGGCGGAAAUGACC	UCACUGU	dre-miR-3212	-	bmo-miR-3212_MIMAT0015391_Bombyx-mori	20	12	uucacuguggcggaaaugacc	uuauacuugccgcagugauga	uucacuguggcggaaaugaccucgguaacauaaagaguguuauacuugccgcagugauga	4_dna:chromosome_chromosome:GRCz10:4:1:76625712:1_REF:33224311..33224371:+	none	none
DRE_202	Vertebrata	mir-218	CAUGGUUAGAUCAAGCACAAGA	AUGGUUA	dre-miR-218b	-	rno-miR-218b_MIMAT0017838_Rattus-norvegicus	37	233	caugguuagaucaagcacaaga	uggugcuugacggaaccauguga	uggugcuugacggaaccaugugaggcuuguguaggcggcggcacaugguuagaucaagcacaaga	14_dna:chromosome_chromosome:GRCz10:14:1:51944548:1_REF:24265565..24265630:+	Dre-Mir-218-P1-MG,Cpi-Mir-218-P1-MG	dre-mir-218a-2-MB,cja-mir-218-MB,oan-mir-218-1-MB,ipu-mir-218a-2-MB
DRE_793	D. rerio	none	UUCACUGUGGCGGAAAUGACC	UCACUGU	dre-miR-3212	-	bmo-miR-3212_MIMAT0015391_Bombyx-mori	20	4	uucacuguggcggaaaugacc	uuauacuugccgcagugauga	uucacuguggcggaaaugaccucgguaacaucaagaguguuauacuugccgcagugauga	4_dna:chromosome_chromosome:GRCz10:4:1:76625712:1_REF:44746079..44746139:+	none	none
DRE_366	D. rerio	none	CCUCGAGCCCAGAGUUCCCUCC	CUCGAGC	dre-miR-4941	-	dme-miR-4941-5p_MIMAT0020148_Drosophila-melanogaster	59	60	ccucgagcccagaguucccucc	aggggaguuugagcucaggua	ccucgagcccagaguucccucccguugcaaggugggaggggaguuugagcucaggua	18_dna:chromosome_chromosome:GRCz10:18:1:51008593:1_REF:35785229..35785286:-	none	none
DRE_556	D. rerio	none	ACUUGUAACCAAUGACUUCCAU	CUUGUAA	dre-miR-7402	-	oan-miR-7402-3p_MIMAT0028947_Ornithorhynchus-anatinus	67	189	acuuguaaccaaugacuuccau	ggaagucauugguuacagguuu	acuuguaaccaaugacuuccaucugcuuuuucuauuauggaagucauugguuacagguuu	21_dna:chromosome_chromosome:GRCz10:21:1:45895719:1_REF:37364323..37364383:-	none	none
DRE_141	D. rerio	none	ACUUGUAACCAAUGACUUCCAU	CUUGUAA	dre-miR-7402	-	oan-miR-7402-3p_MIMAT0028947_Ornithorhynchus-anatinus	76	18	acuuguaaccaaugacuuccau	ggaagugguuacagguuu	acuuguaaccaaugacuuccauaguauuuguucuuuucugcuauggaagugguuacagguuu	12_dna:chromosome_chromosome:GRCz10:12:1:49229541:1_REF:19872528..19872590:+	none	none
DRE_647	D. rerio	none	ACUUGUAACCAAUGACUUCCAU	CUUGUAA	dre-miR-7402	-	oan-miR-7402-3p_MIMAT0028947_Ornithorhynchus-anatinus	76	101	acuuguaaccaaugacuuccau	ggaagucaaugguuacaguuuu	acuuguaaccaaugacuuccauagaaggaaaacaauaaggaagucaaugguuacaguuuu	24_dna:chromosome_chromosome:GRCz10:24:1:42251103:1_REF:131316..131376:+	none	none
DRE_652	D. rerio	none	UCAAAAGGCAUACCGAAACGAA	CAAAAGG	dre-novel_16	-	dev-miR-D11-3p_MIMAT0028183_Duck-enteritis	437	392	ucaaaaggcauaccgaaacgaa	uacgguuugguacgcuuuuaugg	uacgguuugguacgcuuuuauggccauuuccacugucaaaaggcauaccgaaacgaa	24_dna:chromosome_chromosome:GRCz10:24:1:42251103:1_REF:18897055..18897112:+	none	none
DRE_76	D. rerio	none	CUCCAACCUUGAUCAAGCAGCU	UCCAACC	dre-miR-984	-	dme-miR-984-3p_MIMAT0020881_Drosophila-melanogaster	31	30	cuccaaccuugaucaagcagcu	cugauugaacaggguuggaagu	cuccaaccuugaucaagcagcucaauaauaauuacagacggcugauugaacaggguuggaagu	10_dna:chromosome_chromosome:GRCz10:10:1:45574255:1_REF:11188572..11188635:-	none	none
DRE_83	D. rerio	none	CCACGAUGUAAACUCAAGACC	CACGAUG	dre-miR-2344	-	bta-miR-2344_MIMAT0011879_Bos-taurus	12	12	ccacgauguaaacucaagacc	agucuucguucugcaucggga	agucuucguucugcaucgggacuuaccuuguaucagccacgauguaaacucaagacc	10_dna:chromosome_chromosome:GRCz10:10:1:45574255:1_REF:31437682..31437739:-	none	none
DRE_533	D. rerio	none	GAUCCUCUGUGAGAAGCCGACAGAA	AUCCUCU	dre-miR-7650	-	mmu-miR-7650-5p_MIMAT0029802_Mus-musculus	133	132	gauccucugugagaagccgacagaa	cacgacuucucacaguggagu	cacgacuucucacaguggagucuugaaagacauuuugauccucugugagaagccgacagaa	21_dna:chromosome_chromosome:GRCz10:21:1:45895719:1_REF:5768198..5768259:-	none	none
DRE_1393	D. rerio	none	AGACUCUCCAGUACACUGGCCC	GACUCUC	dre-miR-4171	-	cin-miR-4171-5p_MIMAT0016779_Ciona-intestinalis	251	244	agacucuccaguacacuggccc	gccgguguucugcugaguuuagcuag	gccgguguucugcugaguuuagcuaggguuggaccuagacucuccaguacacuggccc	KN149894.1_dna:scaffold_scaffold:GRCz10:KN149894.1:1:15058:1_REF:754..812:-	none	none
DRE_848	Bilateria	let-7	CUAUACAACUUACUGUCUUUCC	UAUACAA	dre-let-7	-	hsa-let-7a-3p_MIMAT0004481_Homo-sapiens	310	439	cuauacaacuuacugucuuucc	aaggacguaagcauaaagca	cuauacaacuuacugucuuucccgaaguggccguagugucaucgcuccacaacaggaaggacguaagcauaaagca	4_dna:chromosome_chromosome:GRCz10:4:1:76625712:1_REF:18665142..18665218:-	none	dre-let-7a-3-MB
DRE_25	Vertebrata	mir-218	CAUGGUUAGAUCAAGCACAA	AUGGUUA	dre-miR-218b	-	rno-miR-218b_MIMAT0017838_Rattus-norvegicus	11	14	caugguuagaucaagcacaa	gugcuugacagaaccaugua	gugcuugacagaaccauguauuagucugagucugcaaccacaugguuagaucaagcacaa	1_dna:chromosome_chromosome:GRCz10:1:1:58871917:1_REF:23176151..23176211:-	Dre-Mir-218-P1-MG,Cpi-Mir-218-P1-MG	dre-mir-218a-2-MB,cja-mir-218-MB,oan-mir-218-1-MB,ipu-mir-218a-2-MB
DRE_1339	D. rerio	none	UCAAAAGGCAUACCGAAACA	CAAAAGG	dre-novel_17	-	dev-miR-D11-3p_MIMAT0028183_Duck-enteritis	17	12	ucaaaaggcauaccgaaaca	guucagugugcuuuuauggcc	guucagugugcuuuuauggccguuuccauugucaaaaggcauaccgaaaca	KN150425.1_dna:scaffold_scaffold:GRCz10:KN150425.1:1:110593:1_REF:52257..52308:-	none	none
DRE_1152	Vertebrata	mir-24	AAUCAGCUCAGUAGGCACGGGA	AUCAGCU	dre-novel_7	-	-	37	3473	aaucagcucaguaggcacggga	cuguuccugcugaacugagcca	cuguuccugcugaacugagccaguguuugcacaguacuguaaucagcucaguaggcacggga	8_dna:chromosome_chromosome:GRCz10:8:1:54191831:1_REF:30153300..30153362:+	Dre-Mir-24-P2b-MG	ipu-mir-7565-MB,ipu-mir-24-3-MB,dre-mir-24-3-MB
DRE_590	D. rerio	none	AACGUCCUGCUCAGAACAAACAUGC	ACGUCCU	dre-novel_8	-	-	27	26	aacguccugcucagaacaaacaugc	gugaguguccugagugggaaacggg	gugaguguccugagugggaaacgggacagagaaacuguucugcuaacguccugcucagaacaaacaugc	23_dna:chromosome_chromosome:GRCz10:23:1:46272358:1_REF:2500984..2501053:+	none	none
DRE_654	D. rerio	none	UCACCAUUGACUUCUGUAGUAG	CACCAUU	dre-novel_9	-	-	38	27	ucaccauugacuucuguaguag	acuauggaagucaauguucacu	acuauggaagucaauguucacuaugaugcuaaccaaucaguugauagucaccauugacuucuguaguag	24_dna:chromosome_chromosome:GRCz10:24:1:42251103:1_REF:32014812..32014881:+	none	none
DRE_656	D. rerio	none	UCACCAUUGACUUCUGUAGUAG	CACCAUU	dre-novel_10	-	-	38	16	ucaccauugacuucuguaguag	acuauggaagucaauguucacu	acuauggaagucaauguucacuaugaugcuaaccaaucaguugauagucaccauugacuucuguaguag	24_dna:chromosome_chromosome:GRCz10:24:1:42251103:1_REF:32037380..32037449:+	none	none
DRE_490	D. rerio	none	UGCGCAUGCGUGAACUUUGUACC	GCGCAUG	dre-novel_11	-	-	35	27	ugcgcaugcgugaacuuuguacc	ugcaaaguuuaacaugcgcgcu	ugcaaaguuuaacaugcgcgcugugugugucagcugugugcgcaugcgugaacuuuguacc	20_dna:chromosome_chromosome:GRCz10:20:1:55370968:1_REF:21450311..21450372:+	none	none
DRE_317	D. rerio	none	CAAAAUGCGCCUUAGCCCGAAA	AAAAUGC	dre-novel_12	-	-	70	56	caaaaugcgccuuagcccgaaa	uugggcuuuugugcaguaugca	uugggcuuuugugcaguaugcauguaguuuaaaugcaaaaugcgccuuagcccgaaa	16_dna:chromosome_chromosome:GRCz10:16:1:55381981:1_REF:17438793..17438850:-	none	none
DRE_920	D. rerio	none	CCGAAAGACCUGGAACAAAC	CGAAAGA	dre-novel_13	-	-	52	54	ccgaaagaccuggaacaaac	gugacccagcucuaggaa	gugacccagcucuaggaagcagggcggcccaaacuaaugggcagcucugugccgaaagaccuggaacaaac	5_dna:chromosome_chromosome:GRCz10:5:1:71715914:1_REF:32285107..32285178:+	none	none
DRE_190	D. rerio	none	AAAUCCUGUAACCGUUGACUUC	AAUCCUG	dre-novel_14	-	-	292	241	aaauccuguaaccguugacuuc	agucaauggauacagguuuuca	aaauccuguaaccguugacuuccacuuuauuauuauucuucuucuaggaaaauaaauggaagucaauggauacagguuuuca	13_dna:chromosome_chromosome:GRCz10:13:1:51780250:1_REF:48778957..48779039:-	none	none
DRE_281	D. rerio	none	AAAUCGUACCAAACUGAACCG	AAUCGUA	dre-novel_15	-	-	273	246	aaaucguaccaaacugaaccg	guuugguucaguacgcuuauug	guuugguucaguacgcuuauugacaguggaaacggccuuaaaaucguaccaaacugaaccg	15_dna:chromosome_chromosome:GRCz10:15:1:47771147:1_REF:43145229..43145290:-	none	none
DRE_636	D. rerio	none	UAGCACCAUCUGAAAUCGGUUA	AGCACCA	dre-miR-29	-	cel-miR-49-3p_MIMAT0000020_Caenorhabditis-elegans	430	4	uagcaccauuugaaaucgg	gccuucauaugugcaggc	uagcaccauuugaaaucggucgugcugaaagguauggcgucgccuucauaugugcaggc	23_dna:chromosome_chromosome:GRCz10:23:1:46272358:1_REF:20422256..20422315:-	none	none
DRE_689	D. rerio	none	UCCCUGAGACCCUUUAACCUGUGA	CCCUGAG	dre-miR-10	-	cel-lin-4-5p_MIMAT0000002_Caenorhabditis-elegans	50	3	ucccugagaccuuaacuugg	agggggaucucgaggugu	agggggaucucgagguguucucaggccugccuguccugguucuucccugagaccuuaacuugg	25_dna:chromosome_chromosome:GRCz10:25:1:36898761:1_REF:18112463..18112526:-	none	none
DRE_263	Eumetazoa	mir-10	AACCCGUAGAUCCGAUCUUGU	ACCCGUA	dre-miR-99	dre-miR-99_MIMAT0001812_Danio-rerio	cel-miR-51-5p_MIMAT0000022_Caenorhabditis-elegans	4832169	6280458	aacccguagauccgaucuugu	caagcucgauucuaugggucucu	aacccguagauccgaucuugugauaaguuugauggcacaagcucgauucuaugggucucu	15_dna:chromosome_chromosome:GRCz10:15:1:47771147:1_REF:29862719..29862779:+	Mml-Mir-10-P1b-v2-MG,Dre-Mir-10-P3c1-MG,Ete-Mir-10-P1b-v2-MG,Sha-Mir-10-P2a-MG,Xtr-Mir-10-P1a-v1-MG,Aca-Mir-10-P1a-v1-MG,Dre-Mir-10-P2b2-MG,Cfa-Mir-10-P1a-v1-MG,Mmu-Mir-10-P3b-MG,Cli-Mir-10-P3b-MG	nle-mir-100-MB,hsa-mir-10a-MB,cja-mir-10a-MB,oar-mir-10a-MB,ipu-mir-99a-MB,mmu-mir-125b-1-MB,nbr-mir-10a-1-MB,ccr-mir-125b-MB,ssa-mir-10a-2-MB,oha-mir-10a-MB
DRE_915	Eumetazoa	mir-10	AACCCGUAGAUCCGAACUUGU	ACCCGUA	dre-miR-100-5p	dre-miR-100-5p_MIMAT0001813_Danio-rerio	cel-miR-51-5p_MIMAT0000022_Caenorhabditis-elegans	2765216	460070	aacccguagauccgaacuugu	caagcucgugucuauagguau	aacccguagauccgaacuuguggugucucugugcacaagcucgugucuauagguau	5_dna:chromosome_chromosome:GRCz10:5:1:71715914:1_REF:29390003..29390059:+	Mml-Mir-10-P1b-v2-MG,Dre-Mir-10-P3c1-MG,Ete-Mir-10-P1b-v2-MG,Sha-Mir-10-P2a-MG,Xtr-Mir-10-P1a-v1-MG,Aca-Mir-10-P1a-v1-MG,Dre-Mir-10-P2b2-MG,Cfa-Mir-10-P1a-v1-MG,Mmu-Mir-10-P3b-MG,Cli-Mir-10-P3b-MG	nle-mir-100-MB,hsa-mir-10a-MB,cja-mir-10a-MB,oar-mir-10a-MB,ipu-mir-99a-MB,mmu-mir-125b-1-MB,nbr-mir-10a-1-MB,ccr-mir-125b-MB,ssa-mir-10a-2-MB,oha-mir-10a-MB
DRE_253	Eumetazoa	mir-10	AACCCGUAGAUCCGAACUUGU	ACCCGUA	dre-miR-100-5p	dre-miR-100-5p_MIMAT0001813_Danio-rerio	cel-miR-51-5p_MIMAT0000022_Caenorhabditis-elegans	2764556	27708	aacccguagauccgaacuugu	caagcuuguaucuauagguauc	aacccguagauccgaacuuguggugacuguccacacaagcuuguaucuauagguauc	15_dna:chromosome_chromosome:GRCz10:15:1:47771147:1_REF:21501923..21501980:+	Mml-Mir-10-P1b-v2-MG,Dre-Mir-10-P3c1-MG,Ete-Mir-10-P1b-v2-MG,Sha-Mir-10-P2a-MG,Xtr-Mir-10-P1a-v1-MG,Aca-Mir-10-P1a-v1-MG,Dre-Mir-10-P2b2-MG,Cfa-Mir-10-P1a-v1-MG,Mmu-Mir-10-P3b-MG,Cli-Mir-10-P3b-MG	nle-mir-100-MB,hsa-mir-10a-MB,cja-mir-10a-MB,oar-mir-10a-MB,ipu-mir-99a-MB,mmu-mir-125b-1-MB,nbr-mir-10a-1-MB,ccr-mir-125b-MB,ssa-mir-10a-2-MB,oha-mir-10a-MB
DRE_96	Eumetazoa	mir-10	AACCCGUAGAUCCGAUCUUGU	ACCCGUA	dre-miR-99	dre-miR-99_MIMAT0001812_Danio-rerio	cel-miR-51-5p_MIMAT0000022_Caenorhabditis-elegans	2281897	33188	aacccguagauccgaucuugu	caagcucgauucugugggucu	aacccguagauccgaucuuguggcguaaucggcaacccaagcucgauucugugggucu	10_dna:chromosome_chromosome:GRCz10:10:1:45574255:1_REF:38130564..38130622:-	Mml-Mir-10-P1b-v2-MG,Dre-Mir-10-P3c1-MG,Ete-Mir-10-P1b-v2-MG,Sha-Mir-10-P2a-MG,Xtr-Mir-10-P1a-v1-MG,Aca-Mir-10-P1a-v1-MG,Dre-Mir-10-P2b2-MG,Cfa-Mir-10-P1a-v1-MG,Mmu-Mir-10-P3b-MG,Cli-Mir-10-P3b-MG	nle-mir-100-MB,hsa-mir-10a-MB,cja-mir-10a-MB,oar-mir-10a-MB,ipu-mir-99a-MB,mmu-mir-125b-1-MB,nbr-mir-10a-1-MB,ccr-mir-125b-MB,ssa-mir-10a-2-MB,oha-mir-10a-MB
DRE_92	Eumetazoa	mir-10	UCCCUGAGACCCUAACUUGUG	CCCUGAG	dre-miR-125b-5p	dre-miR-125b-5p_MIMAT0001821_Danio-rerio	cel-lin-4-5p_MIMAT0000002_Caenorhabditis-elegans	586546	168407	ucccugagacccuaacuugug	acagguuaagcucuugggacc	ucccugagacccuaacuugugagcuuugugugcuaaaaaucacagguuaagcucuugggacc	10_dna:chromosome_chromosome:GRCz10:10:1:45574255:1_REF:38107916..38107978:-	Mml-Mir-10-P1b-v2-MG,Dre-Mir-10-P3c1-MG,Ete-Mir-10-P1b-v2-MG,Sha-Mir-10-P2a-MG,Xtr-Mir-10-P1a-v1-MG,Aca-Mir-10-P1a-v1-MG,Dre-Mir-10-P2b2-MG,Cfa-Mir-10-P1a-v1-MG,Mmu-Mir-10-P3b-MG,Cli-Mir-10-P3b-MG	nle-mir-100-MB,hsa-mir-10a-MB,cja-mir-10a-MB,oar-mir-10a-MB,ipu-mir-99a-MB,mmu-mir-125b-1-MB,nbr-mir-10a-1-MB,ccr-mir-125b-MB,ssa-mir-10a-2-MB,oha-mir-10a-MB
DRE_257	Eumetazoa	mir-10	UCCCUGAGACCCUAACUUGUG	CCCUGAG	dre-miR-125b-5p	dre-miR-125b-5p_MIMAT0001821_Danio-rerio	cel-lin-4-5p_MIMAT0000002_Caenorhabditis-elegans	585610	22169	ucccugagacccuaacuugug	acggguuagguucuugggagcu	ucccugagacccuaacuugugacguuuuccuguuaugugcacggguuagguucuugggagcu	15_dna:chromosome_chromosome:GRCz10:15:1:47771147:1_REF:21511968..21512030:+	Mml-Mir-10-P1b-v2-MG,Dre-Mir-10-P3c1-MG,Ete-Mir-10-P1b-v2-MG,Sha-Mir-10-P2a-MG,Xtr-Mir-10-P1a-v1-MG,Aca-Mir-10-P1a-v1-MG,Dre-Mir-10-P2b2-MG,Cfa-Mir-10-P1a-v1-MG,Mmu-Mir-10-P3b-MG,Cli-Mir-10-P3b-MG	nle-mir-100-MB,hsa-mir-10a-MB,cja-mir-10a-MB,oar-mir-10a-MB,ipu-mir-99a-MB,mmu-mir-125b-1-MB,nbr-mir-10a-1-MB,ccr-mir-125b-MB,ssa-mir-10a-2-MB,oha-mir-10a-MB
DRE_919	Eumetazoa	mir-10	UCCCUGAGACCCUAACUUGUG	CCCUGAG	dre-miR-125b-5p	dre-miR-125b-5p_MIMAT0001821_Danio-rerio	cel-lin-4-5p_MIMAT0000002_Caenorhabditis-elegans	585480	5523	ucccugagacccuaacuugug	acggguuggguucucgggagcu	ucccugagacccuaacuugugacguucugcuucgauguccacggguuggguucucgggagcu	5_dna:chromosome_chromosome:GRCz10:5:1:71715914:1_REF:29398621..29398683:+	Mml-Mir-10-P1b-v2-MG,Dre-Mir-10-P3c1-MG,Ete-Mir-10-P1b-v2-MG,Sha-Mir-10-P2a-MG,Xtr-Mir-10-P1a-v1-MG,Aca-Mir-10-P1a-v1-MG,Dre-Mir-10-P2b2-MG,Cfa-Mir-10-P1a-v1-MG,Mmu-Mir-10-P3b-MG,Cli-Mir-10-P3b-MG	nle-mir-100-MB,hsa-mir-10a-MB,cja-mir-10a-MB,oar-mir-10a-MB,ipu-mir-99a-MB,mmu-mir-125b-1-MB,nbr-mir-10a-1-MB,ccr-mir-125b-MB,ssa-mir-10a-2-MB,oha-mir-10a-MB
DRE_1162	Olfactores	mir-126	UCGUACCGUGAGUAAUAAUGCA	CGUACCG	dre-miR-126a-5p	dre-miR-126a-5p_MIMAT0003157_Danio-rerio	mmu-miR-126a-3p_MIMAT0000138_Mus-musculus	258593	210760	ucguaccgugaguaauaaugca	cauuauuacuuuugguacgcgc	cauuauuacuuuugguacgcgcuaggccagacucaaacucguaccgugaguaauaaugca	8_dna:chromosome_chromosome:GRCz10:8:1:54191831:1_REF:11510729..11510789:-	Cli-Mir-126-v2-MG,Xtr-Mir-126-v2-MG,Cpo-Mir-126-v2-MG,Cpi-Mir-126-v3-MG,Mml-Mir-126-v1-MG,Cpo-Mir-126-v1-MG,Mmu-Mir-126-v3-MG,Dre-Mir-126-P1-v1-MG,Ami-Mir-126-v3-MG,Cpi-Mir-126-v2-MG	mmu-mir-126a-MB,rno-mir-126a-MB,xla-mir-126-1-MB,oni-mir-126-MB,gmo-mir-126-MB,eca-mir-126-MB,ssa-mir-126-1-MB,tni-mir-126-MB,ola-mir-126-MB,ptr-mir-126-MB
DRE_662	Vertebrata	mir-26	UUCAAGUAAUCCAGGAUAGGCU	UCAAGUA	dre-miR-26a-5p	dre-miR-26a-5p_MIMAT0001794_Danio-rerio	hsa-miR-26a-5p_MIMAT0000082_Homo-sapiens	166133	17339	uucaaguaauccaggauaggcu	ccuguucuugguuacuugcacu	uucaaguaauccaggauaggcuuuguggacuaggguuggccuguucuugguuacuugcacu	24_dna:chromosome_chromosome:GRCz10:24:1:42251103:1_REF:20326572..20326633:-	Mml-Mir-26-P2-MG,Gga-Mir-26-P3-MG,Sha-Mir-26-P3-MG,Xtr-Mir-26-P3b-MG,Sha-Mir-26-P1-MG,Mmu-Mir-26-P3-MG,Bta-Mir-26-P1-MG,Cli-Mir-26-P1-MG,Mml-Mir-26-P3-MG,Dre-Mir-26-P1a-MG	nbr-mir-26a-4-MB,dno-mir-26a-2-MB,oha-mir-26-2-MB,dno-mir-26a-1-MB,nle-mir-26a-2-MB,oan-mir-26-1-MB,mze-mir-26a-1-MB,oga-mir-26a-1-MB,mze-mir-26a-4-MB,abu-mir-26a-3-MB
DRE_1191	Vertebrata	mir-26	UUCAAGUAAUCCAGGAUAGGCU	UCAAGUA	dre-miR-26a-5p	dre-miR-26a-5p_MIMAT0001794_Danio-rerio	hsa-miR-26a-5p_MIMAT0000082_Homo-sapiens	165915	23761	uucaaguaauccaggauaggcu	ccuauucgggaugacuugguuc	uucaaguaauccaggauaggcuugugauguccggaaagccuauucgggaugacuugguuc	9_dna:chromosome_chromosome:GRCz10:9:1:56892771:1_REF:41931755..41931815:+	Mml-Mir-26-P2-MG,Gga-Mir-26-P3-MG,Sha-Mir-26-P3-MG,Xtr-Mir-26-P3b-MG,Sha-Mir-26-P1-MG,Mmu-Mir-26-P3-MG,Bta-Mir-26-P1-MG,Cli-Mir-26-P1-MG,Mml-Mir-26-P3-MG,Dre-Mir-26-P1a-MG	nbr-mir-26a-4-MB,dno-mir-26a-2-MB,oha-mir-26-2-MB,dno-mir-26a-1-MB,nle-mir-26a-2-MB,oan-mir-26-1-MB,mze-mir-26a-1-MB,oga-mir-26a-1-MB,mze-mir-26a-4-MB,abu-mir-26a-3-MB
DRE_425	Vertebrata	mir-26	UUCAAGUAAUCCAGGAUAGGCU	UCAAGUA	dre-miR-26a-5p	dre-miR-26a-5p_MIMAT0001794_Danio-rerio	hsa-miR-26a-5p_MIMAT0000082_Homo-sapiens	160529	16842	uucaaguaauccaggauaggcu	ccuauucaugauuacuugcacu	uucaaguaauccaggauaggcugucuguccuggaggccuauucaugauuacuugcacu	2_dna:chromosome_chromosome:GRCz10:2:1:59543403:1_REF:21717440..21717498:+	Mml-Mir-26-P2-MG,Gga-Mir-26-P3-MG,Sha-Mir-26-P3-MG,Xtr-Mir-26-P3b-MG,Sha-Mir-26-P1-MG,Mmu-Mir-26-P3-MG,Bta-Mir-26-P1-MG,Cli-Mir-26-P1-MG,Mml-Mir-26-P3-MG,Dre-Mir-26-P1a-MG	nbr-mir-26a-4-MB,dno-mir-26a-2-MB,oha-mir-26-2-MB,dno-mir-26a-1-MB,nle-mir-26a-2-MB,oan-mir-26-1-MB,mze-mir-26a-1-MB,oga-mir-26a-1-MB,mze-mir-26a-4-MB,abu-mir-26a-3-MB
DRE_208	Vertebrata	mir-145	GAUUCCUGGAAAUACUGUUCU	AUUCCUG	dre-miR-145-5p	dre-miR-145-5p_MIMAT0001842_Danio-rerio	aca-miR-145-3p_MIMAT0021774_Anolis-carolinensis	145616	144813	gauuccuggaaauacuguucuu	guccaguuuucccaggaaucccu	guccaguuuucccaggaaucccuugggcaaucgaaagggggauuccuggaaauacuguucuu	14_dna:chromosome_chromosome:GRCz10:14:1:51944548:1_REF:38403655..38403717:+	Cli-Mir-145-MG,Mdo-Mir-145-MG,Hsa-Mir-145-MG,Xtr-Mir-145-MG,Mml-Mir-145-MG,Cpi-Mir-145-MG,Cfa-Mir-145-MG,Ami-Mir-145-MG,Mmu-Mir-145-MG,Rno-Mir-145-MG	pha-mir-145-MB,mne-mir-145-MB,mml-mir-145-MB,ppa-mir-145-MB,pbv-mir-145-MB,eca-mir-145-MB,oni-mir-145-MB,dma-mir-145-MB,oan-mir-145-MB,ssc-mir-145-MB
DRE_536	Olfactores	mir-126	CAUUAUUACUUUUGGUACGCGC	AUUAUUA	dre-miR-126a-5p	dre-miR-126a-5p_MIMAT0003157_Danio-rerio	mmu-miR-126a-5p_MIMAT0000137_Mus-musculus	131679	41099	cauuauuacuuuugguacgcgc	ucguaccgugaguaauagugca	cauuauuacuuuugguacgcgcuaugccacucucaacucguaccgugaguaauagugca	21_dna:chromosome_chromosome:GRCz10:21:1:45895719:1_REF:7678757..7678816:-	Cli-Mir-126-v2-MG,Xtr-Mir-126-v2-MG,Cpo-Mir-126-v2-MG,Cpi-Mir-126-v3-MG,Mml-Mir-126-v1-MG,Cpo-Mir-126-v1-MG,Mmu-Mir-126-v3-MG,Dre-Mir-126-P1-v1-MG,Ami-Mir-126-v3-MG,Cpi-Mir-126-v2-MG	mmu-mir-126a-MB,rno-mir-126a-MB,xla-mir-126-1-MB,oni-mir-126-MB,gmo-mir-126-MB,eca-mir-126-MB,ssa-mir-126-1-MB,tni-mir-126-MB,ola-mir-126-MB,ptr-mir-126-MB
DRE_122	Vertebrata	mir-499	UUAAGACUUGCAGUGAUGUUU	UAAGACU	dre-miR-499-5p	dre-miR-499-5p_MIMAT0003749_Danio-rerio	hsa-miR-499a-5p_MIMAT0002870_Homo-sapiens	123619	91331	uuaagacuugcagugauguuu	aacaucacuuuaagucugugcu	uuaagacuugcagugauguuuagagaaaugucacaugaacaucacuuuaagucugugcu	11_dna:chromosome_chromosome:GRCz10:11:1:45107271:1_REF:24967552..24967611:-	Cli-Mir-499-MG,Mmu-Mir-499-MG,Ocu-Mir-499-MG,Mml-Mir-499-MG,Dno-Mir-499-MG,Aca-Mir-499-MG,Xtr-Mir-499-MG,Cpi-Mir-499-MG,Bta-Mir-499-MG,Rno-Mir-499-MG	ola-mir-499-MB,mdo-mir-499-MB,bta-mir-499-MB,ggo-mir-499a-MB,ppy-mir-499-MB,ssa-mir-499b-2-MB,ipu-mir-499-2-MB,abu-mir-499-MB,ccr-mir-499-MB,pny-mir-499-MB
DRE_597	Vertebrata	mir-499	UUAAGACUUGCAGUGAUGUUU	UAAGACU	dre-miR-499-5p	dre-miR-499-5p_MIMAT0003749_Danio-rerio	hsa-miR-499a-5p_MIMAT0002870_Homo-sapiens	123542	31706	uuaagacuugcagugauguuu	aacaucacuuuaagucugugcu	uuaagacuugcagugauguuuagguaaucugacccaugaacaucacuuuaagucugugcu	23_dna:chromosome_chromosome:GRCz10:23:1:46272358:1_REF:18804991..18805051:+	Cli-Mir-499-MG,Mmu-Mir-499-MG,Ocu-Mir-499-MG,Mml-Mir-499-MG,Dno-Mir-499-MG,Aca-Mir-499-MG,Xtr-Mir-499-MG,Cpi-Mir-499-MG,Bta-Mir-499-MG,Rno-Mir-499-MG	ola-mir-499-MB,mdo-mir-499-MB,bta-mir-499-MB,ggo-mir-499a-MB,ppy-mir-499-MB,ssa-mir-499b-2-MB,ipu-mir-499-2-MB,abu-mir-499-MB,ccr-mir-499-MB,pny-mir-499-MB
DRE_206	Vertebrata	mir-143	UGAGAUGAAGCACUGUAGCUCG	GAGAUGA	dre-miR-143	dre-miR-143_MIMAT0001840_Danio-rerio	mmu-miR-143-3p_MIMAT0000247_Mus-musculus	112322	112433	ugagaugaagcacuguagcucg	ggugcagugcugcaucucugguc	ggugcagugcugcaucucuggucaacugggagucugagaugaagcacuguagcucg	14_dna:chromosome_chromosome:GRCz10:14:1:51944548:1_REF:38402020..38402076:+	Sha-Mir-143-MG,Ocu-Mir-143-MG,Dno-Mir-143-MG,Gga-Mir-143-MG,Mml-Mir-143-MG,Mmu-Mir-143-MG,Bta-Mir-143-MG,Cpo-Mir-143-MG,Aca-Mir-143-MG,Dre-Mir-143-MG	abu-mir-143-MB,lla-mir-143-MB,hsa-mir-4770-MB,dre-mir-143-MB,nle-mir-143-MB,oni-mir-143-MB,ipu-mir-143-MB,chi-mir-143-MB,efu-mir-143-MB,tch-mir-143-MB
DRE_375	Eumetazoa	mir-10	UCCCUGAGACCCUUAACCUGUG	CCCUGAG	dre-miR-125a	dre-miR-125a_MIMAT0001820_Danio-rerio	cel-lin-4-5p_MIMAT0000002_Caenorhabditis-elegans	97531	75173	ucccugagacccuuaaccugug	acaggugagguccuugggaac	ucccugagacccuuaaccugugaugucuuccaaggucacaggugagguccuugggaac	19_dna:chromosome_chromosome:GRCz10:19:1:48790377:1_REF:9524874..9524932:+	Mml-Mir-10-P1b-v2-MG,Dre-Mir-10-P3c1-MG,Ete-Mir-10-P1b-v2-MG,Sha-Mir-10-P2a-MG,Xtr-Mir-10-P1a-v1-MG,Aca-Mir-10-P1a-v1-MG,Dre-Mir-10-P2b2-MG,Cfa-Mir-10-P1a-v1-MG,Mmu-Mir-10-P3b-MG,Cli-Mir-10-P3b-MG	nle-mir-100-MB,hsa-mir-10a-MB,cja-mir-10a-MB,oar-mir-10a-MB,ipu-mir-99a-MB,mmu-mir-125b-1-MB,nbr-mir-10a-1-MB,ccr-mir-125b-MB,ssa-mir-10a-2-MB,oha-mir-10a-MB
DRE_291	Eumetazoa	mir-10	UCCCUGAGACCCUUAACCUGUG	CCCUGAG	dre-miR-125a	dre-miR-125a_MIMAT0001820_Danio-rerio	cel-lin-4-5p_MIMAT0000002_Caenorhabditis-elegans	97382	22320	ucccugagacccuuaaccugug	acaggugagguccucaggaac	ucccugagacccuuaaccugugaggucaaacuaggucacaggugagguccucaggaac	16_dna:chromosome_chromosome:GRCz10:16:1:55381981:1_REF:24983151..24983209:+	Mml-Mir-10-P1b-v2-MG,Dre-Mir-10-P3c1-MG,Ete-Mir-10-P1b-v2-MG,Sha-Mir-10-P2a-MG,Xtr-Mir-10-P1a-v1-MG,Aca-Mir-10-P1a-v1-MG,Dre-Mir-10-P2b2-MG,Cfa-Mir-10-P1a-v1-MG,Mmu-Mir-10-P3b-MG,Cli-Mir-10-P3b-MG	nle-mir-100-MB,hsa-mir-10a-MB,cja-mir-10a-MB,oar-mir-10a-MB,ipu-mir-99a-MB,mmu-mir-125b-1-MB,nbr-mir-10a-1-MB,ccr-mir-125b-MB,ssa-mir-10a-2-MB,oha-mir-10a-MB
DRE_279	Bilateria	mir-22	AAGCUGCCAGCUGAAGAACUGU	AGCUGCC	dre-miR-22a-5p	dre-miR-22a-5p_MIMAT0031942_Danio-rerio	hsa-miR-22-3p_MIMAT0000077_Homo-sapiens	75115	73123	aagcugccagcugaagaacugu	aguucuucacuggcaagcuuu	aguucuucacuggcaagcuuuauguccuuguguaccagcuaaagcugccagcugaagaacugu	15_dna:chromosome_chromosome:GRCz10:15:1:47771147:1_REF:24973138..24973201:-	Mml-Mir-22-P1a-MG,Rno-Mir-22-P1a-MG,Ocu-Mir-22-P1a-MG,Sha-Mir-22-P1a-MG,Dre-Mir-22-P1a-MG,Mdo-Mir-22-P1a-MG,Dno-Mir-22-P1a-MG,Dre-Mir-22-P1b-MG,Cli-Mir-22-P1a-MG,Bta-Mir-22-P1a-MG	xtr-mir-22-MB,ipu-mir-22b-MB,abu-mir-22b-MB,pal-mir-22-MB,dno-mir-22-MB,mze-mir-22c-MB,ggo-mir-22-MB,oni-mir-22c-MB,pha-mir-22-MB,ppy-mir-22-MB
DRE_1175	Vertebrata	mir-27	UUCACAGUGGCUAAGUUCUGC	UCACAGU	dre-miR-27b-5p	dre-miR-27b-5p_MIMAT0031950_Danio-rerio	hsa-miR-27a-3p_MIMAT0000084_Homo-sapiens	65095	46203	uucacaguggcuaaguucugc	agagcuuagcugauuggugaac	agagcuuagcugauuggugaacagugauugaacucuuuguucacaguggcuaaguucugc	8_dna:chromosome_chromosome:GRCz10:8:1:54191831:1_REF:30158216..30158276:-	Ete-Mir-27-P2-MG,Dno-Mir-27-P1-MG,Ocu-Mir-27-P2-MG,Gga-Mir-27-P2-MG,Bta-Mir-27-P2-MG,Mml-Mir-27-P2-MG,Xtr-Mir-27-P1-MG,Mml-Mir-27-P1-MG,Aca-Mir-27-P1-MG,Mmu-Mir-27-P2-MG	ptr-mir-27b-MB,eca-mir-27a-MB,tch-mir-27b-MB,ssa-mir-27b-1-MB,mne-mir-27a-MB,ssa-mir-27a-1-MB,oni-mir-27c-MB,ssc-mir-27b-MB,cgr-mir-27a-MB,abu-mir-27e-1-MB
DRE_449	Bilateria	mir-1	UGGAAUGUAAAGAAGUAUGUAU	GGAAUGU	dre-miR-1	dre-miR-1_MIMAT0001768_Danio-rerio	cel-miR-1-3p_MIMAT0000003_Caenorhabditis-elegans	57036	24393	uggaauguaaagaaguauguau	acauacuucuuuaugugcccau	acauacuucuuuaugugcccauaugaacauauaaaagcuauggaauguaaagaaguauguau	2_dna:chromosome_chromosome:GRCz10:2:1:59543403:1_REF:4275376..4275438:-	Ocu-Mir-1-P1-MG,Cpo-Mir-1-P3-MG,Aca-Mir-1-P4-MG,Mmu-Mir-1-P2-MG,Ocu-Mir-1-P3-MG,Hsa-Mir-1-P1-MG,Cpi-Mir-1-P1-MG,Xtr-Mir-1-P1-MG,Cpi-Mir-1-P2-MG,Bta-Mir-1-P3-MG	bta-mir-1-2-MB,oni-mir-1-2-MB,cja-mir-1a-2-MB,oni-mir-1-1-MB,ssc-mir-206-MB,ssa-mir-206-MB,oha-mir-1d-MB,tni-mir-1-MB,oha-mir-1b-MB,gga-mir-206-MB
DRE_627	Bilateria	mir-1	UGGAAUGUAAAGAAGUAUGUAU	GGAAUGU	dre-miR-1	dre-miR-1_MIMAT0001768_Danio-rerio	cel-miR-1-3p_MIMAT0000003_Caenorhabditis-elegans	55867	31125	uggaauguaaagaaguauguau	acauacuucuuuauaugcccau	acauacuucuuuauaugcccauaugaacaagagcagcuauggaauguaaagaaguauguau	23_dna:chromosome_chromosome:GRCz10:23:1:46272358:1_REF:7276207..7276268:-	Ocu-Mir-1-P1-MG,Cpo-Mir-1-P3-MG,Aca-Mir-1-P4-MG,Mmu-Mir-1-P2-MG,Ocu-Mir-1-P3-MG,Hsa-Mir-1-P1-MG,Cpi-Mir-1-P1-MG,Xtr-Mir-1-P1-MG,Cpi-Mir-1-P2-MG,Bta-Mir-1-P3-MG	bta-mir-1-2-MB,oni-mir-1-2-MB,cja-mir-1a-2-MB,oni-mir-1-1-MB,ssc-mir-206-MB,ssa-mir-206-MB,oha-mir-1d-MB,tni-mir-1-MB,oha-mir-1b-MB,gga-mir-206-MB
DRE_38	Vertebrata	mir-23	AUCACAUUGCCAGGGAUUACC	UCACAUU	dre-miR-23b	dre-miR-23b_MIMAT0001791_Danio-rerio	hsa-miR-23a-3p_MIMAT0000078_Homo-sapiens	42741	23603	aucacauugccagggauuacc	uggguucuuggcaugcugauu	uggguucuuggcaugcugauuugugacuguaguaaaaaaaaaucacauugccagggauuacc	10_dna:chromosome_chromosome:GRCz10:10:1:45574255:1_REF:15996468..15996530:+	Xtr-Mir-23-P3-MG,Cpo-Mir-23-P2-MG,Mdo-Mir-23-P1-MG,Cfa-Mir-23-P1a-MG,Ocu-Mir-23-P2-MG,Hsa-Mir-23-P1-MG,Dre-Mir-23-P3b-MG,Bta-Mir-23-P1-MG,Bta-Mir-23-P2-MG,Gga-Mir-23-P2-MG	aca-mir-23b-MB,oni-mir-23b-MB,bta-mir-23b-MB,ola-mir-23a-1-MB,abu-mir-23b-MB,ptr-mir-23c-MB,nbr-mir-23b-MB,xla-mir-23b-MB,oha-mir-23b-MB,eca-mir-23b-MB
DRE_1177	Vertebrata	mir-23	AUCACAUUGCCAGGGAUUACC	UCACAUU	dre-miR-23b	dre-miR-23b_MIMAT0001791_Danio-rerio	hsa-miR-23a-3p_MIMAT0000078_Homo-sapiens	42727	7175	aucacauugccagggauuacc	ggguuccuggcgugcugauuug	ggguuccuggcgugcugauuugugacuuaagauaaaaaucacauugccagggauuacc	8_dna:chromosome_chromosome:GRCz10:8:1:54191831:1_REF:30158405..30158463:-	Xtr-Mir-23-P3-MG,Cpo-Mir-23-P2-MG,Mdo-Mir-23-P1-MG,Cfa-Mir-23-P1a-MG,Ocu-Mir-23-P2-MG,Hsa-Mir-23-P1-MG,Dre-Mir-23-P3b-MG,Bta-Mir-23-P1-MG,Bta-Mir-23-P2-MG,Gga-Mir-23-P2-MG	aca-mir-23b-MB,oni-mir-23b-MB,bta-mir-23b-MB,ola-mir-23a-1-MB,abu-mir-23b-MB,ptr-mir-23c-MB,nbr-mir-23b-MB,xla-mir-23b-MB,oha-mir-23b-MB,eca-mir-23b-MB
DRE_267	Eumetazoa	mir-10	UCCCUGAGACCCUAACUCGUGA	CCCUGAG	dre-miR-125c-5p	dre-miR-125c-5p_MIMAT0001822_Danio-rerio	cel-lin-4-5p_MIMAT0000002_Caenorhabditis-elegans	32633	405956	ucccugagacccuaacucguga	acgggucaggagcuugggagac	ucccugagacccuaacucgugaggucuuuuuccaaaaucacgggucaggagcuugggagac	15_dna:chromosome_chromosome:GRCz10:15:1:47771147:1_REF:29868104..29868165:+	Mml-Mir-10-P1b-v2-MG,Dre-Mir-10-P3c1-MG,Ete-Mir-10-P1b-v2-MG,Sha-Mir-10-P2a-MG,Xtr-Mir-10-P1a-v1-MG,Aca-Mir-10-P1a-v1-MG,Dre-Mir-10-P2b2-MG,Cfa-Mir-10-P1a-v1-MG,Mmu-Mir-10-P3b-MG,Cli-Mir-10-P3b-MG	nle-mir-100-MB,hsa-mir-10a-MB,cja-mir-10a-MB,oar-mir-10a-MB,ipu-mir-99a-MB,mmu-mir-125b-1-MB,nbr-mir-10a-1-MB,ccr-mir-125b-MB,ssa-mir-10a-2-MB,oha-mir-10a-MB
DRE_487	Vertebrata	mir-199	ACAGUAGUCUGCACAUUGGUU	CAGUAGU	dre-miR-199-5p	dre-miR-199-5p_MIMAT0001277_Danio-rerio	mmu-miR-199a-3p_MIMAT0000230_Mus-musculus	26301	650	acaguagucugcacauugguu	cccaguguucagacuaccuguuc	cccaguguucagacuaccuguucaggaucauacugguguacaguagucugcacauugguu	20_dna:chromosome_chromosome:GRCz10:20:1:55370968:1_REF:14979493..14979553:+	Dre-Mir-199-P2-v3-MG,Aca-Mir-199-P3-v3-MG,Ete-Mir-199-P3-v2-MG,Cpo-Mir-199-P3-v1-MG,Cpi-Mir-199-P1-v2-MG,Cli-Mir-199-P3-v1-MG,Cpo-Mir-199-P3-v3-MG,Dre-Mir-199-P3-v3-MG,Rno-Mir-199-P2-v1-MG,Cpi-Mir-199-P1-v1-MG	mml-mir-199a-2-MB,ssa-mir-199a-4-MB,mdo-mir-199b-1-MB,gmo-mir-199-1-MB,mne-mir-199a-MB,oha-mir-199a-MB,ssa-mir-199a-2-MB,oar-mir-199a-MB,eca-mir-199a-MB,ptr-mir-199a-2-MB
DRE_1021	Vertebrata	mir-199	ACAGUAGUCUGCACAUUGGUU	CAGUAGU	dre-miR-199-5p	dre-miR-199-5p_MIMAT0001277_Danio-rerio	mmu-miR-199a-3p_MIMAT0000230_Mus-musculus	26295	702	acaguagucugcacauugguu	cccaguguucagacuaccuguuc	cccaguguucagacuaccuguucagggcguagagauuguacaguagucugcacauugguu	5_dna:chromosome_chromosome:GRCz10:5:1:71715914:1_REF:63028424..63028484:-	Dre-Mir-199-P2-v3-MG,Aca-Mir-199-P3-v3-MG,Ete-Mir-199-P3-v2-MG,Cpo-Mir-199-P3-v1-MG,Cpi-Mir-199-P1-v2-MG,Cli-Mir-199-P3-v1-MG,Cpo-Mir-199-P3-v3-MG,Dre-Mir-199-P3-v3-MG,Rno-Mir-199-P2-v1-MG,Cpi-Mir-199-P1-v1-MG	mml-mir-199a-2-MB,ssa-mir-199a-4-MB,mdo-mir-199b-1-MB,gmo-mir-199-1-MB,mne-mir-199a-MB,oha-mir-199a-MB,ssa-mir-199a-2-MB,oar-mir-199a-MB,eca-mir-199a-MB,ptr-mir-199a-2-MB
DRE_985	Vertebrata	mir-199	ACAGUAGUCUGCACAUUGGUU	CAGUAGU	dre-miR-199-5p	dre-miR-199-5p_MIMAT0001277_Danio-rerio	mmu-miR-199a-3p_MIMAT0000230_Mus-musculus	26288	695	acaguagucugcacauugguu	cccaguguucagacuaccuguuc	cccaguguucagacuaccuguucaggaauuaguguuuguacaguagucugcacauugguu	5_dna:chromosome_chromosome:GRCz10:5:1:71715914:1_REF:1322339..1322399:-	Dre-Mir-199-P2-v3-MG,Aca-Mir-199-P3-v3-MG,Ete-Mir-199-P3-v2-MG,Cpo-Mir-199-P3-v1-MG,Cpi-Mir-199-P1-v2-MG,Cli-Mir-199-P3-v1-MG,Cpo-Mir-199-P3-v3-MG,Dre-Mir-199-P3-v3-MG,Rno-Mir-199-P2-v1-MG,Cpi-Mir-199-P1-v1-MG	mml-mir-199a-2-MB,ssa-mir-199a-4-MB,mdo-mir-199b-1-MB,gmo-mir-199-1-MB,mne-mir-199a-MB,oha-mir-199a-MB,ssa-mir-199a-2-MB,oar-mir-199a-MB,eca-mir-199a-MB,ptr-mir-199a-2-MB
DRE_383	D. rerio	none	UGUAAACAUCCUUGACUGGAAGCU	GUAAACA	dre-miR-30e-5p	dre-miR-30e-5p_MIMAT0001807_Danio-rerio	hsa-miR-30a-5p_MIMAT0000087_Homo-sapiens	24922	22774	uguaaacauccuugacuggaagcu	cuuucagucggauguuugcag	uguaaacauccuugacuggaagcuggguguaggguuugugaaggcuuucagucggauguuugcag	19_dna:chromosome_chromosome:GRCz10:19:1:48790377:1_REF:42530270..42530335:+	none	none
DRE_80	Vertebrata	mir-21	UAGCUUAUCAGACUGGUGUUGG	AGCUUAU	dre-miR-21	dre-miR-21_MIMAT0001787_Danio-rerio	hsa-miR-21-5p_MIMAT0000076_Homo-sapiens	22929	18601	uagcuuaucagacugguguugg	cgacaacagucuguaggcugu	uagcuuaucagacugguguuggcuguuacauucgcccggcgacaacagucuguaggcugu	10_dna:chromosome_chromosome:GRCz10:10:1:45574255:1_REF:28312308..28312368:-	Rno-Mir-21-MG,Dre-Mir-21-P2-MG,Mmu-Mir-21-MG,Hsa-Mir-21-MG,Dre-Mir-21-P1-MG,Gga-Mir-21-MG,Dno-Mir-21-MG,Cfa-Mir-21-MG,Ocu-Mir-21-MG,Aca-Mir-21-MG	dre-mir-21-1-MB,oni-mir-21-1-MB,cja-mir-21-MB,mmu-mir-21a-MB,tni-mir-21-MB,ssa-mir-21a-1-MB,mmr-mir-21-MB,oan-mir-21-MB,efu-mir-21-MB,ppy-mir-21-MB
DRE_621	Bilateria	let-7	UGAGGUAGUAGGUUGUAUAGUU	GAGGUAG	dre-let-7a	dre-let-7a_MIMAT0001759_Danio-rerio	cel-let-7-5p_MIMAT0000001_Caenorhabditis-elegans	22540	956	ugagguaguagguuguauaguu	cuauacagucuauugccuuccu	ugagguaguagguuguauaguuuggugggagggaucaaacccuguucagcugauaacuauacagucuauugccuuccu	23_dna:chromosome_chromosome:GRCz10:23:1:46272358:1_REF:5495228..5495306:-	Cpi-Let-7-P6-MG,Rno-Let-7-P10-MG,Mml-Let-7-P1-MG,Ami-Let-7-P13-MG,Ete-Let-7-P12-MG,Sha-Let-7-P8-MG,Ete-Let-7-P8-MG,Rno-Let-7-P12-MG,Sha-Let-7-P1-MG,Ete-Let-7-P10-MG	ssc-let-7f-2-MB,oni-let-7e-2-MB,ppa-let-7a-2-MB,dno-let-7b-MB,pal-let-7i-MB,bta-let-7a-1-MB,cja-let-7i-MB,abu-let-7d-2-MB,oan-let-7c-1-MB,chi-let-7i-MB
DRE_666	Bilateria	let-7	UGAGGUAGUAGGUUGUAUAGUU	GAGGUAG	dre-let-7a	dre-let-7a_MIMAT0001759_Danio-rerio	cel-let-7-5p_MIMAT0000001_Caenorhabditis-elegans	22002	3	ugagguaguagguuguauaguu	cuauacaacuuacugucuuucc	ugagguaguagguuguauaguuuuagggugacacccuuccuguuagauaacuauacaacuuacugucuuucc	25_dna:chromosome_chromosome:GRCz10:25:1:36898761:1_REF:2098741..2098813:+	Cpi-Let-7-P6-MG,Rno-Let-7-P10-MG,Mml-Let-7-P1-MG,Ami-Let-7-P13-MG,Ete-Let-7-P12-MG,Sha-Let-7-P8-MG,Ete-Let-7-P8-MG,Rno-Let-7-P12-MG,Sha-Let-7-P1-MG,Ete-Let-7-P10-MG	ssc-let-7f-2-MB,oni-let-7e-2-MB,ppa-let-7a-2-MB,dno-let-7b-MB,pal-let-7i-MB,bta-let-7a-1-MB,cja-let-7i-MB,abu-let-7d-2-MB,oan-let-7c-1-MB,chi-let-7i-MB
DRE_849	Bilateria	let-7	UGAGGUAGUAGGUUGUAUAGUU	GAGGUAG	dre-let-7a	dre-let-7a_MIMAT0001759_Danio-rerio	cel-let-7-5p_MIMAT0000001_Caenorhabditis-elegans	21840	9	ugagguaguagguuguauaguu	cuauacaacuuacugucuuucc	ugagguaguagguuguauaguuugaggguuuaacccuugcugucagauaacuauacaacuuacugucuuucc	4_dna:chromosome_chromosome:GRCz10:4:1:76625712:1_REF:18665196..18665268:-	Cpi-Let-7-P6-MG,Rno-Let-7-P10-MG,Mml-Let-7-P1-MG,Ami-Let-7-P13-MG,Ete-Let-7-P12-MG,Sha-Let-7-P8-MG,Ete-Let-7-P8-MG,Rno-Let-7-P12-MG,Sha-Let-7-P1-MG,Ete-Let-7-P10-MG	ssc-let-7f-2-MB,oni-let-7e-2-MB,ppa-let-7a-2-MB,dno-let-7b-MB,pal-let-7i-MB,bta-let-7a-1-MB,cja-let-7i-MB,abu-let-7d-2-MB,oan-let-7c-1-MB,chi-let-7i-MB
DRE_129	Bilateria	let-7	UGAGGUAGUAGGUUGUAUAGUU	GAGGUAG	dre-let-7a	dre-let-7a_MIMAT0001759_Danio-rerio	cel-let-7-5p_MIMAT0000001_Caenorhabditis-elegans	21755	232	ugagguaguagguuguauaguu	cuauacaaccuacugucuuucu	ugagguaguagguuguauaguuuuagggucacacccacacugggagauaacuauacaaccuacugucuuucu	11_dna:chromosome_chromosome:GRCz10:11:1:45107271:1_REF:27256064..27256136:-	Cpi-Let-7-P6-MG,Rno-Let-7-P10-MG,Mml-Let-7-P1-MG,Ami-Let-7-P13-MG,Ete-Let-7-P12-MG,Sha-Let-7-P8-MG,Ete-Let-7-P8-MG,Rno-Let-7-P12-MG,Sha-Let-7-P1-MG,Ete-Let-7-P10-MG	ssc-let-7f-2-MB,oni-let-7e-2-MB,ppa-let-7a-2-MB,dno-let-7b-MB,pal-let-7i-MB,bta-let-7a-1-MB,cja-let-7i-MB,abu-let-7d-2-MB,oan-let-7c-1-MB,chi-let-7i-MB
DRE_255	Bilateria	let-7	UGAGGUAGUAGGUUGUAUAGUU	GAGGUAG	dre-let-7a	dre-let-7a_MIMAT0001759_Danio-rerio	cel-let-7-5p_MIMAT0000001_Caenorhabditis-elegans	21623	36	ugagguaguagguuguauaguu	cuguacaaccuccuagcuuucc	ugagguaguagguuguauaguuuagaauaacaucacuggagauaacuguacaaccuccuagcuuucc	15_dna:chromosome_chromosome:GRCz10:15:1:47771147:1_REF:21502153..21502220:+	Cpi-Let-7-P6-MG,Rno-Let-7-P10-MG,Mml-Let-7-P1-MG,Ami-Let-7-P13-MG,Ete-Let-7-P12-MG,Sha-Let-7-P8-MG,Ete-Let-7-P8-MG,Rno-Let-7-P12-MG,Sha-Let-7-P1-MG,Ete-Let-7-P10-MG	ssc-let-7f-2-MB,oni-let-7e-2-MB,ppa-let-7a-2-MB,dno-let-7b-MB,pal-let-7i-MB,bta-let-7a-1-MB,cja-let-7i-MB,abu-let-7d-2-MB,oan-let-7c-1-MB,chi-let-7i-MB
DRE_916	Bilateria	let-7	UGAGGUAGUAGGUUGUAUAGUU	GAGGUAG	dre-let-7a	dre-let-7a_MIMAT0001759_Danio-rerio	cel-let-7-5p_MIMAT0000001_Caenorhabditis-elegans	21538	43	ugagguaguagguuguauaguu	cuguacagccuccuagcuuucc	ugagguaguagguuguauaguuuagaguuacaacacgggagauaacuguacagccuccuagcuuucc	5_dna:chromosome_chromosome:GRCz10:5:1:71715914:1_REF:29390312..29390379:+	Cpi-Let-7-P6-MG,Rno-Let-7-P10-MG,Mml-Let-7-P1-MG,Ami-Let-7-P13-MG,Ete-Let-7-P12-MG,Sha-Let-7-P8-MG,Ete-Let-7-P8-MG,Rno-Let-7-P12-MG,Sha-Let-7-P1-MG,Ete-Let-7-P10-MG	ssc-let-7f-2-MB,oni-let-7e-2-MB,ppa-let-7a-2-MB,dno-let-7b-MB,pal-let-7i-MB,bta-let-7a-1-MB,cja-let-7i-MB,abu-let-7d-2-MB,oan-let-7c-1-MB,chi-let-7i-MB
DRE_696	Vertebrata	mir-23	AUCACAUUGCCAGGGAUUUCC	UCACAUU	dre-miR-23a-5p	dre-miR-23a-5p_MIMAT0031944_Danio-rerio	hsa-miR-23a-3p_MIMAT0000078_Homo-sapiens	19436	8880	aucacauugccagggauuucc	ggaauuccuggcagagugauuu	ggaauuccuggcagagugauuuuuaaaccuaaugacugaaucacauugccagggauuucc	3_dna:chromosome_chromosome:GRCz10:3:1:62385949:1_REF:13256130..13256190:+	Xtr-Mir-23-P3-MG,Cpo-Mir-23-P2-MG,Mdo-Mir-23-P1-MG,Cfa-Mir-23-P1a-MG,Ocu-Mir-23-P2-MG,Hsa-Mir-23-P1-MG,Dre-Mir-23-P3b-MG,Bta-Mir-23-P1-MG,Bta-Mir-23-P2-MG,Gga-Mir-23-P2-MG	aca-mir-23b-MB,oni-mir-23b-MB,bta-mir-23b-MB,ola-mir-23a-1-MB,abu-mir-23b-MB,ptr-mir-23c-MB,nbr-mir-23b-MB,xla-mir-23b-MB,oha-mir-23b-MB,eca-mir-23b-MB
DRE_1214	Vertebrata	mir-221	ACCUGGCAUACAAUGUAGAUUU	CCUGGCA	dre-miR-221-5p	dre-miR-221-5p_MIMAT0031926_Danio-rerio	hsa-miR-221-5p_MIMAT0004568_Homo-sapiens	16893	14983	accuggcauacaauguagauuu	agcuacauugucugcuggguuu	accuggcauacaauguagauuucugugugguacuaucuacagcuacauugucugcuggguuu	9_dna:chromosome_chromosome:GRCz10:9:1:56892771:1_REF:34111770..34111832:-	Mml-Mir-221-P1-MG,Ocu-Mir-221-P2-MG,Ami-Mir-221-P1-MG,Cpo-Mir-221-P2-MG,Mdo-Mir-221-P1-MG,Rno-Mir-221-P1-MG,Mdo-Mir-221-P2-MG,Dre-Mir-221-P2a-MG,Cli-Mir-221-P2-MG,Dno-Mir-221-P2-MG	gmo-mir-222-2-MB,cgr-mir-221-MB,rno-mir-221-MB,oan-mir-222b-1-MB,nbr-mir-221-2-MB,tni-mir-221-MB,mmu-mir-222-MB,bta-mir-222-MB,aca-mir-222a-MB,mdo-mir-222a-MB
DRE_165	Vertebrata	mir-30	UGUAAACAUCCUACACUCUCAGCU	GUAAACA	dre-miR-30c-5p	dre-miR-30c-5p_MIMAT0001805_Danio-rerio	hsa-miR-30a-5p_MIMAT0000087_Homo-sapiens	16549	11858	uguaaacauccuacacucucagcu	ccgggagugggauguuugcgcu	uguaaacauccuacacucucagcuggagcgcagccgaggccgggagugggauguuugcgcu	13_dna:chromosome_chromosome:GRCz10:13:1:51780250:1_REF:27673626..27673687:+	Mdo-Mir-30-P2a-MG,Hsa-Mir-30-P2a-MG,Cli-Mir-30-P1a-MG,Cpi-Mir-30-P2b-MG,Dno-Mir-30-P2c-MG,Mmu-Mir-30-P2a-MG,Sha-Mir-30-P2b-MG,Mmu-Mir-30-P1c-MG,Ete-Mir-30-P1c-MG,Mdo-Mir-30-P1c-MG	oan-mir-30a-MB,oar-mir-30d-MB,xtr-mir-30c-1-MB,gga-mir-30e-MB,nbr-mir-30b-MB,mze-mir-30a-1-MB,dno-mir-30d-MB,lla-mir-30b-MB,mdo-mir-30c-1-MB,pha-mir-30d-MB
DRE_754	Vertebrata	mir-199	CCCAGUGUUCAGACUACCUGUUC	CCAGUGU	dre-miR-199-5p	dre-miR-199-5p_MIMAT0001277_Danio-rerio	mmu-miR-199a-5p_MIMAT0000229_Mus-musculus	16463	21602	cccaguguucagacuaccuguuc	acaguaguccgcacauugguu	cccaguguucagacuaccuguucaucaugcugcagcugaacaguaguccgcacauugguu	3_dna:chromosome_chromosome:GRCz10:3:1:62385949:1_REF:50384519..50384579:-	Dre-Mir-199-P2-v3-MG,Aca-Mir-199-P3-v3-MG,Ete-Mir-199-P3-v2-MG,Cpo-Mir-199-P3-v1-MG,Cpi-Mir-199-P1-v2-MG,Cli-Mir-199-P3-v1-MG,Cpo-Mir-199-P3-v3-MG,Dre-Mir-199-P3-v3-MG,Rno-Mir-199-P2-v1-MG,Cpi-Mir-199-P1-v1-MG	mml-mir-199a-2-MB,ssa-mir-199a-4-MB,mdo-mir-199b-1-MB,gmo-mir-199-1-MB,mne-mir-199a-MB,oha-mir-199a-MB,ssa-mir-199a-2-MB,oar-mir-199a-MB,eca-mir-199a-MB,ptr-mir-199a-2-MB
DRE_385	Vertebrata	mir-30	UGUAAACAUCCUACACUCUCAGCU	GUAAACA	dre-miR-30c-5p	dre-miR-30c-5p_MIMAT0001805_Danio-rerio	hsa-miR-30a-5p_MIMAT0000087_Homo-sapiens	16308	4482	uguaaacauccuacacucucagcu	cugggagagggauguuuacucu	uguaaacauccuacacucucagcugugacgucaccaagcugggagagggauguuuacucu	19_dna:chromosome_chromosome:GRCz10:19:1:48790377:1_REF:42532189..42532249:+	Mdo-Mir-30-P2a-MG,Hsa-Mir-30-P2a-MG,Cli-Mir-30-P1a-MG,Cpi-Mir-30-P2b-MG,Dno-Mir-30-P2c-MG,Mmu-Mir-30-P2a-MG,Sha-Mir-30-P2b-MG,Mmu-Mir-30-P1c-MG,Ete-Mir-30-P1c-MG,Mdo-Mir-30-P1c-MG	oan-mir-30a-MB,oar-mir-30d-MB,xtr-mir-30c-1-MB,gga-mir-30e-MB,nbr-mir-30b-MB,mze-mir-30a-1-MB,dno-mir-30d-MB,lla-mir-30b-MB,mdo-mir-30c-1-MB,pha-mir-30d-MB
DRE_153	Vertebrata	mir-146	UGAGAACUGAAUUCCAUAGAUGG	GAGAACU	dre-miR-146a	dre-miR-146a_MIMAT0001843_Danio-rerio	mmu-miR-146a-5p_MIMAT0000158_Mus-musculus	15747	15704	ugagaacugaauuccauagaugg	aucuaugggcucaguucuucu	ugagaacugaauuccauagaugguguucaugaaaaguucaucuaugggcucaguucuucu	13_dna:chromosome_chromosome:GRCz10:13:1:51780250:1_REF:11689718..11689778:+	Ocu-Mir-146-P2-MG,Dno-Mir-146-P2-MG,Dre-Mir-146-P2-MG,Rno-Mir-146-P1-MG,Gga-Mir-146-P3-MG,Mml-Mir-146-P1-MG,Mdo-Mir-146-P1-MG,Cfa-Mir-146-P1-MG,Sha-Mir-146-P2-MG,Mdo-Mir-146-P2-MG	eca-mir-146a-MB,ssa-mir-146b-MB,efu-mir-146-MB,dno-mir-146b-MB,xla-mir-146b-MB,ppa-mir-146b-MB,mmu-mir-146a-MB,abu-mir-146-MB,ptr-mir-146a-MB,cfa-mir-146b-MB
DRE_678	Vertebrata	mir-140	UACCACAGGGUAGAACCACGGA	ACCACAG	dre-miR-140-5p	dre-miR-140-5p_MIMAT0001836_Danio-rerio	mmu-miR-140-3p_MIMAT0000152_Mus-musculus	15464	12120	uaccacaggguagaaccacgga	cagugguuuuacccuaugguag	cagugguuuuacccuaugguagguuacgucaugcuguucuaccacaggguagaaccacgga	25_dna:chromosome_chromosome:GRCz10:25:1:36898761:1_REF:34286425..34286486:+	Ocu-Mir-140-v2-MG,Xtr-Mir-140-v2-MG,Ami-Mir-140-v1-MG,Cpi-Mir-140-v1-MG,Cpo-Mir-140-v1-MG,Mmu-Mir-140-v2-MG,Xtr-Mir-140-v1-MG,Aca-Mir-140-v1-MG,Cli-Mir-140-v1-MG,Mml-Mir-140-v2-MG	nle-mir-140-MB,dre-mir-140-MB,pny-mir-140-MB,cfa-mir-140-MB,gmo-mir-140-MB,tni-mir-140-MB,eca-mir-140-MB,ssc-mir-140-MB,aca-mir-140-MB,efu-mir-140-MB
DRE_640	Vertebrata	mir-26	UUCAAGUAAUCCAGGAUAGGUU	UCAAGUA	dre-miR-26b	dre-miR-26b_MIMAT0001795_Danio-rerio	hsa-miR-26a-5p_MIMAT0000082_Homo-sapiens	13771	119719	uucaaguaauccaggauagguu	ccuauucuugguuacuuguuuca	uucaaguaauccaggauagguuaguucccacuaguacggccuauucuugguuacuuguuuca	23_dna:chromosome_chromosome:GRCz10:23:1:46272358:1_REF:24748681..24748743:-	Mml-Mir-26-P2-MG,Gga-Mir-26-P3-MG,Sha-Mir-26-P3-MG,Xtr-Mir-26-P3b-MG,Sha-Mir-26-P1-MG,Mmu-Mir-26-P3-MG,Bta-Mir-26-P1-MG,Cli-Mir-26-P1-MG,Mml-Mir-26-P3-MG,Dre-Mir-26-P1a-MG	nbr-mir-26a-4-MB,dno-mir-26a-2-MB,oha-mir-26-2-MB,dno-mir-26a-1-MB,nle-mir-26a-2-MB,oan-mir-26-1-MB,mze-mir-26a-1-MB,oga-mir-26a-1-MB,mze-mir-26a-4-MB,abu-mir-26a-3-MB
DRE_1038	Gnathostomata	mir-101	UACAGUACUGUGAUAACUGAAG	ACAGUAC	dre-miR-101a	dre-miR-101a_MIMAT0001814_Danio-rerio	hsa-miR-101-3p_MIMAT0000099_Homo-sapiens	12523	11555	uacaguacugugauaacugaag	ucaguuaucacagugcugaugc	ucaguuaucacagugcugaugcuguccaucuuaaagguacaguacugugauaacugaag	6_dna:chromosome_chromosome:GRCz10:6:1:60272633:1_REF:31378543..31378602:+	Sha-Mir-101-P2-v2-MG,Mdo-Mir-101-P2-v2-MG,Gga-Mir-101-P2-v1-MG,Cpi-Mir-101-P1-v2-MG,Cfa-Mir-101-P2-v2-MG,Mml-Mir-101-P2-v2-MG,Ami-Mir-101-P2-v2-MG,Xtr-Mir-101-P1-v1-MG,Dre-Mir-101-P2-v1-MG,Cpi-Mir-101-P2-v2-MG	ssc-mir-101-1-MB,ssa-mir-101b-2-MB,tni-mir-101b-MB,aca-mir-101-2-MB,ssa-mir-101b-1-MB,mml-mir-101-1-MB,ola-mir-101a-MB,eca-mir-101-2-MB,aca-mir-101-1-MB,eca-mir-101-1-MB
DRE_1028	Gnathostomata	mir-2188	AAGGUCCAACCUCACAUGUCC	AGGUCCA	dre-miR-2188-5p	dre-miR-2188-5p_MIMAT0011309_Danio-rerio	dre-miR-2188-5p_MIMAT0011309_Danio-rerio	9557	9360	aagguccaaccucacaugucc	gcugugugagguuagaccuauc	aagguccaaccucacauguccugugaggcugaaggaaggcugugugagguuagaccuauc	5_dna:chromosome_chromosome:GRCz10:5:1:71715914:1_REF:68251213..68251273:-	Gga-Mir-2188-MG,Aca-Mir-2188-MG,Dre-Mir-2188-MG,Cli-Mir-2188-MG,Xtr-Mir-2188-MG	abu-mir-2188-MB,mze-mir-2188-MB,dre-mir-2188-MB,nbr-mir-2188-MB,xtr-mir-2188-MB,ssa-mir-2188-MB,ipu-mir-2188-MB,oni-mir-2188-MB,aca-mir-2188-MB,pny-mir-2188-MB
DRE_42	Vertebrata	mir-24	UGGCUCAGUUCAGCAGGAAC	GGCUCAG	dre-miR-24	dre-miR-24_MIMAT0001792_Danio-rerio	hsa-miR-24-3p_MIMAT0000080_Homo-sapiens	9018	355	uggcucaguucagcaggaac	ugccuucugagcugauaucagu	ugccuucugagcugauaucaguuguaguaaaucacuggcucaguucagcaggaac	10_dna:chromosome_chromosome:GRCz10:10:1:45574255:1_REF:16002728..16002783:+	Cpo-Mir-24-P2-MG,Hsa-Mir-24-P1-MG,Dno-Mir-24-P2-MG,Ami-Mir-24-P1-MG,Sha-Mir-24-P2-MG,Rno-Mir-24-P2-MG,Sha-Mir-24-P1-MG,Dno-Mir-24-P1-MG,Ocu-Mir-24-P1-MG,Cpi-Mir-24-P1-MG	mmu-mir-24-1-MB,abu-mir-24a-3-MB,dno-mir-24b-MB,cfa-mir-24-2-MB,pbv-mir-24-2-MB,mze-mir-24b-MB,ppa-mir-24-1-MB,mdo-mir-24-1-MB,ipu-mir-24-1-MB,mze-mir-24a-1-MB
DRE_700	Vertebrata	mir-24	UGGCUCAGUUCAGCAGGAAC	GGCUCAG	dre-miR-24	dre-miR-24_MIMAT0001792_Danio-rerio	hsa-miR-24-3p_MIMAT0000080_Homo-sapiens	8668	68	uggcucaguucagcaggaac	ugccugcugugcugauaauc	ugccugcugugcugauaaucaguggacggcugugacuggcucaguucagcaggaac	3_dna:chromosome_chromosome:GRCz10:3:1:62385949:1_REF:13262880..13262936:+	Cpo-Mir-24-P2-MG,Hsa-Mir-24-P1-MG,Dno-Mir-24-P2-MG,Ami-Mir-24-P1-MG,Sha-Mir-24-P2-MG,Rno-Mir-24-P2-MG,Sha-Mir-24-P1-MG,Dno-Mir-24-P1-MG,Ocu-Mir-24-P1-MG,Cpi-Mir-24-P1-MG	mmu-mir-24-1-MB,abu-mir-24a-3-MB,dno-mir-24b-MB,cfa-mir-24-2-MB,pbv-mir-24-2-MB,mze-mir-24b-MB,ppa-mir-24-1-MB,mdo-mir-24-1-MB,ipu-mir-24-1-MB,mze-mir-24a-1-MB
DRE_566	Vertebrata	mir-24	UGGCUCAGUUCAGCAGGAAC	GGCUCAG	dre-miR-24	dre-miR-24_MIMAT0001792_Danio-rerio	hsa-miR-24-3p_MIMAT0000080_Homo-sapiens	8648	4	uggcucaguucagcaggaac	ugccugcuaaacugguaucagu	ugccugcuaaacugguaucaguauguugauuuagugcuggcucaguucagcaggaac	22_dna:chromosome_chromosome:GRCz10:22:1:39226288:1_REF:4923127..4923184:+	Cpo-Mir-24-P2-MG,Hsa-Mir-24-P1-MG,Dno-Mir-24-P2-MG,Ami-Mir-24-P1-MG,Sha-Mir-24-P2-MG,Rno-Mir-24-P2-MG,Sha-Mir-24-P1-MG,Dno-Mir-24-P1-MG,Ocu-Mir-24-P1-MG,Cpi-Mir-24-P1-MG	mmu-mir-24-1-MB,abu-mir-24a-3-MB,dno-mir-24b-MB,cfa-mir-24-2-MB,pbv-mir-24-2-MB,mze-mir-24b-MB,ppa-mir-24-1-MB,mdo-mir-24-1-MB,ipu-mir-24-1-MB,mze-mir-24a-1-MB
DRE_295	Vertebrata	mir-30	UGUAAACAUCCUACACUCAGCU	GUAAACA	dre-miR-30b	dre-miR-30b_MIMAT0001804_Danio-rerio	hsa-miR-30a-5p_MIMAT0000087_Homo-sapiens	7828	7990	uguaaacauccuacacucagcu	cugggcggaggguguuugcugu	uguaaacauccuacacucagcugugagcugcagacgaggcugggcggaggguguuugcugu	16_dna:chromosome_chromosome:GRCz10:16:1:55381981:1_REF:25426706..25426767:+	Mdo-Mir-30-P2a-MG,Hsa-Mir-30-P2a-MG,Cli-Mir-30-P1a-MG,Cpi-Mir-30-P2b-MG,Dno-Mir-30-P2c-MG,Mmu-Mir-30-P2a-MG,Sha-Mir-30-P2b-MG,Mmu-Mir-30-P1c-MG,Ete-Mir-30-P1c-MG,Mdo-Mir-30-P1c-MG	oan-mir-30a-MB,oar-mir-30d-MB,xtr-mir-30c-1-MB,gga-mir-30e-MB,nbr-mir-30b-MB,mze-mir-30a-1-MB,dno-mir-30d-MB,lla-mir-30b-MB,mdo-mir-30c-1-MB,pha-mir-30d-MB
DRE_1198	Eumetazoa	mir-10	UACCCUGUAGAACCGAAUUUGU	ACCCUGU	dre-miR-10b-5p	dre-miR-10b-5p_MIMAT0001268_Danio-rerio	cel-miR-57-5p_MIMAT0000029_Caenorhabditis-elegans	7400	2010	uacccuguagaaccgaauuugu	cagauucgauucuaggggag	uacccuguagaaccgaauuugugugaaaaaauaacauucacagauucgauucuaggggag	9_dna:chromosome_chromosome:GRCz10:9:1:56892771:1_REF:1952167..1952227:-	Mml-Mir-10-P1b-v2-MG,Dre-Mir-10-P3c1-MG,Ete-Mir-10-P1b-v2-MG,Sha-Mir-10-P2a-MG,Xtr-Mir-10-P1a-v1-MG,Aca-Mir-10-P1a-v1-MG,Dre-Mir-10-P2b2-MG,Cfa-Mir-10-P1a-v1-MG,Mmu-Mir-10-P3b-MG,Cli-Mir-10-P3b-MG	nle-mir-100-MB,hsa-mir-10a-MB,cja-mir-10a-MB,oar-mir-10a-MB,ipu-mir-99a-MB,mmu-mir-125b-1-MB,nbr-mir-10a-1-MB,ccr-mir-125b-MB,ssa-mir-10a-2-MB,oha-mir-10a-MB
DRE_1070	Bilateria	let-7	UGAGGUAGUAGAUUGAAUAGUU	GAGGUAG	dre-let-7e	dre-let-7e_MIMAT0001763_Danio-rerio	cel-let-7-5p_MIMAT0000001_Caenorhabditis-elegans	7354	1638	ugagguaguagauugaauaguu	cuauacaaucuacugucuuucu	ugagguaguagauugaauaguuguggaguauaaaaccucccuuugagauaacuauacaaucuacugucuuucu	6_dna:chromosome_chromosome:GRCz10:6:1:60272633:1_REF:54498995..54499068:-	Cpi-Let-7-P6-MG,Rno-Let-7-P10-MG,Mml-Let-7-P1-MG,Ami-Let-7-P13-MG,Ete-Let-7-P12-MG,Sha-Let-7-P8-MG,Ete-Let-7-P8-MG,Rno-Let-7-P12-MG,Sha-Let-7-P1-MG,Ete-Let-7-P10-MG	ssc-let-7f-2-MB,oni-let-7e-2-MB,ppa-let-7a-2-MB,dno-let-7b-MB,pal-let-7i-MB,bta-let-7a-1-MB,cja-let-7i-MB,abu-let-7d-2-MB,oan-let-7c-1-MB,chi-let-7i-MB
DRE_903	Vertebrata	mir-130	ACUCUUUCCCUGUUGCACUACU	CUCUUUC	dre-miR-130b	dre-miR-130b_MIMAT0001827_Danio-rerio	mmu-miR-130b-5p_MIMAT0004583_Mus-musculus	6522	6478	acucuuucccuguugcacuacu	cagugcaauaaugaaagggcau	acucuuucccuguugcacuacugugggagcugcagcaaagcagugcaauaaugaaagggcau	5_dna:chromosome_chromosome:GRCz10:5:1:71715914:1_REF:12799125..12799187:+	none	none
DRE_1149	Gnathostomata	mir-191	UAACGGAACCCAUAAUGCAGCUG	AACGGAA	dre-miR-462	dre-miR-462_MIMAT0001855_Danio-rerio	mmu-miR-191-5p_MIMAT0000221_Mus-musculus	5373	5362	uaacggaacccauaaugcagcug	gcugucuguggauuccgugccc	uaacggaacccauaaugcagcuguuugguugauugauugacagcugucuguggauuccgugccc	8_dna:chromosome_chromosome:GRCz10:8:1:54191831:1_REF:26063178..26063242:+	Dre-Mir-191-MG	ssa-mir-462a-MB,ipu-mir-462-MB,abu-mir-462-MB,ssa-mir-462b-MB,pny-mir-462-MB,nbr-mir-462-MB,mze-mir-462-MB,oni-mir-462-MB,dre-mir-462-MB
DRE_1217	Vertebrata	mir-221	AGCUACAUUGUCUGCUGGGUUUC	GCUACAU	dre-miR-222a-5p	dre-miR-222a-5p_MIMAT0031927_Danio-rerio	hsa-miR-221-3p_MIMAT0000278_Homo-sapiens	5089	3942	agcuacaucuggcuacugggucu	ugcucaguagucaguguagaucc	ugcucaguagucaguguagauccugugucacaaucagcagcuacaucuggcuacugggucu	9_dna:chromosome_chromosome:GRCz10:9:1:56892771:1_REF:34112296..34112357:-	Mml-Mir-221-P1-MG,Ocu-Mir-221-P2-MG,Ami-Mir-221-P1-MG,Cpo-Mir-221-P2-MG,Mdo-Mir-221-P1-MG,Rno-Mir-221-P1-MG,Mdo-Mir-221-P2-MG,Dre-Mir-221-P2a-MG,Cli-Mir-221-P2-MG,Dno-Mir-221-P2-MG	gmo-mir-222-2-MB,cgr-mir-221-MB,rno-mir-221-MB,oan-mir-222b-1-MB,nbr-mir-221-2-MB,tni-mir-221-MB,mmu-mir-222-MB,bta-mir-222-MB,aca-mir-222a-MB,mdo-mir-222a-MB
DRE_568	Vertebrata	mir-128	UCACAGUGAACCGGUCUCUUU	CACAGUG	dre-miR-128-5p	dre-miR-128-5p_MIMAT0031967_Danio-rerio	mmu-miR-128-3p_MIMAT0000140_Mus-musculus	4840	3426	ucacagugaaccggucucuuu	cggggccguggcacuguaugaga	cggggccguggcacuguaugagauucauguaggcuuucucacagugaaccggucucuuu	22_dna:chromosome_chromosome:GRCz10:22:1:39226288:1_REF:12350029..12350088:+	Cfa-Mir-128-P2-MG,Cpo-Mir-128-P2-MG,Cli-Mir-128-P1-MG,Cpi-Mir-128-P1-MG,Dre-Mir-128-P2a-MG,Xtr-Mir-128-P2-MG,Gga-Mir-128-P2-MG,Ocu-Mir-128-P1-MG,Cfa-Mir-128-P1-MG,Mml-Mir-128-P2-MG	ssa-mir-128-3-MB,mmr-mir-128-MB,oga-mir-128-2-MB,nle-mir-128-2-MB,dno-mir-128-1-MB,hsa-mir-128-1-MB,rno-mir-128-1-MB,mmu-mir-128-2-MB,tch-mir-128-MB,cgr-mir-128-2-MB
DRE_386	Vertebrata	mir-128	UCACAGUGAACCGGUCUCUUU	CACAGUG	dre-miR-128-3p	dre-miR-128-3p_MIMAT0001824_Danio-rerio	mmu-miR-128-3p_MIMAT0000140_Mus-musculus	4555	32	ucacagugaaccggucucuuu	gggggccguuucuacugucagag	gggggccguuucuacugucagagaugcugccacucgucucacagugaaccggucucuuu	19_dna:chromosome_chromosome:GRCz10:19:1:48790377:1_REF:43346011..43346070:+	Cfa-Mir-128-P2-MG,Cpo-Mir-128-P2-MG,Cli-Mir-128-P1-MG,Cpi-Mir-128-P1-MG,Dre-Mir-128-P2a-MG,Xtr-Mir-128-P2-MG,Gga-Mir-128-P2-MG,Ocu-Mir-128-P1-MG,Cfa-Mir-128-P1-MG,Mml-Mir-128-P2-MG	ssa-mir-128-3-MB,mmr-mir-128-MB,oga-mir-128-2-MB,nle-mir-128-2-MB,dno-mir-128-1-MB,hsa-mir-128-1-MB,rno-mir-128-1-MB,mmu-mir-128-2-MB,tch-mir-128-MB,cgr-mir-128-2-MB
DRE_1210	Olfactores	mir-15	UAGCAGCAUGUAAAUAUUGGAG	AGCAGCA	dre-miR-16c-5p	dre-miR-16c-5p_MIMAT0001776_Danio-rerio	hsa-miR-15a-5p_MIMAT0000068_Homo-sapiens	4519	5109	uagcagcauguaaauauuggag	uccaauauugcucgugcugcuga	uagcagcauguaaauauuggaguuacuccuuggccaaugccuccaauauugcucgugcugcuga	9_dna:chromosome_chromosome:GRCz10:9:1:56892771:1_REF:29841643..29841707:-	Dno-Mir-15-P1a-MG,Dre-Mir-15-P1a1-MG,Gga-Mir-15-P1d-MG,Gga-Mir-15-P1a-MG,Rno-Mir-15-P2b-MG,Xtr-Mir-15-P2a-MG,Sha-Mir-15-P2c-MG,Cpo-Mir-15-P2c-MG,Hsa-Mir-15-P2a-MG,Dre-Mir-15-P2a1-MG	dno-mir-15b-MB,hsa-mir-15b-MB,ccr-mir-15a-2-MB,cgr-mir-16-MB,efu-mir-15-MB,ggo-mir-195-MB,oni-mir-15a-MB,mdo-mir-15c-MB,eca-mir-15a-MB,lca-mir-15a-MB
DRE_625	Bilateria	mir-133	UUGGUCCCCUUCAACCAGCUGU	UGGUCCC	dre-miR-133a-2-5p	dre-miR-133a-2-5p_MIMAT0031970_Danio-rerio	dme-miR-133-3p_MIMAT0000340_Drosophila-melanogaster	4366	2038	uugguccccuucaaccagcugu	agcugguaaaauggaaccaaau	agcugguaaaauggaaccaaaucaacuguuuuauggauuugguccccuucaaccagcugu	23_dna:chromosome_chromosome:GRCz10:23:1:46272358:1_REF:7238158..7238218:-	Ete-Mir-133-P1-v2-MG,Gga-Mir-133-P4-v1-MG,Cli-Mir-133-P2-v2-MG,Dno-Mir-133-P2-v2-MG,Ami-Mir-133-P1-v2-MG,Sha-Mir-133-P1-v2-MG,Cfa-Mir-133-P1-v1-MG,Sko-Mir-133-v1-MG,Ami-Mir-133-P1-v1-MG,Aca-Mir-133-P3-v1-MG	pny-mir-133-2-MB,mml-mir-133a-MB,cja-mir-133a-1-MB,ccr-mir-133a-MB,eca-mir-133b-MB,pal-mir-133a-2-MB,pbv-mir-133b-MB,pbv-mir-133a-1-MB,ola-mir-133-1-MB,cfa-mir-133b-MB
DRE_447	Bilateria	mir-133	UUGGUCCCCUUCAACCAGCUGU	UGGUCCC	dre-miR-133a-2-5p	dre-miR-133a-2-5p_MIMAT0031970_Danio-rerio	dme-miR-133-3p_MIMAT0000340_Drosophila-melanogaster	4358	2015	uugguccccuucaaccagcugu	agcugguaaaauggaaccaaau	agcugguaaaauggaaccaaaucaccucuucaauggauuugguccccuucaaccagcugu	2_dna:chromosome_chromosome:GRCz10:2:1:59543403:1_REF:4273183..4273243:-	Ete-Mir-133-P1-v2-MG,Gga-Mir-133-P4-v1-MG,Cli-Mir-133-P2-v2-MG,Dno-Mir-133-P2-v2-MG,Ami-Mir-133-P1-v2-MG,Sha-Mir-133-P1-v2-MG,Cfa-Mir-133-P1-v1-MG,Sko-Mir-133-v1-MG,Ami-Mir-133-P1-v1-MG,Aca-Mir-133-P3-v1-MG	pny-mir-133-2-MB,mml-mir-133a-MB,cja-mir-133a-1-MB,ccr-mir-133a-MB,eca-mir-133b-MB,pal-mir-133a-2-MB,pbv-mir-133b-MB,pbv-mir-133a-1-MB,ola-mir-133-1-MB,cfa-mir-133b-MB
DRE_30	Olfactores	mir-15	UAGCAGCACGUAAAUAUUGGAG	AGCAGCA	dre-miR-16b	dre-miR-16b_MIMAT0001775_Danio-rerio	hsa-miR-15a-5p_MIMAT0000068_Homo-sapiens	4157	3581	uagcagcacguaaauauuggag	ccaguauugaccgugcugcugga	uagcagcacguaaauauuggagucaaagcacuugcgaauccuccaguauugaccgugcugcugga	1_dna:chromosome_chromosome:GRCz10:1:1:58871917:1_REF:46031183..46031248:-	Dno-Mir-15-P1a-MG,Dre-Mir-15-P1a1-MG,Gga-Mir-15-P1d-MG,Gga-Mir-15-P1a-MG,Rno-Mir-15-P2b-MG,Xtr-Mir-15-P2a-MG,Sha-Mir-15-P2c-MG,Cpo-Mir-15-P2c-MG,Hsa-Mir-15-P2a-MG,Dre-Mir-15-P2a1-MG	dno-mir-15b-MB,hsa-mir-15b-MB,ccr-mir-15a-2-MB,cgr-mir-16-MB,efu-mir-15-MB,ggo-mir-195-MB,oni-mir-15a-MB,mdo-mir-15c-MB,eca-mir-15a-MB,lca-mir-15a-MB
DRE_1368	Bilateria	mir-92	UAUUGCACUUGUCCCGGCCUGU	AUUGCAC	dre-miR-92a-5p	dre-miR-92a-5p_MIMAT0031953_Danio-rerio	hsa-miR-25-3p_MIMAT0000081_Homo-sapiens	3732	63	uauugcacuugucccggccugu	agguugggauugguagcaaugcu	agguugggauugguagcaaugcuguguguuuugaagguauugcacuugucccggccugu	KN150001.1_dna:scaffold_scaffold:GRCz10:KN150001.1:1:28767:1_REF:17404..17463:+	Mml-Mir-92-P1a-MG,Gga-Mir-92-P1b-MG,Ocu-Mir-92-P3-MG,Xtr-Mir-92-P2b-MG,Aca-Mir-92-P1b-MG,Hsa-Mir-92-P1a-MG,Mml-Mir-92-P3-MG,Xtr-Mir-92-P3-MG,Xtr-Mir-92-P1b-MG,Ete-Mir-92-P3-MG	ssa-mir-25-2-MB,eca-mir-92b-MB,oni-mir-92a-1-MB,mne-mir-92-MB,lla-mir-92-1-MB,mmu-mir-92b-MB,dma-mir-25-MB,xtr-mir-25-1-MB,cja-mir-92a-2-MB,oga-mir-25-MB
DRE_690	Bilateria	mir-210	AGCCACUGACUAACGCACAUUG	GCCACUG	dre-miR-210-5p	dre-miR-210-5p_MIMAT0003392_Danio-rerio	mmu-miR-210-5p_MIMAT0017052_Mus-musculus	3600	2779	agccacugacuaacgcacauug	cugugcgugugacagcggcuaa	agccacugacuaacgcacauugcgccuauucuccacuccacugugcgugugacagcggcuaa	25_dna:chromosome_chromosome:GRCz10:25:1:36898761:1_REF:25411408..25411470:-	Sha-Mir-210-MG,Cpo-Mir-210-MG,Mml-Mir-210-MG,Cli-Mir-210-MG,Bta-Mir-210-MG,Dre-Mir-210-MG,Xtr-Mir-210-MG,Gga-Mir-210-MG,Mdo-Mir-210-MG,Ocu-Mir-210-MG	tni-mir-210-MB,ssa-mir-210-1-MB,rno-mir-3574-MB,hsa-mir-210-MB,ola-mir-210-MB,dre-mir-210-MB,gga-mir-210a-MB,ggo-mir-210-MB,cgr-mir-210-MB,gmo-mir-210-MB
DRE_193	Vertebrata	mir-17	AAAAGUGCUGUUUGUGCAGGUAG	AAAGUGC	dre-miR-93	dre-miR-93_MIMAT0001810_Danio-rerio	hsa-miR-17-5p_MIMAT0000070_Homo-sapiens	3354	3326	aaaagugcuguuugugcagguag	acuguaggagcagcacuucac	aaaagugcuguuugugcagguaguguguuuccucuacuguaggagcagcacuucac	14_dna:chromosome_chromosome:GRCz10:14:1:51944548:1_REF:156745..156801:+	Dre-Mir-17-P5-MG,Dno-Mir-17-P3b-MG,Cfa-Mir-17-P2a-MG,Mmu-Mir-17-P2a-MG,Cpi-Mir-17-P2a-MG,Rno-Mir-17-P3a-MG,Bta-Mir-17-P4-MG,Ocu-Mir-17-P1b-MG,Hsa-Mir-17-P2b-MG,Rno-Mir-17-P1a-MG	dre-mir-17a-2-MB,chi-mir-20a-MB,oni-mir-20-2-MB,nbr-mir-17-2-MB,aca-mir-18b-MB,lca-mir-20-MB,lla-mir-93-MB,efu-mir-93-MB,bta-mir-18b-MB,dre-mir-17a-1-MB
DRE_1150	Gnathostomata	mir-425	CACCGGGAACUUCGUGUCAGCCA	ACCGGGA	dre-miR-731	dre-miR-731_MIMAT0003761_Danio-rerio	hco-miR-5903_MIMAT0023354_Haemonchus-contortus	3332	3307	caccgggaacuucgugucagcca	aaugacacguuuucucccggaucg	aaugacacguuuucucccggaucgccagaaauauguuucgccaccgggaacuucgugucagcca	8_dna:chromosome_chromosome:GRCz10:8:1:54191831:1_REF:26063408..26063472:+	Dre-Mir-425-MG	dre-mir-731-MB
DRE_265	Bilateria	let-7	UGAGGUAGUAGGUUGUAUGGUU	GAGGUAG	dre-let-7c-5p	dre-let-7c-5p_MIMAT0001761_Danio-rerio	cel-let-7-5p_MIMAT0000001_Caenorhabditis-elegans	3221	1006	ugagguaguagguuguaugguu	cuguacaaccuucuagcuuucc	ugagguaguagguuguaugguuuagaauuuugcccugggaguuaacuguacaaccuucuagcuuucc	15_dna:chromosome_chromosome:GRCz10:15:1:47771147:1_REF:29862968..29863035:+	Cpi-Let-7-P6-MG,Rno-Let-7-P10-MG,Mml-Let-7-P1-MG,Ami-Let-7-P13-MG,Ete-Let-7-P12-MG,Sha-Let-7-P8-MG,Ete-Let-7-P8-MG,Rno-Let-7-P12-MG,Sha-Let-7-P1-MG,Ete-Let-7-P10-MG	ssc-let-7f-2-MB,oni-let-7e-2-MB,ppa-let-7a-2-MB,dno-let-7b-MB,pal-let-7i-MB,bta-let-7a-1-MB,cja-let-7i-MB,abu-let-7d-2-MB,oan-let-7c-1-MB,chi-let-7i-MB
DRE_94	Bilateria	let-7	UGAGGUAGUAGGUUGUAUGGUU	GAGGUAG	dre-let-7c-5p	dre-let-7c-5p_MIMAT0001761_Danio-rerio	cel-let-7-5p_MIMAT0000001_Caenorhabditis-elegans	3216	327	ugagguaguagguuguaugguu	cuguacaaccuucuagcuuucc	ugagguaguagguuguaugguuucgaaugacaccaugggaguuaacuguacaaccuucuagcuuucc	10_dna:chromosome_chromosome:GRCz10:10:1:45574255:1_REF:38128329..38128396:-	Cpi-Let-7-P6-MG,Rno-Let-7-P10-MG,Mml-Let-7-P1-MG,Ami-Let-7-P13-MG,Ete-Let-7-P12-MG,Sha-Let-7-P8-MG,Ete-Let-7-P8-MG,Rno-Let-7-P12-MG,Sha-Let-7-P1-MG,Ete-Let-7-P10-MG	ssc-let-7f-2-MB,oni-let-7e-2-MB,ppa-let-7a-2-MB,dno-let-7b-MB,pal-let-7i-MB,bta-let-7a-1-MB,cja-let-7i-MB,abu-let-7d-2-MB,oan-let-7c-1-MB,chi-let-7i-MB
DRE_1361	Vertebrata	mir-17	CAAAGUGCUUACAGUGCAGGUAG	AAAGUGC	dre-miR-17a-5p	dre-miR-17a-5p_MIMAT0001777_Danio-rerio	hsa-miR-17-5p_MIMAT0000070_Homo-sapiens	2949	927	caaagugcuuacagugcagguag	acugcaguggaggcacuucuagc	caaagugcuuacagugcagguaguauuauggaauaucuacugcaguggaggcacuucuagc	KN150001.1_dna:scaffold_scaffold:GRCz10:KN150001.1:1:28767:1_REF:16630..16691:+	Dre-Mir-17-P5-MG,Dno-Mir-17-P3b-MG,Cfa-Mir-17-P2a-MG,Mmu-Mir-17-P2a-MG,Cpi-Mir-17-P2a-MG,Rno-Mir-17-P3a-MG,Bta-Mir-17-P4-MG,Ocu-Mir-17-P1b-MG,Hsa-Mir-17-P2b-MG,Rno-Mir-17-P1a-MG	dre-mir-17a-2-MB,chi-mir-20a-MB,oni-mir-20-2-MB,nbr-mir-17-2-MB,aca-mir-18b-MB,lca-mir-20-MB,lla-mir-93-MB,efu-mir-93-MB,bta-mir-18b-MB,dre-mir-17a-1-MB
DRE_1232	Vertebrata	mir-17	CAAAGUGCUUACAGUGCAGGUAG	AAAGUGC	dre-miR-17a-5p	dre-miR-17a-5p_MIMAT0001777_Danio-rerio	hsa-miR-17-5p_MIMAT0000070_Homo-sapiens	2933	920	caaagugcuuacagugcagguag	cugcaguggaggcacuucaagcu	caaagugcuuacagugcagguaguucaauauaaucuacugcaguggaggcacuucaagcu	9_dna:chromosome_chromosome:GRCz10:9:1:56892771:1_REF:53897356..53897416:-	Dre-Mir-17-P5-MG,Dno-Mir-17-P3b-MG,Cfa-Mir-17-P2a-MG,Mmu-Mir-17-P2a-MG,Cpi-Mir-17-P2a-MG,Rno-Mir-17-P3a-MG,Bta-Mir-17-P4-MG,Ocu-Mir-17-P1b-MG,Hsa-Mir-17-P2b-MG,Rno-Mir-17-P1a-MG	dre-mir-17a-2-MB,chi-mir-20a-MB,oni-mir-20-2-MB,nbr-mir-17-2-MB,aca-mir-18b-MB,lca-mir-20-MB,lla-mir-93-MB,efu-mir-93-MB,bta-mir-18b-MB,dre-mir-17a-1-MB
DRE_669	Bilateria	let-7	UGAGGUAGUAGGUUGUGUGGUU	GAGGUAG	dre-let-7b	dre-let-7b_MIMAT0001760_Danio-rerio	cel-let-7-5p_MIMAT0000001_Caenorhabditis-elegans	2847	479	ugagguaguagguugugugguu	cuauacaaccuacugccuuccc	ugagguaguagguugugugguuucaggguagugauuuugccccaucaggaguuaacuauacaaccuacugccuuccc	25_dna:chromosome_chromosome:GRCz10:25:1:36898761:1_REF:2101455..2101532:+	Cpi-Let-7-P6-MG,Rno-Let-7-P10-MG,Mml-Let-7-P1-MG,Ami-Let-7-P13-MG,Ete-Let-7-P12-MG,Sha-Let-7-P8-MG,Ete-Let-7-P8-MG,Rno-Let-7-P12-MG,Sha-Let-7-P1-MG,Ete-Let-7-P10-MG	ssc-let-7f-2-MB,oni-let-7e-2-MB,ppa-let-7a-2-MB,dno-let-7b-MB,pal-let-7i-MB,bta-let-7a-1-MB,cja-let-7i-MB,abu-let-7d-2-MB,oan-let-7c-1-MB,chi-let-7i-MB
DRE_846	Bilateria	let-7	UGAGGUAGUAGGUUGUGUGGUU	GAGGUAG	dre-let-7b	dre-let-7b_MIMAT0001760_Danio-rerio	cel-let-7-5p_MIMAT0000001_Caenorhabditis-elegans	2847	516	ugagguaguagguugugugguu	cuauacaaccuacugccuuccc	ugagguaguagguugugugguuucaggguuguguuuuugccccaucaggaguuaacuauacaaccuacugccuuccc	4_dna:chromosome_chromosome:GRCz10:4:1:76625712:1_REF:18664178..18664255:-	Cpi-Let-7-P6-MG,Rno-Let-7-P10-MG,Mml-Let-7-P1-MG,Ami-Let-7-P13-MG,Ete-Let-7-P12-MG,Sha-Let-7-P8-MG,Ete-Let-7-P8-MG,Rno-Let-7-P12-MG,Sha-Let-7-P1-MG,Ete-Let-7-P10-MG	ssc-let-7f-2-MB,oni-let-7e-2-MB,ppa-let-7a-2-MB,dno-let-7b-MB,pal-let-7i-MB,bta-let-7a-1-MB,cja-let-7i-MB,abu-let-7d-2-MB,oan-let-7c-1-MB,chi-let-7i-MB
DRE_564	Vertebrata	mir-27	UUCACAGUGGCUAAGUUCAGU	UCACAGU	dre-miR-27e	dre-miR-27e_MIMAT0001800_Danio-rerio	hsa-miR-27a-3p_MIMAT0000084_Homo-sapiens	2704	3142	uucacaguggcuaaguucagu	agagcuuagcuaaucggugagc	agagcuuagcuaaucggugagcauugaucccuuaagaaaacuguucacaguggcuaaguucagu	22_dna:chromosome_chromosome:GRCz10:22:1:39226288:1_REF:4915596..4915660:+	Ete-Mir-27-P2-MG,Dno-Mir-27-P1-MG,Ocu-Mir-27-P2-MG,Gga-Mir-27-P2-MG,Bta-Mir-27-P2-MG,Mml-Mir-27-P2-MG,Xtr-Mir-27-P1-MG,Mml-Mir-27-P1-MG,Aca-Mir-27-P1-MG,Mmu-Mir-27-P2-MG	ptr-mir-27b-MB,eca-mir-27a-MB,tch-mir-27b-MB,ssa-mir-27b-1-MB,mne-mir-27a-MB,ssa-mir-27a-1-MB,oni-mir-27c-MB,ssc-mir-27b-MB,cgr-mir-27a-MB,abu-mir-27e-1-MB
DRE_600	Bilateria	mir-8	UAAUACUGCCUGGUAAUGAUGA	AAUACUG	dre-miR-200b-5p	dre-miR-200b-5p_MIMAT0031985_Danio-rerio	dme-miR-8-3p_MIMAT0000113_Drosophila-melanogaster	2593	1885	uaauacugccugguaaugauga	caucuuacgaggcagcauugga	caucuuacgaggcagcauuggauuucauuacuuuuucuaauacugccugguaaugauga	23_dna:chromosome_chromosome:GRCz10:23:1:46272358:1_REF:24145489..24145548:+	Cli-Mir-8-P3a-MG,Bta-Mir-8-P1a-MG,Ami-Mir-8-P1a-MG,Rno-Mir-8-P1a-MG,Bta-Mir-8-P2b-MG,Aca-Mir-8-P1a-MG,Ete-Mir-8-P2a-MG,Mdo-Mir-8-P2b-MG,Mml-Mir-8-P2b-MG,Sha-Mir-8-P1a-MG	cfa-mir-429-MB,eca-mir-141-MB,tni-mir-200a-MB,mml-mir-200c-MB,oni-mir-200b-MB,eca-mir-374a-MB,ptr-mir-200c-MB,xtr-mir-200a-MB,ssc-mir-141-MB,tgu-mir-200b-MB
DRE_432	Vertebrata	mir-27	UUCACAGUGGCUAAGUUCCGC	UCACAGU	dre-miR-27a-5p	dre-miR-27a-5p_MIMAT0031949_Danio-rerio	hsa-miR-27a-3p_MIMAT0000084_Homo-sapiens	2584	1311	uucacaguggcuaaguuccgc	aggacuuagcucacucuguga	aggacuuagcucacucugugaacagaucucggauauccuauguucacaguggcuaaguuccgc	2_dna:chromosome_chromosome:GRCz10:2:1:59543403:1_REF:33919142..33919205:+	Ete-Mir-27-P2-MG,Dno-Mir-27-P1-MG,Ocu-Mir-27-P2-MG,Gga-Mir-27-P2-MG,Bta-Mir-27-P2-MG,Mml-Mir-27-P2-MG,Xtr-Mir-27-P1-MG,Mml-Mir-27-P1-MG,Aca-Mir-27-P1-MG,Mmu-Mir-27-P2-MG	ptr-mir-27b-MB,eca-mir-27a-MB,tch-mir-27b-MB,ssa-mir-27b-1-MB,mne-mir-27a-MB,ssa-mir-27a-1-MB,oni-mir-27c-MB,ssc-mir-27b-MB,cgr-mir-27a-MB,abu-mir-27e-1-MB
DRE_488	Gnathostomata	mir-214	ACAGCAGGCACAGACAGGCAGA	CAGCAGG	dre-miR-214	dre-miR-214_MIMAT0001283_Danio-rerio	hsa-miR-214-3p_MIMAT0000271_Homo-sapiens	2505	2452	acagcaggcacagacaggcaga	ugccugucuacacuugcugugc	ugccugucuacacuugcugugcagaacuuccugcaccuguacagcaggcacagacaggcaga	20_dna:chromosome_chromosome:GRCz10:20:1:55370968:1_REF:14981679..14981741:+	Mdo-Mir-214-v1-MG,Cfa-Mir-214-MG,Mml-Mir-214-MG,Gga-Mir-214-MG,Dno-Mir-214-MG,Cpi-Mir-214-MG,Sha-Mir-214-v1-MG,Bta-Mir-214-MG,Hsa-Mir-214-MG,Cli-Mir-214-MG	mmr-mir-214-MB,oni-mir-214-1-MB,abu-mir-214-1-MB,aja-mir-3120-MB,mze-mir-214-1-MB,xtr-mir-214-MB,cfa-mir-214-MB,pal-mir-214-MB,oni-mir-214-2-MB,oni-mir-3120-1-MB
DRE_1225	Bilateria	mir-92	UAUUGCACUUGUCCCGGCCUGU	AUUGCAC	dre-miR-92a-2-5p	dre-miR-92a-2-5p_MIMAT0031954_Danio-rerio	hsa-miR-25-3p_MIMAT0000081_Homo-sapiens	2349	12	uauugcacuugucccggccugu	agguugggaucggccgcaaugcu	agguugggaucggccgcaaugcucugugcuggaaguauugcacuugucccggccugu	9_dna:chromosome_chromosome:GRCz10:9:1:56892771:1_REF:53896701..53896758:-	Mml-Mir-92-P1a-MG,Gga-Mir-92-P1b-MG,Ocu-Mir-92-P3-MG,Xtr-Mir-92-P2b-MG,Aca-Mir-92-P1b-MG,Hsa-Mir-92-P1a-MG,Mml-Mir-92-P3-MG,Xtr-Mir-92-P3-MG,Xtr-Mir-92-P1b-MG,Ete-Mir-92-P3-MG	ssa-mir-25-2-MB,eca-mir-92b-MB,oni-mir-92a-1-MB,mne-mir-92-MB,lla-mir-92-1-MB,mmu-mir-92b-MB,dma-mir-25-MB,xtr-mir-25-1-MB,cja-mir-92a-2-MB,oga-mir-25-MB
DRE_126	Bilateria	let-7	UGAGGUAGUAGAUUGUAUAGUU	GAGGUAG	dre-let-7f	dre-let-7f_MIMAT0001764_Danio-rerio	cel-let-7-5p_MIMAT0000001_Caenorhabditis-elegans	2322	5877	ugagguaguagauuguauaguu	cuauacaaucuauugccuuccc	ugagguaguagauuguauaguuguaggguagugauuuuauccuguguagaagauaacuauacaaucuauugccuuccc	11_dna:chromosome_chromosome:GRCz10:11:1:45107271:1_REF:27255861..27255939:-	Cpi-Let-7-P6-MG,Rno-Let-7-P10-MG,Mml-Let-7-P1-MG,Ami-Let-7-P13-MG,Ete-Let-7-P12-MG,Sha-Let-7-P8-MG,Ete-Let-7-P8-MG,Rno-Let-7-P12-MG,Sha-Let-7-P1-MG,Ete-Let-7-P10-MG	ssc-let-7f-2-MB,oni-let-7e-2-MB,ppa-let-7a-2-MB,dno-let-7b-MB,pal-let-7i-MB,bta-let-7a-1-MB,cja-let-7i-MB,abu-let-7d-2-MB,oan-let-7c-1-MB,chi-let-7i-MB
DRE_724	Bilateria	mir-193	UAAUGCCCCUAAAAAUCCUUAU	AAUGCCC	dre-miR-365	dre-miR-365_MIMAT0001875_Danio-rerio	hsa-miR-365a-3p_MIMAT0000710_Homo-sapiens	2193	673	uaaugccccuaaaaauccuuau	gagggacuuuuaggggcagcugu	gagggacuuuuaggggcagcuguguuuuauuaacccagucauaaugccccuaaaaauccuuau	3_dna:chromosome_chromosome:GRCz10:3:1:62385949:1_REF:35831406..35831469:+	Dre-Mir-193-P2a2-MG,Xtr-Mir-193-P2b-MG,Ete-Mir-193-P2b-MG,Rno-Mir-193-P2b-MG,Dno-Mir-193-P2b-MG,Cpo-Mir-193-P2b-MG,Ocu-Mir-193-P2b-MG,Dre-Mir-193-P2a1-MG,Hsa-Mir-193-P2a-v2-MG,Sha-Mir-193-P2a-MG	chi-mir-365-MB,ppy-mir-365-1-MB,nbr-mir-365-MB,mml-mir-365-2-MB,cfa-mir-365-2-MB,gga-mir-365-1-MB,cfa-mir-365-1-MB,mmr-mir-365-2-MB,pny-mir-365-MB,mmr-mir-365-1-MB
DRE_1055	Bilateria	mir-193	UAAUGCCCCUAAAAAUCCUUAU	AAUGCCC	dre-miR-365	dre-miR-365_MIMAT0001875_Danio-rerio	hsa-miR-365a-3p_MIMAT0000710_Homo-sapiens	2193	644	uaaugccccuaaaaauccuuau	gagggacuuuuaggggcagcugu	gagggacuuuuaggggcagcuguguuauacugacccagucauaaugccccuaaaaauccuuau	6_dna:chromosome_chromosome:GRCz10:6:1:60272633:1_REF:22045008..22045071:-	Dre-Mir-193-P2a2-MG,Xtr-Mir-193-P2b-MG,Ete-Mir-193-P2b-MG,Rno-Mir-193-P2b-MG,Dno-Mir-193-P2b-MG,Cpo-Mir-193-P2b-MG,Ocu-Mir-193-P2b-MG,Dre-Mir-193-P2a1-MG,Hsa-Mir-193-P2a-v2-MG,Sha-Mir-193-P2a-MG	chi-mir-365-MB,ppy-mir-365-1-MB,nbr-mir-365-MB,mml-mir-365-2-MB,cfa-mir-365-2-MB,gga-mir-365-1-MB,cfa-mir-365-1-MB,mmr-mir-365-2-MB,pny-mir-365-MB,mmr-mir-365-1-MB
DRE_840	Bilateria	mir-29	ACUGAUUUCUUUUGGUGUUCAG	CUGAUUU	dre-miR-29a	dre-miR-29a_MIMAT0001802_Danio-rerio	hsa-miR-29a-5p_MIMAT0004503_Homo-sapiens	2106	1545	acugauuuccuuuggugcuuaga	cuagcaccauuugaaaucgguu	acugauuuccuuuggugcuuagagucccaucugucaucuagcaccauuugaaaucgguu	4_dna:chromosome_chromosome:GRCz10:4:1:76625712:1_REF:11607933..11607992:-	Aca-Mir-29-P1b-MG,Cli-Mir-29-P1a-MG,Rno-Mir-29-P2a-MG,Cfa-Mir-29-P2a-MG,Mml-Mir-29-P2b-v2-MG,Mmu-Mir-29-P2a-MG,Rno-Mir-29-P2b3-MG,Hsa-Mir-29-P2b-v2-MG,Ocu-Mir-29-P2a-MG,Xtr-Mir-29-P1b-MG	bta-mir-29b-1-MB,mml-mir-29b-2-MB,oni-mir-29d-MB,ggo-mir-29b-1-MB,mle-mir-29b-MB,abu-mir-29a-1-MB,mmr-mir-29b-1-MB,hsa-mir-29c-MB,cgr-mir-29b-2-MB,eca-mir-29c-MB
DRE_67	Vertebrata	mir-132	ACCUUGGCUCUAGACUGCUUACU	CCUUGGC	dre-miR-212	dre-miR-212_MIMAT0003049_Danio-rerio	hsa-miR-212-5p_MIMAT0022695_Homo-sapiens	2079	2083	accuuggcucuagacugcuuacu	uaacagucuacagucauggcua	accuuggcucuagacugcuuacugcuuauggaguccgacaguacaguaacagucuacagucauggcua	10_dna:chromosome_chromosome:GRCz10:10:1:45574255:1_REF:35700858..35700926:+	Cfa-Mir-132-P1-MG,Bta-Mir-132-P1-MG,Sha-Mir-132-P2-MG,Ami-Mir-132-P2-MG,Hsa-Mir-132-P1-MG,Dre-Mir-132-P1a-MG,Xtr-Mir-132-P1-MG,Rno-Mir-132-P1-MG,Bta-Mir-132-P2-MG,Dre-Mir-132-P2b-MG	mmr-mir-212-MB,cfa-mir-212-MB,abu-mir-212-2-MB,mze-mir-132b-MB,gga-mir-132a-MB,nbr-mir-132b-MB,xla-mir-212-MB,xtr-mir-212-MB,oni-mir-132c-MB,mmr-mir-132-MB
DRE_196	Bilateria	mir-92	CAUUGCACUUGUCUCGGUCUGA	AUUGCAC	dre-miR-25-5p	dre-miR-25-5p_MIMAT0031946_Danio-rerio	hsa-miR-25-3p_MIMAT0000081_Homo-sapiens	1940	1708	cauugcacuugucucggucuga	aggcggagacuugggcagcugcc	aggcggagacuugggcagcugccgucauucccagaaggcauugcacuugucucggucuga	14_dna:chromosome_chromosome:GRCz10:14:1:51944548:1_REF:157013..157073:+	Mml-Mir-92-P1a-MG,Gga-Mir-92-P1b-MG,Ocu-Mir-92-P3-MG,Xtr-Mir-92-P2b-MG,Aca-Mir-92-P1b-MG,Hsa-Mir-92-P1a-MG,Mml-Mir-92-P3-MG,Xtr-Mir-92-P3-MG,Xtr-Mir-92-P1b-MG,Ete-Mir-92-P3-MG	ssa-mir-25-2-MB,eca-mir-92b-MB,oni-mir-92a-1-MB,mne-mir-92-MB,lla-mir-92-1-MB,mmu-mir-92b-MB,dma-mir-25-MB,xtr-mir-25-1-MB,cja-mir-92a-2-MB,oga-mir-25-MB
DRE_525	Vertebrata	mir-146	UGAGAACUGAAUUCCAUGGGUU	GAGAACU	dre-miR-146b	dre-miR-146b_MIMAT0001844_Danio-rerio	mmu-miR-146a-5p_MIMAT0000158_Mus-musculus	1878	1645	ugagaacugaauuccaagggugu	cccacggaguucaguucuuaag	ugagaacugaauuccaagggugucugcuuuauauucagcccacggaguucaguucuuaag	21_dna:chromosome_chromosome:GRCz10:21:1:45895719:1_REF:41626779..41626839:+	Ocu-Mir-146-P2-MG,Dno-Mir-146-P2-MG,Dre-Mir-146-P2-MG,Rno-Mir-146-P1-MG,Gga-Mir-146-P3-MG,Mml-Mir-146-P1-MG,Mdo-Mir-146-P1-MG,Cfa-Mir-146-P1-MG,Sha-Mir-146-P2-MG,Mdo-Mir-146-P2-MG	eca-mir-146a-MB,ssa-mir-146b-MB,efu-mir-146-MB,dno-mir-146b-MB,xla-mir-146b-MB,ppa-mir-146b-MB,mmu-mir-146a-MB,abu-mir-146-MB,ptr-mir-146a-MB,cfa-mir-146b-MB
DRE_609	Bilateria	let-7	UGAGGUAGUAGUUUGUAUAGUU	GAGGUAG	dre-let-7g	dre-let-7g_MIMAT0001765_Danio-rerio	cel-let-7-5p_MIMAT0000001_Caenorhabditis-elegans	1804	287	ugagguaguaguuuguauaguu	cuauacagucuacugucuuucc	ugagguaguaguuuguauaguuuuaggaucacaccagaucugggagauaacuauacagucuacugucuuucc	23_dna:chromosome_chromosome:GRCz10:23:1:46272358:1_REF:28609832..28609904:+	Cpi-Let-7-P6-MG,Rno-Let-7-P10-MG,Mml-Let-7-P1-MG,Ami-Let-7-P13-MG,Ete-Let-7-P12-MG,Sha-Let-7-P8-MG,Ete-Let-7-P8-MG,Rno-Let-7-P12-MG,Sha-Let-7-P1-MG,Ete-Let-7-P10-MG	ssc-let-7f-2-MB,oni-let-7e-2-MB,ppa-let-7a-2-MB,dno-let-7b-MB,pal-let-7i-MB,bta-let-7a-1-MB,cja-let-7i-MB,abu-let-7d-2-MB,oan-let-7c-1-MB,chi-let-7i-MB
DRE_1095	Olfactores	mir-15	AAGCAGCACAUCAAUAUUGGCA	AGCAGCA	dre-miR-457a	dre-miR-457a_MIMAT0001883_Danio-rerio	hsa-miR-15a-5p_MIMAT0000068_Homo-sapiens	1702	1697	aagcagcacaucaauauuggca	ccaguaugguuugugcugcuccc	aagcagcacaucaauauuggcagcugcccucucucuggguugccaguaugguuugugcugcuccc	7_dna:chromosome_chromosome:GRCz10:7:1:74082188:1_REF:25800242..25800307:+	Dno-Mir-15-P1a-MG,Dre-Mir-15-P1a1-MG,Gga-Mir-15-P1d-MG,Gga-Mir-15-P1a-MG,Rno-Mir-15-P2b-MG,Xtr-Mir-15-P2a-MG,Sha-Mir-15-P2c-MG,Cpo-Mir-15-P2c-MG,Hsa-Mir-15-P2a-MG,Dre-Mir-15-P2a1-MG	dno-mir-15b-MB,hsa-mir-15b-MB,ccr-mir-15a-2-MB,cgr-mir-16-MB,efu-mir-15-MB,ggo-mir-195-MB,oni-mir-15a-MB,mdo-mir-15c-MB,eca-mir-15a-MB,lca-mir-15a-MB
DRE_1365	Vertebrata	mir-17	UAAAGUGCUUAUAGUGCAGGUAG	AAAGUGC	dre-miR-20a-5p	dre-miR-20a-5p_MIMAT0001786_Danio-rerio	hsa-miR-17-5p_MIMAT0000070_Homo-sapiens	1551	1254	uaaagugcuuauagugcagguag	acugcagugugagcacuugaag	uaaagugcuuauagugcagguaguauuucugucaucuacugcagugugagcacuugaag	KN150001.1_dna:scaffold_scaffold:GRCz10:KN150001.1:1:28767:1_REF:17134..17193:+	Dre-Mir-17-P5-MG,Dno-Mir-17-P3b-MG,Cfa-Mir-17-P2a-MG,Mmu-Mir-17-P2a-MG,Cpi-Mir-17-P2a-MG,Rno-Mir-17-P3a-MG,Bta-Mir-17-P4-MG,Ocu-Mir-17-P1b-MG,Hsa-Mir-17-P2b-MG,Rno-Mir-17-P1a-MG	dre-mir-17a-2-MB,chi-mir-20a-MB,oni-mir-20-2-MB,nbr-mir-17-2-MB,aca-mir-18b-MB,lca-mir-20-MB,lla-mir-93-MB,efu-mir-93-MB,bta-mir-18b-MB,dre-mir-17a-1-MB
DRE_1228	Vertebrata	mir-17	UAAAGUGCUUAUAGUGCAGGUAG	AAAGUGC	dre-miR-20a-5p	dre-miR-20a-5p_MIMAT0001786_Danio-rerio	hsa-miR-17-5p_MIMAT0000070_Homo-sapiens	1467	317	uaaagugcuuauagugcagguag	acugcaaugugagcacuucaa	uaaagugcuuauagugcagguaguuugugaaaauccugaucuacugcaaugugagcacuucaa	9_dna:chromosome_chromosome:GRCz10:9:1:56892771:1_REF:53896946..53897009:-	Dre-Mir-17-P5-MG,Dno-Mir-17-P3b-MG,Cfa-Mir-17-P2a-MG,Mmu-Mir-17-P2a-MG,Cpi-Mir-17-P2a-MG,Rno-Mir-17-P3a-MG,Bta-Mir-17-P4-MG,Ocu-Mir-17-P1b-MG,Hsa-Mir-17-P2b-MG,Rno-Mir-17-P1a-MG	dre-mir-17a-2-MB,chi-mir-20a-MB,oni-mir-20-2-MB,nbr-mir-17-2-MB,aca-mir-18b-MB,lca-mir-20-MB,lla-mir-93-MB,efu-mir-93-MB,bta-mir-18b-MB,dre-mir-17a-1-MB
DRE_677	Vertebrata	mir-204	UUCCCUUUGUCAUCCUAUGCCU	UCCCUUU	dre-miR-204-5p	dre-miR-204-5p_MIMAT0001279_Danio-rerio	mmu-miR-204-5p_MIMAT0000237_Mus-musculus	1383	1392	uucccuuugucauccuaugccu	gcagggacagcaaagggaggcu	uucccuuugucauccuaugccuagaguuugugauaaggcagggacagcaaagggaggcu	25_dna:chromosome_chromosome:GRCz10:25:1:36898761:1_REF:34150182..34150241:+	Sha-Mir-204-P1-MG,Cpi-Mir-204-P1-MG,Cfa-Mir-204-P1-MG,Cli-Mir-204-P2-MG,Rno-Mir-204-P1-MG,Xtr-Mir-204-P1-MG,Ocu-Mir-204-P2-MG,Cpo-Mir-204-P1-MG,Aca-Mir-204-P1-MG,Aca-Mir-204-P2-MG	pal-mir-204-MB,tgu-mir-204-1-MB,tni-mir-204a-MB,gga-mir-204-1-MB,oni-mir-204a-1-MB,cja-mir-204-MB,pny-mir-204-2-MB,ssc-mir-204-MB,mne-mir-204-MB,hsa-mir-204-MB
DRE_643	Bilateria	mir-29	CUAGCACCAUCUGAAAUCGGUU	UAGCACC	dre-miR-29a	dre-miR-29a_MIMAT0001802_Danio-rerio	ggo-miR-29a_MIMAT0002360_Gorilla-gorilla	1367	16	cuagcaccauuugaaaucgguu	gaccgauuucuuuugguguucagagucuu	gaccgauuucuuuugguguucagagucuuuugggguuucuagcaccauuugaaaucgguu	23_dna:chromosome_chromosome:GRCz10:23:1:46272358:1_REF:32513444..32513504:-	Aca-Mir-29-P1b-MG,Cli-Mir-29-P1a-MG,Rno-Mir-29-P2a-MG,Cfa-Mir-29-P2a-MG,Mml-Mir-29-P2b-v2-MG,Mmu-Mir-29-P2a-MG,Rno-Mir-29-P2b3-MG,Hsa-Mir-29-P2b-v2-MG,Ocu-Mir-29-P2a-MG,Xtr-Mir-29-P1b-MG	bta-mir-29b-1-MB,mml-mir-29b-2-MB,oni-mir-29d-MB,ggo-mir-29b-1-MB,mle-mir-29b-MB,abu-mir-29a-1-MB,mmr-mir-29b-1-MB,hsa-mir-29c-MB,cgr-mir-29b-2-MB,eca-mir-29c-MB
DRE_602	Bilateria	mir-8	UAACACUGUCUGGUAACGAUGU	AACACUG	dre-miR-200a-5p	dre-miR-200a-5p_MIMAT0031984_Danio-rerio	mmu-miR-141-3p_MIMAT0000153_Mus-musculus	1295	924	uaacacugucugguaacgaugu	caucuuaccggacagugcugga	caucuuaccggacagugcuggacuguauaacuguuuucuaacacugucugguaacgaugu	23_dna:chromosome_chromosome:GRCz10:23:1:46272358:1_REF:24145621..24145681:+	Cli-Mir-8-P3a-MG,Bta-Mir-8-P1a-MG,Ami-Mir-8-P1a-MG,Rno-Mir-8-P1a-MG,Bta-Mir-8-P2b-MG,Aca-Mir-8-P1a-MG,Ete-Mir-8-P2a-MG,Mdo-Mir-8-P2b-MG,Mml-Mir-8-P2b-MG,Sha-Mir-8-P1a-MG	cfa-mir-429-MB,eca-mir-141-MB,tni-mir-200a-MB,mml-mir-200c-MB,oni-mir-200b-MB,eca-mir-374a-MB,ptr-mir-200c-MB,xtr-mir-200a-MB,ssc-mir-141-MB,tgu-mir-200b-MB
DRE_103	Neopterygii	mir-724	UAAAGGGAAUUUGCGACUGUUA	AAAGGGA	dre-miR-724	dre-miR-724_MIMAT0003752_Danio-rerio	tgu-miR-2963-3p_MIMAT0014463_Taeniopygia-guttata	1115	581	uaaagggaauuugcgacuguua	cagccacaccuuccuuuuaaga	uaaagggaauuugcgacuguuagucagauuuguagaacagccacaccuuccuuuuaaga	11_dna:chromosome_chromosome:GRCz10:11:1:45107271:1_REF:3108539..3108598:+	none	ccr-mir-724-MB,dre-mir-724-MB
DRE_223	Osteichthyes	mir-458	AUAGCUCUUUGAAUGGUACUGC	UAGCUCU	dre-miR-458-5p	dre-miR-458-5p_MIMAT0032005_Danio-rerio	dre-miR-458-3p_MIMAT0001885_Danio-rerio	1090	989	auagcucuuugaaugguacugc	agcgccauuuacagagcuau	agcgccauuuacagagcuauaagcaucauaguugucauagcucuuugaaugguacugc	14_dna:chromosome_chromosome:GRCz10:14:1:51944548:1_REF:24861892..24861950:-	Cpi-Mir-458-MG,Ami-Mir-458-MG,Gga-Mir-458-MG,Cli-Mir-458-MG,Aca-Mir-458-MG,Dre-Mir-458-MG,Xtr-Mir-458-MG	oni-mir-458-MB,nbr-mir-7147-MB,gga-mir-458a-MB,abu-mir-458-MB,pny-mir-7147-MB,aca-mir-458-MB,dre-mir-458-MB,mze-mir-458-MB,oan-mir-458-MB,gga-mir-458b-MB
DRE_32	Olfactores	mir-15	UAGCAGCACAUAAUGGUUUGUG	AGCAGCA	dre-miR-15a-5p	dre-miR-15a-5p_MIMAT0001772_Danio-rerio	hsa-miR-15a-5p_MIMAT0000068_Homo-sapiens	1080	834	uagcagcacagaaugguuuguga	caggccguacugugcugcgg	uagcagcacagaaugguuugugaguuauaacgggggugcaggccguacugugcugcgg	1_dna:chromosome_chromosome:GRCz10:1:1:58871917:1_REF:46031402..46031460:-	Dno-Mir-15-P1a-MG,Dre-Mir-15-P1a1-MG,Gga-Mir-15-P1d-MG,Gga-Mir-15-P1a-MG,Rno-Mir-15-P2b-MG,Xtr-Mir-15-P2a-MG,Sha-Mir-15-P2c-MG,Cpo-Mir-15-P2c-MG,Hsa-Mir-15-P2a-MG,Dre-Mir-15-P2a1-MG	dno-mir-15b-MB,hsa-mir-15b-MB,ccr-mir-15a-2-MB,cgr-mir-16-MB,efu-mir-15-MB,ggo-mir-195-MB,oni-mir-15a-MB,mdo-mir-15c-MB,eca-mir-15a-MB,lca-mir-15a-MB
DRE_734	Bilateria	mir-193	AACUGGCCCGCAAAGUCCCGCU	ACUGGCC	dre-miR-193b-5p	dre-miR-193b-5p_MIMAT0031982_Danio-rerio	mmu-miR-193a-3p_MIMAT0000223_Mus-musculus	1080	662	aacuggcccgcaaagucccgcu	cgggacuuugggggcgagauga	cgggacuuugggggcgagaugaguauugaucucuauccaacuggcccgcaaagucccgcu	3_dna:chromosome_chromosome:GRCz10:3:1:62385949:1_REF:43013794..43013854:+	Sha-Mir-193-P1a-MG,Gga-Mir-193-P1b-MG,Cfa-Mir-193-P1b-MG,Dre-Mir-193-P1b-MG,Hsa-Mir-193-P1a-MG,Ocu-Mir-193-P1b-MG,Sha-Mir-193-P1b-MG,Cpi-Mir-193-P1b-MG,Hsa-Mir-193-P1b-MG,Ami-Mir-193-P1b-MG	mze-mir-193-MB,nbr-mir-193-MB,oan-mir-193-MB,mdo-mir-193a-MB,abu-mir-193-MB,mmu-mir-193b-MB,cfa-mir-193b-MB,mmr-mir-193-MB,mmu-mir-378d-MB,efu-mir-193b-MB
DRE_843	Bilateria	mir-29	UAGCACCAUUUGAAAUCAGU	AGCACCA	dre-miR-29b	dre-miR-29b_MIMAT0001801_Danio-rerio	cel-miR-49-3p_MIMAT0000020_Caenorhabditis-elegans	1003	37	uagcaccauuugaaaucagu	cugguuucacauggugguuuaga	cugguuucacauggugguuuagauguguucuaccaaagucuagcaccauuugaaaucagu	4_dna:chromosome_chromosome:GRCz10:4:1:76625712:1_REF:11609360..11609420:-	Aca-Mir-29-P1b-MG,Cli-Mir-29-P1a-MG,Rno-Mir-29-P2a-MG,Cfa-Mir-29-P2a-MG,Mml-Mir-29-P2b-v2-MG,Mmu-Mir-29-P2a-MG,Rno-Mir-29-P2b3-MG,Hsa-Mir-29-P2b-v2-MG,Ocu-Mir-29-P2a-MG,Xtr-Mir-29-P1b-MG	bta-mir-29b-1-MB,mml-mir-29b-2-MB,oni-mir-29d-MB,ggo-mir-29b-1-MB,mle-mir-29b-MB,abu-mir-29a-1-MB,mmr-mir-29b-1-MB,hsa-mir-29c-MB,cgr-mir-29b-2-MB,eca-mir-29c-MB
DRE_645	Bilateria	mir-29	UAGCACCAUUUGAAAUCAGU	AGCACCA	dre-miR-29b	dre-miR-29b_MIMAT0001801_Danio-rerio	cel-miR-49-3p_MIMAT0000020_Caenorhabditis-elegans	998	21	uagcaccauuugaaaucagu	cugguuucaagugguguuuua	cugguuucaagugguguuuuagagugcugaucaaaugaaucuagcaccauuugaaaucagu	23_dna:chromosome_chromosome:GRCz10:23:1:46272358:1_REF:32513596..32513657:-	Aca-Mir-29-P1b-MG,Cli-Mir-29-P1a-MG,Rno-Mir-29-P2a-MG,Cfa-Mir-29-P2a-MG,Mml-Mir-29-P2b-v2-MG,Mmu-Mir-29-P2a-MG,Rno-Mir-29-P2b3-MG,Hsa-Mir-29-P2b-v2-MG,Ocu-Mir-29-P2a-MG,Xtr-Mir-29-P1b-MG	bta-mir-29b-1-MB,mml-mir-29b-2-MB,oni-mir-29d-MB,ggo-mir-29b-1-MB,mle-mir-29b-MB,abu-mir-29a-1-MB,mmr-mir-29b-1-MB,hsa-mir-29c-MB,cgr-mir-29b-2-MB,eca-mir-29c-MB
DRE_86	Vertebrata	mir-130	GCCCCUUUUCUAUUGCACUACU	CCCCUUU	dre-miR-130a	dre-miR-130a_MIMAT0001826_Danio-rerio	mmu-miR-6925-3p_MIMAT0027751_Mus-musculus	997	1237	gccccuuuuauauuguacuacu	cagugcaauguuaaaagggcau	gccccuuuuauauuguacuacugauaacccaguuauuaaagcagugcaauguuaaaagggcau	10_dna:chromosome_chromosome:GRCz10:10:1:45574255:1_REF:33433279..33433342:-	none	none
DRE_45	Vertebrata	mir-130	GCCCUUUUUCUGUUGUACUAC	CCCUUUU	dre-miR-130c-5p	dre-miR-130c-5p_MIMAT0031969_Danio-rerio	gga-miR-130a-5p_MIMAT0026532_Gallus-gallus	995	320	gcccuuuuucuguuguacuac	cagugcaauauuaaaagggca	gcccuuuuucuguuguacuacuggccaaucagaagagcagugcaauauuaaaagggca	10_dna:chromosome_chromosome:GRCz10:10:1:45574255:1_REF:17495970..17496028:+	none	none
DRE_897	Vertebrata	mir-130	GCCCUUUUUCUGUUGUACUAC	CCCUUUU	dre-miR-130c-5p	dre-miR-130c-5p_MIMAT0031969_Danio-rerio	gga-miR-130a-5p_MIMAT0026532_Gallus-gallus	995	314	gcccuuuuucuguuguacuac	cagugcaauauuaaaagggca	gcccuuuuucuguuguacuacugugcagucagaugagcagugcaauauuaaaagggca	5_dna:chromosome_chromosome:GRCz10:5:1:71715914:1_REF:12788622..12788680:+	none	none
DRE_304	Vertebrata	mir-455	GUAUGUGCCCUUGGACUACAUU	UAUGUGC	dre-miR-455-2-5p	dre-miR-455-2-5p_MIMAT0011302_Danio-rerio	dre-miR-455-2-5p_MIMAT0011302_Danio-rerio	986	977	guaugugcccuuggacuacau	gcaguccaugggcauauacacu	guaugugcccuuggacuacauuguggaggccagcaccaugcaguccaugggcauauacacu	16_dna:chromosome_chromosome:GRCz10:16:1:55381981:1_REF:51917576..51917637:+	Cpi-Mir-455-v1-MG,Dre-Mir-455-P1-v2-MG,Ami-Mir-455-v2-MG,Cli-Mir-455-v2-MG,Xtr-Mir-455-v1-MG,Mmu-Mir-455-v1-MG,Gga-Mir-455-v1-MG,Ocu-Mir-455-v2-MG,Aca-Mir-455-v1-MG,Dre-Mir-455-P2-v1-MG	dno-mir-455-MB,dre-mir-455-2-MB,rno-mir-455-MB,ppy-mir-455-MB,dre-mir-455-1-MB,ipu-mir-455b-MB,abu-mir-455-1-MB,ssc-mir-455-MB,oni-mir-455-2-MB,mdo-mir-455-MB
DRE_99	Bilateria	mir-9	UCUUUGGUUAUCUAGCUGUAUG	CUUUGGU	dre-miR-9-5p	dre-miR-9-5p_MIMAT0001769_Danio-rerio	dme-miR-9a-5p_MIMAT0000114_Drosophila-melanogaster	981	3	ucuuugguuaucuagcuguaug	auaaagcuagauaaccgaaagu	ucuuugguuaucuagcuguaugagugugcuggccgucauaaagcuagauaaccgaaagu	10_dna:chromosome_chromosome:GRCz10:10:1:45574255:1_REF:43707615..43707674:-	Dno-Mir-9-P3-MG,Xtr-Mir-9-P4-MG,Dno-Mir-9-P2-MG,Cpi-Mir-9-P1-MG,Mmu-Mir-9-P1-MG,Sha-Mir-9-P3-MG,Dre-Mir-9-P2b-MG,Gga-Mir-9-P4-MG,Cpo-Mir-9-P2-MG,Pmi-Mir-9-MG	ssc-mir-9-2-MB,nbr-mir-9-7-MB,gga-mir-9-1-MB,xtr-mir-9-3-MB,ame-mir-9a-MB,ola-mir-9a-1-MB,ptr-mir-9-1-MB,gmo-mir-9-5-MB,cfa-mir-9-1-MB,ggo-mir-9-MB
DRE_298	Bilateria	mir-9	UCUUUGGUUAUCUAGCUGUAUG	CUUUGGU	dre-miR-9-5p	dre-miR-9-5p_MIMAT0001769_Danio-rerio	dme-miR-9a-5p_MIMAT0000114_Drosophila-melanogaster	981	6	ucuuugguuaucuagcuguaug	auaaagcuagauaaccgaaagu	ucuuugguuaucuagcuguaugaguguuauucauucuucauaaagcuagauaaccgaaagu	16_dna:chromosome_chromosome:GRCz10:16:1:55381981:1_REF:29281664..29281725:+	Dno-Mir-9-P3-MG,Xtr-Mir-9-P4-MG,Dno-Mir-9-P2-MG,Cpi-Mir-9-P1-MG,Mmu-Mir-9-P1-MG,Sha-Mir-9-P3-MG,Dre-Mir-9-P2b-MG,Gga-Mir-9-P4-MG,Cpo-Mir-9-P2-MG,Pmi-Mir-9-MG	ssc-mir-9-2-MB,nbr-mir-9-7-MB,gga-mir-9-1-MB,xtr-mir-9-3-MB,ame-mir-9a-MB,ola-mir-9a-1-MB,ptr-mir-9-1-MB,gmo-mir-9-5-MB,cfa-mir-9-1-MB,ggo-mir-9-MB
DRE_1011	Bilateria	mir-9	UCUUUGGUUAUCUAGCUGUAUG	CUUUGGU	dre-miR-9-5p	dre-miR-9-5p_MIMAT0001769_Danio-rerio	dme-miR-9a-5p_MIMAT0000114_Drosophila-melanogaster	981	9	ucuuugguuaucuagcuguaug	auaaagcuagauaaccgaaagu	ucuuugguuaucuagcuguaugaguauuuugcacuucauaaagcuagauaaccgaaagu	5_dna:chromosome_chromosome:GRCz10:5:1:71715914:1_REF:47518599..47518658:-	Dno-Mir-9-P3-MG,Xtr-Mir-9-P4-MG,Dno-Mir-9-P2-MG,Cpi-Mir-9-P1-MG,Mmu-Mir-9-P1-MG,Sha-Mir-9-P3-MG,Dre-Mir-9-P2b-MG,Gga-Mir-9-P4-MG,Cpo-Mir-9-P2-MG,Pmi-Mir-9-MG	ssc-mir-9-2-MB,nbr-mir-9-7-MB,gga-mir-9-1-MB,xtr-mir-9-3-MB,ame-mir-9a-MB,ola-mir-9a-1-MB,ptr-mir-9-1-MB,gmo-mir-9-5-MB,cfa-mir-9-1-MB,ggo-mir-9-MB
DRE_687	Bilateria	mir-9	UCUUUGGUUAUCUAGCUGUAUG	CUUUGGU	dre-miR-9-5p	dre-miR-9-5p_MIMAT0001769_Danio-rerio	dme-miR-9a-5p_MIMAT0000114_Drosophila-melanogaster	957	5	ucuuugguuaucuagcuguaug	auaaagcuagauaaccgaaagu	ucuuugguuaucuagcuguaugaguuauaacacugucauaaagcuagauaaccgaaagu	25_dna:chromosome_chromosome:GRCz10:25:1:36898761:1_REF:8474195..8474254:-	Dno-Mir-9-P3-MG,Xtr-Mir-9-P4-MG,Dno-Mir-9-P2-MG,Cpi-Mir-9-P1-MG,Mmu-Mir-9-P1-MG,Sha-Mir-9-P3-MG,Dre-Mir-9-P2b-MG,Gga-Mir-9-P4-MG,Cpo-Mir-9-P2-MG,Pmi-Mir-9-MG	ssc-mir-9-2-MB,nbr-mir-9-7-MB,gga-mir-9-1-MB,xtr-mir-9-3-MB,ame-mir-9a-MB,ola-mir-9a-1-MB,ptr-mir-9-1-MB,gmo-mir-9-5-MB,cfa-mir-9-1-MB,ggo-mir-9-MB
DRE_1119	Bilateria	mir-9	UCUUUGGUUAUCUAGCUGUAUG	CUUUGGU	dre-miR-9-5p	dre-miR-9-5p_MIMAT0001769_Danio-rerio	dme-miR-9a-5p_MIMAT0000114_Drosophila-melanogaster	956	10	ucuuugguuaucuagcuguaug	auaaagcuagauaaccgaaagu	ucuuugguuaucuagcuguaugaguguuuaucugccuucauaaagcuagauaaccgaaagu	7_dna:chromosome_chromosome:GRCz10:7:1:74082188:1_REF:14134093..14134154:-	Dno-Mir-9-P3-MG,Xtr-Mir-9-P4-MG,Dno-Mir-9-P2-MG,Cpi-Mir-9-P1-MG,Mmu-Mir-9-P1-MG,Sha-Mir-9-P3-MG,Dre-Mir-9-P2b-MG,Gga-Mir-9-P4-MG,Cpo-Mir-9-P2-MG,Pmi-Mir-9-MG	ssc-mir-9-2-MB,nbr-mir-9-7-MB,gga-mir-9-1-MB,xtr-mir-9-3-MB,ame-mir-9a-MB,ola-mir-9a-1-MB,ptr-mir-9-1-MB,gmo-mir-9-5-MB,cfa-mir-9-1-MB,ggo-mir-9-MB
DRE_477	Bilateria	mir-9	UCUUUGGUUAUCUAGCUGUAUG	CUUUGGU	dre-miR-9-5p	dre-miR-9-5p_MIMAT0001769_Danio-rerio	dme-miR-9a-5p_MIMAT0000114_Drosophila-melanogaster	956	74	ucuuugguuaucuagcuguaug	uaaagcuagagaaccgaaagua	ucuuugguuaucuagcuguaugaguuaugaaauaucauaaagcuagagaaccgaaagua	2_dna:chromosome_chromosome:GRCz10:2:1:59543403:1_REF:59004889..59004948:-	Dno-Mir-9-P3-MG,Xtr-Mir-9-P4-MG,Dno-Mir-9-P2-MG,Cpi-Mir-9-P1-MG,Mmu-Mir-9-P1-MG,Sha-Mir-9-P3-MG,Dre-Mir-9-P2b-MG,Gga-Mir-9-P4-MG,Cpo-Mir-9-P2-MG,Pmi-Mir-9-MG	ssc-mir-9-2-MB,nbr-mir-9-7-MB,gga-mir-9-1-MB,xtr-mir-9-3-MB,ame-mir-9a-MB,ola-mir-9a-1-MB,ptr-mir-9-1-MB,gmo-mir-9-5-MB,cfa-mir-9-1-MB,ggo-mir-9-MB
DRE_55	Vertebrata	mir-192	AUGACCUAUGAAUUGACAGCC	UGACCUA	dre-miR-192	dre-miR-192_MIMAT0001275_Danio-rerio	hsa-miR-192-5p_MIMAT0000222_Homo-sapiens	935	931	augaccuaugaauugacagcc	ccugucaguucuguaggccacu	augaccuaugaauugacagccaguguuugcaguccagcugccugucaguucuguaggccacu	10_dna:chromosome_chromosome:GRCz10:10:1:45574255:1_REF:27101655..27101717:+	Bta-Mir-192-P1-MG,Aca-Mir-192-P2-MG,Gga-Mir-192-P2-MG,Hsa-Mir-192-P2-MG,Dre-Mir-192-P1-MG,Cfa-Mir-192-P1-MG,Mmu-Mir-192-P1-MG,Cpo-Mir-192-P1-MG,Xtr-Mir-192-P1-MG,Cli-Mir-192-P2-MG	tgu-mir-215-MB,xla-mir-192-MB,ppy-mir-192-MB,pny-mir-192-MB,xtr-mir-192-MB,bta-mir-192-MB,hsa-mir-215-MB,ppy-mir-215-MB,oan-mir-215-MB,ipu-mir-192-MB
DRE_570	Bilateria	mir-9	UCUUUGGUUAUCUAGCUGUAUG	CUUUGGU	dre-miR-9-5p	dre-miR-9-5p_MIMAT0001769_Danio-rerio	dme-miR-9a-5p_MIMAT0000114_Drosophila-melanogaster	861	84	ucuuugguuaucuagcuguaug	uaaagcuagagaaccgaauguau	ucuuugguuaucuagcuguaugaguuuaugugauaucauaaagcuagagaaccgaauguau	22_dna:chromosome_chromosome:GRCz10:22:1:39226288:1_REF:18229804..18229865:+	Dno-Mir-9-P3-MG,Xtr-Mir-9-P4-MG,Dno-Mir-9-P2-MG,Cpi-Mir-9-P1-MG,Mmu-Mir-9-P1-MG,Sha-Mir-9-P3-MG,Dre-Mir-9-P2b-MG,Gga-Mir-9-P4-MG,Cpo-Mir-9-P2-MG,Pmi-Mir-9-MG	ssc-mir-9-2-MB,nbr-mir-9-7-MB,gga-mir-9-1-MB,xtr-mir-9-3-MB,ame-mir-9a-MB,ola-mir-9a-1-MB,ptr-mir-9-1-MB,gmo-mir-9-5-MB,cfa-mir-9-1-MB,ggo-mir-9-MB
DRE_1043	Bilateria	let-7	UGAGGUAGUUGUUUGUACAGUU	GAGGUAG	dre-let-7j	dre-let-7j_MIMAT0003015_Danio-rerio	cel-let-7-5p_MIMAT0000001_Caenorhabditis-elegans	798	788	ugagguaguuguuuguacaguu	cuguacagacuacugccuugcc	ugagguaguuguuuguacaguuuuuagggucuguuauucugcccuguuaaggagcuaacuguacagacuacugccuugcc	6_dna:chromosome_chromosome:GRCz10:6:1:60272633:1_REF:41457257..41457337:+	Cpi-Let-7-P6-MG,Rno-Let-7-P10-MG,Mml-Let-7-P1-MG,Ami-Let-7-P13-MG,Ete-Let-7-P12-MG,Sha-Let-7-P8-MG,Ete-Let-7-P8-MG,Rno-Let-7-P12-MG,Sha-Let-7-P1-MG,Ete-Let-7-P10-MG	ssc-let-7f-2-MB,oni-let-7e-2-MB,ppa-let-7a-2-MB,dno-let-7b-MB,pal-let-7i-MB,bta-let-7a-1-MB,cja-let-7i-MB,abu-let-7d-2-MB,oan-let-7c-1-MB,chi-let-7i-MB
DRE_611	Bilateria	let-7	UGAGGUAGUAAGUUGUGUUGUU	GAGGUAG	dre-let-7h	dre-let-7h_MIMAT0001766_Danio-rerio	cel-let-7-5p_MIMAT0000001_Caenorhabditis-elegans	727	719	ugagguaguaaguuguguuguu	cuauacaauuuacugccuucca	ugagguaguaaguuguguuguuguuggggaucaguauaguauggcccuugaaggagauaacuauacaauuuacugccuucca	23_dna:chromosome_chromosome:GRCz10:23:1:46272358:1_REF:28610141..28610223:+	Cpi-Let-7-P6-MG,Rno-Let-7-P10-MG,Mml-Let-7-P1-MG,Ami-Let-7-P13-MG,Ete-Let-7-P12-MG,Sha-Let-7-P8-MG,Ete-Let-7-P8-MG,Rno-Let-7-P12-MG,Sha-Let-7-P1-MG,Ete-Let-7-P10-MG	ssc-let-7f-2-MB,oni-let-7e-2-MB,ppa-let-7a-2-MB,dno-let-7b-MB,pal-let-7i-MB,bta-let-7a-1-MB,cja-let-7i-MB,abu-let-7d-2-MB,oan-let-7c-1-MB,chi-let-7i-MB
DRE_232	Olfactores	mir-15	AAGCAGCACAUAAAUACUGGAG	AGCAGCA	dre-miR-457b-5p	dre-miR-457b-5p_MIMAT0001884_Danio-rerio	hsa-miR-15a-5p_MIMAT0000068_Homo-sapiens	725	710	aagcagcacauaaauacuggag	uccaguauugcuguucugcugu	aagcagcacauaaauacuggaggugauugugguguuauccaguauugcuguucugcugu	14_dna:chromosome_chromosome:GRCz10:14:1:51944548:1_REF:31181624..31181683:-	Dno-Mir-15-P1a-MG,Dre-Mir-15-P1a1-MG,Gga-Mir-15-P1d-MG,Gga-Mir-15-P1a-MG,Rno-Mir-15-P2b-MG,Xtr-Mir-15-P2a-MG,Sha-Mir-15-P2c-MG,Cpo-Mir-15-P2c-MG,Hsa-Mir-15-P2a-MG,Dre-Mir-15-P2a1-MG	dno-mir-15b-MB,hsa-mir-15b-MB,ccr-mir-15a-2-MB,cgr-mir-16-MB,efu-mir-15-MB,ggo-mir-195-MB,oni-mir-15a-MB,mdo-mir-15c-MB,eca-mir-15a-MB,lca-mir-15a-MB
DRE_156	Deuterostomia	mir-103	AGCAGCAUUGUACAGGGCUAUGA	GCAGCAU	dre-miR-103	dre-miR-103_MIMAT0001816_Danio-rerio	hsa-miR-103a-3p_MIMAT0000101_Homo-sapiens	722	705	agcagcauuguacagggcuauga	agccucuuuacggugcugccuug	agccucuuuacggugcugccuuguggaaucuggaucaagcagcauuguacagggcuauga	13_dna:chromosome_chromosome:GRCz10:13:1:51780250:1_REF:15092318..15092378:+	Mdo-Mir-103-P3-MG,Xtr-Mir-103-P1-MG,Sha-Mir-103-P3-MG,Cfa-Mir-103-P1-MG,Ocu-Mir-103-P2-MG,Hsa-Mir-103-P2-MG,Mmu-Mir-103-P3-MG,Cpi-Mir-103-P3-MG,Cli-Mir-103-P2-MG,Ami-Mir-103-P1-MG	tch-mir-103a-2-MB,ggo-mir-103-MB,tni-mir-103-MB,gmo-mir-103-1-MB,ola-mir-107-MB,ssc-mir-107-MB,dno-mir-103a-2-MB,cja-mir-103a-1-MB,efu-mir-103b-MB,nle-mir-103a-MB
DRE_173	Vertebrata	mir-202	UUCCUAUGCAUAUACUUCUUU	UCCUAUG	dre-miR-202-5p	dre-miR-202-5p_MIMAT0003406_Danio-rerio	mmu-miR-202-5p_MIMAT0004546_Mus-musculus	685	646	uuccuaugcauauaccucuuuga	aaagaggcauagggcaugggaa	uuccuaugcauauaccucuuugacaugcugcuuuaaagaggcauagggcaugggaa	13_dna:chromosome_chromosome:GRCz10:13:1:51780250:1_REF:50287729..50287785:+	Aca-Mir-202-MG,Cpo-Mir-202-MG,Dre-Mir-202-MG,Hsa-Mir-202-MG	chi-mir-202-MB,hsa-mir-202-MB,ssa-mir-202-MB,xtr-mir-202-1-MB,aca-mir-202-MB,ggo-mir-202-MB,ptr-mir-202-MB,ipu-mir-202-MB,dre-mir-202-MB,pbv-mir-202-MB
DRE_1147	Neopterygii	mir-724	UAAAGGGAAUUUGCGACUGUU	AAAGGGA	dre-miR-724	dre-miR-724_MIMAT0003752_Danio-rerio	tgu-miR-2963-3p_MIMAT0014463_Taeniopygia-guttata	671	68	uaaagggaauuugcgacuguu	cagccacaccuuccuuuuaaga	uaaagggaauuugcgacuguuuagucacauuauuagaacagccacaccuuccuuuuaaga	8_dna:chromosome_chromosome:GRCz10:8:1:54191831:1_REF:24042984..24043044:+	none	ccr-mir-724-MB,dre-mir-724-MB
DRE_470	Vertebrata	mir-181	AACAUUCAUUGCUGUCGGUGGGU	ACAUUCA	dre-miR-181b-5p	dre-miR-181b-5p_MIMAT0001270_Danio-rerio	mmu-miR-181a-5p_MIMAT0000210_Mus-musculus	660	168	aacauucauugcugucggugggu	cucucugaacaaugaauguaac	aacauucauugcugucgguggguuuagucuuguaacagcucucugaacaaugaauguaac	2_dna:chromosome_chromosome:GRCz10:2:1:59543403:1_REF:45349237..45349297:-	Gga-Mir-181-P1a-MG,Mmu-Mir-181-P2c-MG,Dno-Mir-181-P2b-MG,Aca-Mir-181-P1a-MG,Xtr-Mir-181-P2a-MG,Xtr-Mir-181-P1a-MG,Cfa-Mir-181-P1b-MG,Sha-Mir-181-P1c-MG,Ete-Mir-181-P1c-MG,Hsa-Mir-181-P1b-MG	ssa-mir-181a-3-MB,gga-mir-181a-2-MB,gmo-mir-181a-4-MB,rno-mir-181a-1-MB,dno-mir-181a-1-MB,oni-mir-181c-2-MB,xla-mir-181b-2-MB,hsa-mir-181d-MB,nbr-mir-181a-MB,eca-mir-181a-2-MB
DRE_576	Vertebrata	mir-181	AACAUUCAUUGCUGUCGGUGGGU	ACAUUCA	dre-miR-181b-5p	dre-miR-181b-5p_MIMAT0001270_Danio-rerio	mmu-miR-181a-5p_MIMAT0000210_Mus-musculus	651	321	aacauucauugcugucggugggu	cucacugaacaaugaaugcaa	aacauucauugcugucgguggguuggauuguaaaagaaagcucacugaacaaugaaugcaa	22_dna:chromosome_chromosome:GRCz10:22:1:39226288:1_REF:22810724..22810785:-	Gga-Mir-181-P1a-MG,Mmu-Mir-181-P2c-MG,Dno-Mir-181-P2b-MG,Aca-Mir-181-P1a-MG,Xtr-Mir-181-P2a-MG,Xtr-Mir-181-P1a-MG,Cfa-Mir-181-P1b-MG,Sha-Mir-181-P1c-MG,Ete-Mir-181-P1c-MG,Hsa-Mir-181-P1b-MG	ssa-mir-181a-3-MB,gga-mir-181a-2-MB,gmo-mir-181a-4-MB,rno-mir-181a-1-MB,dno-mir-181a-1-MB,oni-mir-181c-2-MB,xla-mir-181b-2-MB,hsa-mir-181d-MB,nbr-mir-181a-MB,eca-mir-181a-2-MB
DRE_989	Gnathostomata	mir-101	UACAGUACUGUGAUAACUGAA	ACAGUAC	dre-miR-101b	dre-miR-101b_MIMAT0001815_Danio-rerio	hsa-miR-101-3p_MIMAT0000099_Homo-sapiens	590	1146	uacaguacuaugauaacugaaga	ucaguuaucaugguaccggugc	ucaguuaucaugguaccggugcugugugccugucaaguacaguacuaugauaacugaaga	5_dna:chromosome_chromosome:GRCz10:5:1:71715914:1_REF:1571849..1571909:-	Sha-Mir-101-P2-v2-MG,Mdo-Mir-101-P2-v2-MG,Gga-Mir-101-P2-v1-MG,Cpi-Mir-101-P1-v2-MG,Cfa-Mir-101-P2-v2-MG,Mml-Mir-101-P2-v2-MG,Ami-Mir-101-P2-v2-MG,Xtr-Mir-101-P1-v1-MG,Dre-Mir-101-P2-v1-MG,Cpi-Mir-101-P2-v2-MG	ssc-mir-101-1-MB,ssa-mir-101b-2-MB,tni-mir-101b-MB,aca-mir-101-2-MB,ssa-mir-101b-1-MB,mml-mir-101-1-MB,ola-mir-101a-MB,eca-mir-101-2-MB,aca-mir-101-1-MB,eca-mir-101-1-MB
DRE_1197	Vertebrata	mir-148	UCAGUGCAUGACAGAACUUGG	CAGUGCA	dre-miR-148	dre-miR-148_MIMAT0001845_Danio-rerio	mmu-miR-152-3p_MIMAT0000162_Mus-musculus	578	83	ucagugcauuacagaacuuug	aaguucugugauacacuccgacu	aaguucugugauacacuccgacucugaauguuugcagucagugcauuacagaacuuug	9_dna:chromosome_chromosome:GRCz10:9:1:56892771:1_REF:1642544..1642602:-	Dre-Mir-148-P1-MG,Cpo-Mir-148-P3-MG,Ocu-Mir-148-P2-MG,Cli-Mir-148-P1-MG,Sha-Mir-148-P3-MG,Bta-Mir-148-P3-MG,Mmu-Mir-148-P1-MG,Rno-Mir-148-P3-MG,Mdo-Mir-148-P3-MG,Rno-Mir-148-P1-MG	mze-mir-148-MB,ssc-mir-148a-MB,pha-mir-152-MB,cfa-mir-152-MB,ptr-mir-148b-MB,nbr-mir-148-MB,nle-mir-152-MB,abu-mir-152-MB,xtr-mir-148a-MB,mmr-mir-152-MB
DRE_593	Gnathostomata	mir-1388	AGGACUGUCCAACCUGAGAAU	GGACUGU	dre-miR-1388-5p	dre-miR-1388-5p_MIMAT0011292_Danio-rerio	oan-miR-1388-5p_MIMAT0007168_Ornithorhynchus-anatinus	572	569	aggacuguccaaccugagaau	aucucagguucgucagcccauga	aggacuguccaaccugagaaugcuugaguuuuggucaaucucagguucgucagcccauga	23_dna:chromosome_chromosome:GRCz10:23:1:46272358:1_REF:13848162..13848222:+	Bta-Mir-1388-MG,Ami-Mir-1388-MG,Dno-Mir-1388-MG,Cli-Mir-1388-MG,Mdo-Mir-1388-MG,Dre-Mir-1388-MG,Cpi-Mir-1388-MG,Cfa-Mir-1388-MG,Sha-Mir-1388-MG,Aca-Mir-1388-MG	gga-mir-1388a-MB,pbv-mir-1388-MB,aca-mir-1388-MB,oni-mir-1388-MB,tgu-mir-1388-MB,mmr-mir-1388-MB,mdo-mir-1388-MB,ssa-mir-1338-MB,oan-mir-1388-MB,pny-mir-1388-MB
DRE_373	Bilateria	let-7	UGAGGUAGUUGGUUGUAUGGUU	GAGGUAG	dre-let-7d-5p	dre-let-7d-5p_MIMAT0001762_Danio-rerio	cel-let-7-5p_MIMAT0000001_Caenorhabditis-elegans	560	47	ugagguaguugguuguaugguu	cuguacaaccuucuagcuuucc	ugagguaguugguuguaugguuuugcaucauaaucagccuggaguuaacuguacaaccuucuagcuuucc	19_dna:chromosome_chromosome:GRCz10:19:1:48790377:1_REF:9510941..9511011:+	Cpi-Let-7-P6-MG,Rno-Let-7-P10-MG,Mml-Let-7-P1-MG,Ami-Let-7-P13-MG,Ete-Let-7-P12-MG,Sha-Let-7-P8-MG,Ete-Let-7-P8-MG,Rno-Let-7-P12-MG,Sha-Let-7-P1-MG,Ete-Let-7-P10-MG	ssc-let-7f-2-MB,oni-let-7e-2-MB,ppa-let-7a-2-MB,dno-let-7b-MB,pal-let-7i-MB,bta-let-7a-1-MB,cja-let-7i-MB,abu-let-7d-2-MB,oan-let-7c-1-MB,chi-let-7i-MB
DRE_289	Bilateria	let-7	UGAGGUAGUUGGUUGUAUGGUU	GAGGUAG	dre-let-7d-5p	dre-let-7d-5p_MIMAT0001762_Danio-rerio	cel-let-7-5p_MIMAT0000001_Caenorhabditis-elegans	554	38	ugagguaguugguuguaugguu	cuguacaaccuucuagcuuucc	ugagguaguugguuguaugguuuugcauaauaaacagcccggaguuaacuguacaaccuucuagcuuucc	16_dna:chromosome_chromosome:GRCz10:16:1:55381981:1_REF:24966103..24966173:+	Cpi-Let-7-P6-MG,Rno-Let-7-P10-MG,Mml-Let-7-P1-MG,Ami-Let-7-P13-MG,Ete-Let-7-P12-MG,Sha-Let-7-P8-MG,Ete-Let-7-P8-MG,Rno-Let-7-P12-MG,Sha-Let-7-P1-MG,Ete-Let-7-P10-MG	ssc-let-7f-2-MB,oni-let-7e-2-MB,ppa-let-7a-2-MB,dno-let-7b-MB,pal-let-7i-MB,bta-let-7a-1-MB,cja-let-7i-MB,abu-let-7d-2-MB,oan-let-7c-1-MB,chi-let-7i-MB
DRE_894	Bilateria	mir-22	AAGCUGCCAGUUGAAGAGCUGU	AGCUGCC	dre-miR-22b-5p	dre-miR-22b-5p_MIMAT0031943_Danio-rerio	hsa-miR-22-3p_MIMAT0000077_Homo-sapiens	549	473	aagcugccaguugaagagcugu	cguucuucacuggcuagcuuu	cguucuucacuggcuagcuuuauguggcagcaccuuaaagcugccaguugaagagcugu	5_dna:chromosome_chromosome:GRCz10:5:1:71715914:1_REF:12110597..12110656:+	Mml-Mir-22-P1a-MG,Rno-Mir-22-P1a-MG,Ocu-Mir-22-P1a-MG,Sha-Mir-22-P1a-MG,Dre-Mir-22-P1a-MG,Mdo-Mir-22-P1a-MG,Dno-Mir-22-P1a-MG,Dre-Mir-22-P1b-MG,Cli-Mir-22-P1a-MG,Bta-Mir-22-P1a-MG	xtr-mir-22-MB,ipu-mir-22b-MB,abu-mir-22b-MB,pal-mir-22-MB,dno-mir-22-MB,mze-mir-22c-MB,ggo-mir-22-MB,oni-mir-22c-MB,pha-mir-22-MB,ppy-mir-22-MB
DRE_355	Osteichthyes	mir-737	GUUUUUUUAGGUUUUGAUUUUU	UUUUUUU	dre-miR-737-5p	dre-miR-737-5p_MIMAT0032013_Danio-rerio	dre-miR-737-5p_MIMAT0032013_Danio-rerio	460	457	guuuuuuuagguuuugauuuuu	aaucaaaaccuaaagaaaaua	guuuuuuuagguuuugauuuuugugaaaugucgaugagaaaaucaaaaccuaaagaaaaua	18_dna:chromosome_chromosome:GRCz10:18:1:51008593:1_REF:45964897..45964958:+	Cpi-Mir-737-MG,Aca-Mir-737-MG,Dre-Mir-737-MG,Ami-Mir-737-MG	dre-mir-737-MB,ipu-mir-737-MB,ssa-mir-737-MB,aca-mir-737-MB,abu-mir-737-MB
DRE_708	Vertebrata	mir-148	UCAGUGCAUGACAGAACUUUGG	CAGUGCA	dre-miR-152	dre-miR-152_MIMAT0001847_Danio-rerio	mmu-miR-152-3p_MIMAT0000162_Mus-musculus	368	561	ucagugcaugacagaacuuugg	aaguucugugauacacucagacu	aaguucugugauacacucagacuuugaaucagugguagucagugcaugacagaacuuugg	3_dna:chromosome_chromosome:GRCz10:3:1:62385949:1_REF:23965423..23965483:+	Dre-Mir-148-P1-MG,Cpo-Mir-148-P3-MG,Ocu-Mir-148-P2-MG,Cli-Mir-148-P1-MG,Sha-Mir-148-P3-MG,Bta-Mir-148-P3-MG,Mmu-Mir-148-P1-MG,Rno-Mir-148-P3-MG,Mdo-Mir-148-P3-MG,Rno-Mir-148-P1-MG	mze-mir-148-MB,ssc-mir-148a-MB,pha-mir-152-MB,cfa-mir-152-MB,ptr-mir-148b-MB,nbr-mir-148-MB,nle-mir-152-MB,abu-mir-152-MB,xtr-mir-148a-MB,mmr-mir-152-MB
DRE_136	Deuterostomia	mir-103	AGCAGCAUUGUACAGGGCUAUC	GCAGCAU	dre-miR-107a-5p	dre-miR-107a-5p_MIMAT0031959_Danio-rerio	hsa-miR-103a-3p_MIMAT0000101_Homo-sapiens	289	132	agcagcauuguacagggcuauc	agcuucuuuacaguguugucuug	agcuucuuuacaguguugucuuguggcauggagaucaagcagcauuguacagggcuauc	12_dna:chromosome_chromosome:GRCz10:12:1:49229541:1_REF:16838831..16838890:+	Mdo-Mir-103-P3-MG,Xtr-Mir-103-P1-MG,Sha-Mir-103-P3-MG,Cfa-Mir-103-P1-MG,Ocu-Mir-103-P2-MG,Hsa-Mir-103-P2-MG,Mmu-Mir-103-P3-MG,Cpi-Mir-103-P3-MG,Cli-Mir-103-P2-MG,Ami-Mir-103-P1-MG	tch-mir-103a-2-MB,ggo-mir-103-MB,tni-mir-103-MB,gmo-mir-103-1-MB,ola-mir-107-MB,ssc-mir-107-MB,dno-mir-103a-2-MB,cja-mir-103a-1-MB,efu-mir-103b-MB,nle-mir-103a-MB
DRE_322	Vertebrata	mir-456	CAGGCUGGUUAGAUGGUUGUCA	AGGCUGG	dre-miR-456	dre-miR-456_MIMAT0001882_Danio-rerio	dre-miR-456_MIMAT0001882_Danio-rerio	246	239	caggcugguuagaugguuguca	ugcaggcaucuuuccagucu	ugcaggcaucuuuccagucuacauguggauccaggagucugcaggcugguuagaugguuguca	17_dna:chromosome_chromosome:GRCz10:17:1:53345113:1_REF:22807238..22807301:+	Cpi-Mir-456-MG,Xtr-Mir-456-MG,Ami-Mir-456-MG,Cli-Mir-456-MG,Aca-Mir-456-MG,Dre-Mir-456-MG,Gga-Mir-456-MG	nbr-mir-456-MB,dre-mir-456-MB,pny-mir-456-MB,ssa-mir-456-2-MB,pbv-mir-456-MB,gmo-mir-456-MB,oha-mir-456-MB,oni-mir-456-MB,ssa-mir-456-1-MB,ipu-mir-456-MB
DRE_900	Vertebrata	mir-130	UAGUGCAAUAUUGCUUAUAGGGU	AGUGCAA	dre-miR-454b	dre-miR-454b_MIMAT0001878_Danio-rerio	mmu-miR-130a-3p_MIMAT0000141_Mus-musculus	224	186	uagugcaauauugcuuauagggu	cccuaucaauauugccucugcu	cccuaucaauauugccucugcuuuucucacuguuuauggaguagugcaauauugcuuauagggu	5_dna:chromosome_chromosome:GRCz10:5:1:71715914:1_REF:12796113..12796177:+	Cpi-Mir-130-P4b-MG,Ami-Mir-130-P4b-MG,Sha-Mir-130-P4a-MG,Bta-Mir-130-P4a-MG,Mml-Mir-130-P4a-MG,Cli-Mir-130-P4b-MG,Gga-Mir-130-P4b-MG,Cpo-Mir-130-P4a-MG,Xtr-Mir-130-P4b-MG,Cfa-Mir-130-P4a-MG	gga-mir-454-MB,dre-mir-454b-MB,ipu-mir-454b-MB,ptr-mir-454-MB,cfa-mir-454-MB,eca-mir-454-MB,mml-mir-454-MB,ccr-mir-454a-MB,ppy-mir-454-MB,dre-mir-454a-MB
DRE_68	Vertebrata	mir-132	UAACAGUCUACAGCCAUGGUCG	AACAGUC	dre-miR-132-3p	dre-miR-132-3p_MIMAT0001829_Danio-rerio	mmu-miR-132-3p_MIMAT0000144_Mus-musculus	218	89	uaacagucuacagccauggucg	accguggcuuuagauuguuacu	accguggcuuuagauuguuacuguagcguuggcacgugguaacagucuacagccauggucg	10_dna:chromosome_chromosome:GRCz10:10:1:45574255:1_REF:35701182..35701243:+	Cfa-Mir-132-P1-MG,Bta-Mir-132-P1-MG,Sha-Mir-132-P2-MG,Ami-Mir-132-P2-MG,Hsa-Mir-132-P1-MG,Dre-Mir-132-P1a-MG,Xtr-Mir-132-P1-MG,Rno-Mir-132-P1-MG,Bta-Mir-132-P2-MG,Dre-Mir-132-P2b-MG	mmr-mir-212-MB,cfa-mir-212-MB,abu-mir-212-2-MB,mze-mir-132b-MB,gga-mir-132a-MB,nbr-mir-132b-MB,xla-mir-212-MB,xtr-mir-212-MB,oni-mir-132c-MB,mmr-mir-132-MB
DRE_673	Chordata	mir-129	CUUUUUGCGGUCUGGGCUUGC	UUUUUGC	dre-miR-129-5p	dre-miR-129-5p_MIMAT0001825_Danio-rerio	mmu-miR-129-5p_MIMAT0000209_Mus-musculus	207	52	cuuuuugcggucugggcuugc	aagcccuuaccccaaaaagcau	cuuuuugcggucugggcuugcuguucauaaguaucuagcugggaagcccuuaccccaaaaagcau	25_dna:chromosome_chromosome:GRCz10:25:1:36898761:1_REF:29733476..29733541:+	Dre-Mir-129-P2b-MG,Ocu-Mir-129-P2-MG,Cpi-Mir-129-P2-MG,Cfa-Mir-129-P2-MG,Rno-Mir-129-P2-MG,Cpo-Mir-129-P2-MG,Aca-Mir-129-P1-MG,Mdo-Mir-129-P1-MG,Ete-Mir-129-P2-MG,Bta-Mir-129-P1-MG	aca-mir-129b-MB,tch-mir-129-1-MB,ppy-mir-129-2-MB,mml-mir-129-1-MB,pny-mir-129-2-MB,gga-mir-129-2-MB,hsa-mir-129-2-MB,pny-mir-129-1-MB,tch-mir-129-2-MB,mmu-mir-129-1-MB
DRE_1136	Chordata	mir-129	CUUUUUGCGGUCUGGGCUUGC	UUUUUGC	dre-miR-129-5p	dre-miR-129-5p_MIMAT0001825_Danio-rerio	mmu-miR-129-5p_MIMAT0000209_Mus-musculus	207	62	cuuuuugcggucugggcuugc	aagcccuuaccccaaaaagcau	cuuuuugcggucugggcuugcuguucucaacuaucaaugggaagcccuuaccccaaaaagcau	7_dna:chromosome_chromosome:GRCz10:7:1:74082188:1_REF:50015167..50015230:-	Dre-Mir-129-P2b-MG,Ocu-Mir-129-P2-MG,Cpi-Mir-129-P2-MG,Cfa-Mir-129-P2-MG,Rno-Mir-129-P2-MG,Cpo-Mir-129-P2-MG,Aca-Mir-129-P1-MG,Mdo-Mir-129-P1-MG,Ete-Mir-129-P2-MG,Bta-Mir-129-P1-MG	aca-mir-129b-MB,tch-mir-129-1-MB,ppy-mir-129-2-MB,mml-mir-129-1-MB,pny-mir-129-2-MB,gga-mir-129-2-MB,hsa-mir-129-2-MB,pny-mir-129-1-MB,tch-mir-129-2-MB,mmu-mir-129-1-MB
DRE_850	Chordata	mir-129	CUUUUUGCGGUCUGGGCUUGC	UUUUUGC	dre-miR-129-5p	dre-miR-129-5p_MIMAT0001825_Danio-rerio	mmu-miR-129-5p_MIMAT0000209_Mus-musculus	192	49	cuuuuugcggucugggcuugc	aagcccuuaccccaaaaaguau	cuuuuugcggucugggcuugcuguuccuugaaccaguagccaggaagcccuuaccccaaaaaguau	4_dna:chromosome_chromosome:GRCz10:4:1:76625712:1_REF:19058500..19058566:-	Dre-Mir-129-P2b-MG,Ocu-Mir-129-P2-MG,Cpi-Mir-129-P2-MG,Cfa-Mir-129-P2-MG,Rno-Mir-129-P2-MG,Cpo-Mir-129-P2-MG,Aca-Mir-129-P1-MG,Mdo-Mir-129-P1-MG,Ete-Mir-129-P2-MG,Bta-Mir-129-P1-MG	aca-mir-129b-MB,tch-mir-129-1-MB,ppy-mir-129-2-MB,mml-mir-129-1-MB,pny-mir-129-2-MB,gga-mir-129-2-MB,hsa-mir-129-2-MB,pny-mir-129-1-MB,tch-mir-129-2-MB,mmu-mir-129-1-MB
DRE_349	Chordata	mir-129	CUUUUUGCGGUCUGGGCUUGC	UUUUUGC	dre-miR-129-5p	dre-miR-129-5p_MIMAT0001825_Danio-rerio	mmu-miR-129-5p_MIMAT0000209_Mus-musculus	192	54	cuuuuugcggucugggcuugc	aagcccuuaccccaaaaaguau	cuuuuugcggucugggcuugcuguuccuuaaaucaccagucaggaagcccuuaccccaaaaaguau	18_dna:chromosome_chromosome:GRCz10:18:1:51008593:1_REF:10701951..10702017:+	Dre-Mir-129-P2b-MG,Ocu-Mir-129-P2-MG,Cpi-Mir-129-P2-MG,Cfa-Mir-129-P2-MG,Rno-Mir-129-P2-MG,Cpo-Mir-129-P2-MG,Aca-Mir-129-P1-MG,Mdo-Mir-129-P1-MG,Ete-Mir-129-P2-MG,Bta-Mir-129-P1-MG	aca-mir-129b-MB,tch-mir-129-1-MB,ppy-mir-129-2-MB,mml-mir-129-1-MB,pny-mir-129-2-MB,gga-mir-129-2-MB,hsa-mir-129-2-MB,pny-mir-129-1-MB,tch-mir-129-2-MB,mmu-mir-129-1-MB
DRE_245	Olfactores	mir-15	UAGCAGCGCAUCAUGGUUUGUA	AGCAGCG	dre-miR-15c	dre-miR-15c_MIMAT0003764_Danio-rerio	hsa-miR-503-5p_MIMAT0002874_Homo-sapiens	186	186	aagcagcgcgucaugguuuuca	caagccaucauuugcugcucua	aagcagcgcgucaugguuuucaacauuagagaaggugcaagccaucauuugcugcucua	15_dna:chromosome_chromosome:GRCz10:15:1:47771147:1_REF:1578789..1578848:+	Dno-Mir-15-P1a-MG,Dre-Mir-15-P1a1-MG,Gga-Mir-15-P1d-MG,Gga-Mir-15-P1a-MG,Rno-Mir-15-P2b-MG,Xtr-Mir-15-P2a-MG,Sha-Mir-15-P2c-MG,Cpo-Mir-15-P2c-MG,Hsa-Mir-15-P2a-MG,Dre-Mir-15-P2a1-MG	dno-mir-15b-MB,hsa-mir-15b-MB,ccr-mir-15a-2-MB,cgr-mir-16-MB,efu-mir-15-MB,ggo-mir-195-MB,oni-mir-15a-MB,mdo-mir-15c-MB,eca-mir-15a-MB,lca-mir-15a-MB
DRE_260	Vertebrata	mir-132	UAACAGUCUACAGCCAUGGUCG	AACAGUC	dre-miR-132-5p	dre-miR-132-5p_MIMAT0003403_Danio-rerio	mmu-miR-132-3p_MIMAT0000144_Mus-musculus	158	68	uaacagucuacagccauggucg	accguggcauuagauuguua	accguggcauuagauuguuacuguaggaacagaauuuuugguaacagucuacagccauggucg	15_dna:chromosome_chromosome:GRCz10:15:1:47771147:1_REF:25962461..25962524:+	Cfa-Mir-132-P1-MG,Bta-Mir-132-P1-MG,Sha-Mir-132-P2-MG,Ami-Mir-132-P2-MG,Hsa-Mir-132-P1-MG,Dre-Mir-132-P1a-MG,Xtr-Mir-132-P1-MG,Rno-Mir-132-P1-MG,Bta-Mir-132-P2-MG,Dre-Mir-132-P2b-MG	mmr-mir-212-MB,cfa-mir-212-MB,abu-mir-212-2-MB,mze-mir-132b-MB,gga-mir-132a-MB,nbr-mir-132b-MB,xla-mir-212-MB,xtr-mir-212-MB,oni-mir-132c-MB,mmr-mir-132-MB
DRE_580	Chordata	mir-217	UACUGCAUCAGGAACUGAUUGG	ACUGCAU	dre-miR-217	dre-miR-217_MIMAT0001285_Danio-rerio	hsa-miR-217_MIMAT0000274_Homo-sapiens	156	154	uacugcaucaggaacugauugg	caucaguuccugaugcacucc	uacugcaucaggaacugauuggaugauauucaggagccaucaguuccugaugcacucc	22_dna:chromosome_chromosome:GRCz10:22:1:39226288:1_REF:28830603..28830661:-	Cpi-Mir-217-v1-MG,Rno-Mir-217-v2-MG,Cfa-Mir-217-v1-MG,Hsa-Mir-217-v2-MG,Dno-Mir-217-v2-MG,Dno-Mir-217-v1-MG,Ocu-Mir-217-v2-MG,Bta-Mir-217-v2-MG,Mmu-Mir-217-v1-MG,Cpi-Mir-217-v2-MG	ssc-mir-217-1-MB,dno-mir-217-MB,oan-mir-217-MB,ccr-mir-217-MB,oha-mir-217-MB,mml-mir-217-MB,ipu-mir-217-MB,ptr-mir-217-MB,cgr-mir-217-MB,cfa-mir-217-MB
DRE_680	Bilateria	let-7	UGAGGUAGUAGUUUGUGCUGUU	GAGGUAG	dre-let-7i	dre-let-7i_MIMAT0001767_Danio-rerio	cel-let-7-5p_MIMAT0000001_Caenorhabditis-elegans	147	147	ugagguaguaguuugugcuguu	cugcgcaagcuacucccuugcc	ugagguaguaguuugugcuguugguugggaugugacauugcccguuauggagaugacugcgcaagcuacucccuugcc	25_dna:chromosome_chromosome:GRCz10:25:1:36898761:1_REF:1549016..1549094:-	Cpi-Let-7-P6-MG,Rno-Let-7-P10-MG,Mml-Let-7-P1-MG,Ami-Let-7-P13-MG,Ete-Let-7-P12-MG,Sha-Let-7-P8-MG,Ete-Let-7-P8-MG,Rno-Let-7-P12-MG,Sha-Let-7-P1-MG,Ete-Let-7-P10-MG	ssc-let-7f-2-MB,oni-let-7e-2-MB,ppa-let-7a-2-MB,dno-let-7b-MB,pal-let-7i-MB,bta-let-7a-1-MB,cja-let-7i-MB,abu-let-7d-2-MB,oan-let-7c-1-MB,chi-let-7i-MB
DRE_540	Vertebrata	mir-122	UGGAGUGUGACAAUGGUGUUU	GGAGUGU	dre-miR-122	dre-miR-122_MIMAT0001818_Danio-rerio	mmu-miR-122-5p_MIMAT0000246_Mus-musculus	146	137	uggagugugacaaugguguuu	aaacgccauuaucacacuaa	uggagugugacaaugguguuuguaucaucugucgucaaacgccauuaucacacuaa	21_dna:chromosome_chromosome:GRCz10:21:1:45895719:1_REF:10788804..10788860:-	Dre-Mir-122-MG,Cpi-Mir-122-MG,Gga-Mir-122-P2-MG,Bta-Mir-122-MG,Gga-Mir-122-P1-MG,Ocu-Mir-122-MG,Mdo-Mir-122-MG,Cli-Mir-122-MG,Sha-Mir-122-MG,Aca-Mir-122-MG	xla-mir-122-MB,mze-mir-122-MB,chi-mir-122-MB,hsa-mir-122b-MB,mml-mir-122a-MB,cfa-mir-122-MB,cgr-mir-122-MB,ptr-mir-122-MB,mdo-mir-122-MB,rno-mir-122-MB
DRE_753	Osteichthyes	mir-722	UUUUGCAGUAUGUUCCUGAAUA	UUUGCAG	dre-miR-722	dre-miR-722_MIMAT0003748_Danio-rerio	mmu-miR-450b-5p_MIMAT0003511_Mus-musculus	143	46	uuuugcagaaacguuucagauu	uuugaaacguuuuagccaaaa	uuugaaacguuuuagccaaaaauguuuccaugguaaagguguuuuuugcagaaacguuucagauu	3_dna:chromosome_chromosome:GRCz10:3:1:62385949:1_REF:45669797..45669862:-	none	none
DRE_35	Osteichthyes	mir-722	UUUUGCAGUAUGUUCCUGAAUA	UUUGCAG	dre-miR-722	dre-miR-722_MIMAT0003748_Danio-rerio	mmu-miR-450b-5p_MIMAT0003511_Mus-musculus	141	70	uuuugcagaaacguuucagauu	uuugaaacguuuuggccaaaaa	uuugaaacguuuuggccaaaaauguagccauggcaaagggguuuuuugcagaaacguuucagauu	1_dna:chromosome_chromosome:GRCz10:1:1:58871917:1_REF:55694599..55694664:-	none	none
DRE_353	Vertebrata	mir-138	AGCUGGUGUUGUGAAUCAGGCCG	GCUGGUG	dre-miR-138-5p	dre-miR-138-5p_MIMAT0001835_Danio-rerio	mmu-miR-138-5p_MIMAT0000150_Mus-musculus	138	140	agcugguguugugaaucaggccg	gcuauuucacaacaccagggug	agcugguguugugaaucaggccgaugucacacgucagcgauaacccggcuauuucacaacaccagggug	18_dna:chromosome_chromosome:GRCz10:18:1:51008593:1_REF:17591102..17591171:+	Dre-Mir-138-P2-MG,Hsa-Mir-138-P2-MG,Ete-Mir-138-P2-MG,Gga-Mir-138-P1-MG,Rno-Mir-138-P1-MG,Dno-Mir-138-P2-MG,Xtr-Mir-138-P1-MG,Bta-Mir-138-P1-MG,Sha-Mir-138-P2-MG,Cli-Mir-138-P2-MG	ipu-mir-138-1-MB,ppy-mir-138-2-MB,ptr-mir-138-MB,oan-mir-138-1-MB,efu-mir-138b-MB,eca-mir-138-2-MB,ssa-mir-138-3-MB,efu-mir-138a-MB,pal-mir-138-1-MB,cfa-mir-138a-MB
DRE_561	Vertebrata	mir-221	AGCUACAUCUGAAUACUGGGUCA	GCUACAU	dre-miR-222b	dre-miR-222b_MIMAT0011303_Danio-rerio	hsa-miR-221-3p_MIMAT0000278_Homo-sapiens	127	125	agcuacaucugaauacuggguca	acucaguacucgguguagaguc	acucaguacucgguguagagucugugugauucagaagagcagcuacaucugaauacuggguca	21_dna:chromosome_chromosome:GRCz10:21:1:45895719:1_REF:44573417..44573480:-	Mml-Mir-221-P1-MG,Ocu-Mir-221-P2-MG,Ami-Mir-221-P1-MG,Cpo-Mir-221-P2-MG,Mdo-Mir-221-P1-MG,Rno-Mir-221-P1-MG,Mdo-Mir-221-P2-MG,Dre-Mir-221-P2a-MG,Cli-Mir-221-P2-MG,Dno-Mir-221-P2-MG	gmo-mir-222-2-MB,cgr-mir-221-MB,rno-mir-221-MB,oan-mir-222b-1-MB,nbr-mir-221-2-MB,tni-mir-221-MB,mmu-mir-222-MB,bta-mir-222-MB,aca-mir-222a-MB,mdo-mir-222a-MB
DRE_1033	Eumetazoa	mir-10	UACCCUGUAGAACCGAAUGUGU	ACCCUGU	dre-miR-10d-5p	dre-miR-10d-5p_MIMAT0001771_Danio-rerio	cel-miR-57-5p_MIMAT0000029_Caenorhabditis-elegans	117	5486	uacccuguagaaccgaaugugu	cagauucgguuuuaggggagu	uacccuguagaaccgaauguguguuuacacagcaaauucacagauucgguuuuaggggagu	6_dna:chromosome_chromosome:GRCz10:6:1:60272633:1_REF:10631623..10631684:+	Mml-Mir-10-P1b-v2-MG,Dre-Mir-10-P3c1-MG,Ete-Mir-10-P1b-v2-MG,Sha-Mir-10-P2a-MG,Xtr-Mir-10-P1a-v1-MG,Aca-Mir-10-P1a-v1-MG,Dre-Mir-10-P2b2-MG,Cfa-Mir-10-P1a-v1-MG,Mmu-Mir-10-P3b-MG,Cli-Mir-10-P3b-MG	nle-mir-100-MB,hsa-mir-10a-MB,cja-mir-10a-MB,oar-mir-10a-MB,ipu-mir-99a-MB,mmu-mir-125b-1-MB,nbr-mir-10a-1-MB,ccr-mir-125b-MB,ssa-mir-10a-2-MB,oha-mir-10a-MB
DRE_378	Osteichthyes	mir-187	CGUGUCUUGUGUUGCAGCCAGU	GUGUCUU	dre-miR-187	dre-miR-187_MIMAT0001274_Danio-rerio	hsa-miR-4711-3p_MIMAT0019817_Homo-sapiens	114	110	cgugucuuguguugcagccagu	ggcugcaacacaggacaugg	ggcugcaacacaggacaugggagcugucucucacucccgcucgugucuuguguugcagccagu	19_dna:chromosome_chromosome:GRCz10:19:1:48790377:1_REF:34548506..34548569:+	Dre-Mir-187-MG	ipu-mir-187-MB,ola-mir-187-MB,nbr-mir-187-MB,mze-mir-187-1-MB,abu-mir-187-1-MB,hhi-mir-187-MB,ccr-mir-187-MB,dre-mir-187-MB
DRE_899	Vertebrata	mir-130	GCUUUGACGAUGUUGCACUACU	CUUUGAC	dre-miR-301b-5p	dre-miR-301b-5p_MIMAT0031990_Danio-rerio	dre-miR-301b-5p_MIMAT0031990_Danio-rerio	116	112	gcuuugacgauguugcacuacu	cagugcaauaguauugucauugc	gcuuugacgauguugcacuacugaaccaucuaaucaagcagugcaauaguauugucauugc	5_dna:chromosome_chromosome:GRCz10:5:1:71715914:1_REF:12789145..12789206:+	none	none
DRE_719	Vertebrata	mir-181	CACAUUCAUUGCUGUCGGUGGGU	ACAUUCA	dre-miR-181c-5p	dre-miR-181c-5p_MIMAT0001852_Danio-rerio	mmu-miR-181a-5p_MIMAT0000210_Mus-musculus	119	289	cacauucauugcugucggugggu	ucgccggacaaugaaugagaa	cacauucauugcugucgguggguuuuaucucuucgacucgccggacaaugaaugagaa	3_dna:chromosome_chromosome:GRCz10:3:1:62385949:1_REF:34068196..34068254:+	Gga-Mir-181-P1a-MG,Mmu-Mir-181-P2c-MG,Dno-Mir-181-P2b-MG,Aca-Mir-181-P1a-MG,Xtr-Mir-181-P2a-MG,Xtr-Mir-181-P1a-MG,Cfa-Mir-181-P1b-MG,Sha-Mir-181-P1c-MG,Ete-Mir-181-P1c-MG,Hsa-Mir-181-P1b-MG	ssa-mir-181a-3-MB,gga-mir-181a-2-MB,gmo-mir-181a-4-MB,rno-mir-181a-1-MB,dno-mir-181a-1-MB,oni-mir-181c-2-MB,xla-mir-181b-2-MB,hsa-mir-181d-MB,nbr-mir-181a-MB,eca-mir-181a-2-MB
DRE_660	Osteichthyes	mir-7147	UGUACCAUGCUGGUAGCCAGU	GUACCAU	dre-miR-7147	dre-miR-7147_MIMAT0028205_Danio-rerio	mmu-miR-3101-5p_MIMAT0014921_Mus-musculus	83	80	uguaccaugcugguagccagu	cugguaaccagcguugugcccc	uguaccaugcugguagccaguaugaaauagggcuugcugguaaccagcguugugcccc	24_dna:chromosome_chromosome:GRCz10:24:1:42251103:1_REF:10807707..10807765:-	Dre-Mir-7147-MG	dre-mir-7147-MB,ipu-mir-7147-MB
DRE_494	Vertebrata	mir-203	GUGAAAUGUUCAGGACCACUUG	UGAAAUG	dre-miR-203b-5p	dre-miR-203b-5p_MIMAT0003407_Danio-rerio	mmu-miR-203-3p_MIMAT0000236_Mus-musculus	77	41	gugaaauguucaggaccacuug	agugguucucaacaguucaaca	agugguucucaacaguucaacaguucuuuugaugauugugaaauguucaggaccacuug	20_dna:chromosome_chromosome:GRCz10:20:1:55370968:1_REF:27506800..27506859:+	none	nbr-mir-203-1-MB,ipu-mir-203b-MB,pny-mir-203-1-MB,pol-mir-203-MB,tni-mir-203-MB,mze-mir-203-1-MB,dre-mir-203b-MB,oni-mir-203a-1-MB,abu-mir-203-1-MB,ola-mir-203-MB
DRE_1036	Bilateria	mir-153	UUGCAUAGUCACAAAAAUGAGC	UGCAUAG	dre-miR-153b-5p	dre-miR-153b-5p_MIMAT0031977_Danio-rerio	mmu-miR-153-3p_MIMAT0000163_Mus-musculus	62	26	uugcauagucacaaaaaugagc	gucauuuuugugguuugcagcu	gucauuuuugugguuugcagcuaguagucugguuccaguugcauagucacaaaaaugagc	6_dna:chromosome_chromosome:GRCz10:6:1:60272633:1_REF:13851549..13851609:+	none	none
DRE_674	Bilateria	mir-190	ACUAUAUAUCAAACAUAUUCCU	CUAUAUA	dre-miR-190a	dre-miR-190a_MIMAT0001854_Danio-rerio	mmu-miR-190a-3p_MIMAT0016998_Mus-musculus	62	62	acuauauaucaaacauauuccu	ugauauguuugauauauuagguu	ugauauguuugauauauuagguuguuauucuguccaacuauauaucaaacauauuccu	25_dna:chromosome_chromosome:GRCz10:25:1:36898761:1_REF:32653692..32653750:+	Ocu-Mir-190-P1-MG,Cfa-Mir-190-P1-MG,Bta-Mir-190-P2-MG,Ocu-Mir-190-P2-MG,Cfa-Mir-190-P2-MG,Aca-Mir-190-P1-MG,Bta-Mir-190-P1-MG,Mml-Mir-190-P1-MG,Ami-Mir-190-P2-MG,Gga-Mir-190-P2-MG	ppy-mir-190a-MB,hsa-mir-190b-MB,ptr-mir-190a-MB,gga-mir-190a-MB,tch-mir-190a-MB,aca-mir-190b-MB,oga-mir-190-MB,dno-mir-190a-MB,nbr-mir-190a-1-MB,ppy-mir-190b-MB
DRE_75	Bilateria	mir-219	AGAAUUGUGGCUGGACAUCUGU	GAAUUGU	dre-miR-219-5p	dre-miR-219-5p_MIMAT0001286_Danio-rerio	hsa-miR-219a-2-3p_MIMAT0004675_Homo-sapiens	62	56	agaauugugccuggacaucugu	ugauuguccaaacgcaauucu	ugauuguccaaacgcaauucuuguaacauauaauauaaauccaagaauugugccuggacaucugu	10_dna:chromosome_chromosome:GRCz10:10:1:45574255:1_REF:10371237..10371302:-	none	none
DRE_771	Bilateria	mir-96	UAUGGCACUGGUAGAAUUCACU	AUGGCAC	dre-miR-183-5p	dre-miR-183-5p_MIMAT0001273_Danio-rerio	mmu-miR-183-5p_MIMAT0000212_Mus-musculus	54	54	uauggcacugguagaauucacu	ugaauuaccaaagggccauaa	uauggcacugguagaauucacugugaaagcacacuaucagugaauuaccaaagggccauaa	4_dna:chromosome_chromosome:GRCz10:4:1:76625712:1_REF:15075825..15075886:+	Sha-Mir-96-P3-v1-MG,Mdo-Mir-96-P3-v2-MG,Cpo-Mir-96-P3-v2-MG,Bta-Mir-96-P3-v1-MG,Hsa-Mir-96-P3-v2-MG,Cli-Mir-96-P3-v2-MG,Mmu-Mir-96-P3-v1-MG,Xtr-Mir-96-P3-v2-MG,Mml-Mir-96-P3-v1-MG,Gga-Mir-96-P3-v2-MG	pbv-mir-183-MB,ggo-mir-183-MB,mne-mir-183-MB,abu-mir-183-2-MB,ppa-mir-183-MB,mml-mir-183-MB,mmu-mir-183-MB,ipu-mir-183-MB,nbr-mir-183-1-MB,oni-mir-3553-1-MB
DRE_1182	Bilateria	mir-153	UUGCAUAGUCACAAAAAUGAUC	UGCAUAG	dre-miR-153c-5p	dre-miR-153c-5p_MIMAT0031979_Danio-rerio	mmu-miR-153-3p_MIMAT0000163_Mus-musculus	42	222	uugcauagucacaaaaaugauc	gucauuuuugugauuugcagcu	gucauuuuugugauuugcagcuaguagucuggguccaguugcauagucacaaaaaugauc	9_dna:chromosome_chromosome:GRCz10:9:1:56892771:1_REF:7634026..7634086:+	none	none
DRE_1096	Bilateria	mir-153	UUGCAUAGUCACAAAAGUGAUC	UGCAUAG	dre-miR-153a-5p	dre-miR-153a-5p_MIMAT0031978_Danio-rerio	mmu-miR-153-3p_MIMAT0000163_Mus-musculus	37	90	uugcauagucacaaaagugauc	gucauuuuugugauguugcagcu	gucauuuuugugauguugcagcuaguuauaugagcccaguugcauagucacaaaagugauc	7_dna:chromosome_chromosome:GRCz10:7:1:74082188:1_REF:40214502..40214563:+	none	none
DRE_1356	D. rerio	mir-2189	UGAUUGUUUGUAUCAGCUGUGU	GAUUGUU	dre-miR-2189	dre-miR-2189_MIMAT0011311_Danio-rerio	dre-miR-2189_MIMAT0011311_Danio-rerio	16	16	ugauuguuuguaucagcugugu	acagcugaugcaaccaaucaa	acagcugaugcaaccaaucaaauugguaacuauuuuugauuguuuguaucagcugugu	KN150127.1_dna:scaffold_scaffold:GRCz10:KN150127.1:1:33302:1_REF:17179..17237:+	Dre-Mir-2189-MG	dre-mir-2189-MB
DRE_757	Vertebrata	mir-338	UCCAGCAUCAGUGAUUUUGUU	CCAGCAU	dre-miR-338	dre-miR-338_MIMAT0001873_Danio-rerio	rno-miR-338-3p_MIMAT0000581_Rattus-norvegicus	2082	377	uccagcaucagugauuuuguu	aacaauauccuggugcugccugagu	aacaauauccuggugcugccugaguacaucucacagacuccagcaucagugauuuuguu	3_dna:chromosome_chromosome:GRCz10:3:1:62385949:1_REF:51652827..51652886:-	Ami-Mir-338-P1-MG,Aca-Mir-338-P1-MG,Xtr-Mir-338-P2-MG,Cli-Mir-338-P2-MG,Cfa-Mir-338-P1-MG,Cpi-Mir-338-P1-MG,Ami-Mir-338-P2-MG,Cli-Mir-338-P1-MG,Mmu-Mir-338-P1-MG,Gga-Mir-338-P1-MG	ccr-mir-338-MB,nbr-mir-338-2-MB,tgu-mir-338-MB,abu-mir-338-3-MB,xtr-mir-338-1-MB,mmu-mir-338-MB,dre-mir-338-1-MB,ipu-mir-338-1-MB,rno-mir-338-MB,ola-mir-338-2-MB
DRE_715	Gnathostomata	mir-150	UCUCCCAAUCCUUGUACCAGUG	CUCCCAA	dre-miR-150	dre-miR-150_MIMAT0001846_Danio-rerio	mmu-miR-150-5p_MIMAT0000160_Mus-musculus	4045	4039	ucucccaauccuuguaccagug	cuggacgggguuugggggggg	ucucccaauccuuguaccagugucugauuuacagaugacgcuggacgggguuugggggggg	3_dna:chromosome_chromosome:GRCz10:3:1:62385949:1_REF:32439604..32439665:+	Dre-Mir-150-MG,Cfa-Mir-150-MG,Hsa-Mir-150-MG,Mmu-Mir-150-MG,Sha-Mir-150-MG,Mml-Mir-150-MG,Xtr-Mir-150-MG,Cpo-Mir-150-MG,Ocu-Mir-150-MG,Dno-Mir-150-MG	nbr-mir-150-MB,eca-mir-150-MB,mml-mir-150-MB,mmu-mir-150-MB,oni-mir-150-MB,rno-mir-150-MB,cfa-mir-150-MB,ipu-mir-150-MB,dre-mir-150-MB,oan-mir-150-MB
DRE_53	Vertebrata	mir-194	UGUAACAGCAACUCCAUGUGGA	GUAACAG	dre-miR-194a	dre-miR-194a_MIMAT0001858_Danio-rerio	mmu-miR-194-5p_MIMAT0000224_Mus-musculus	63	61	uguaacagcaacuccaugugga	caguggagcugcuguugcgug	uguaacagcaacuccauguggaagguuugugucuuccaguggagcugcuguugcgug	10_dna:chromosome_chromosome:GRCz10:10:1:45574255:1_REF:27101474..27101531:+	Mml-Mir-194-P2-MG,Gga-Mir-194-P2-MG,Hsa-Mir-194-P2-MG,Rno-Mir-194-P2-MG,Mml-Mir-194-P1-MG,Cpi-Mir-194-P2-MG,Rno-Mir-194-P1-MG,Bta-Mir-194-P2-MG,Cpi-Mir-194-P1-MG,Xtr-Mir-194-P1-MG	hsa-mir-194-1-MB,xtr-mir-194-2-MB,mne-mir-194-MB,nbr-mir-194b-MB,pny-mir-194b-MB,xla-mir-194-MB,chi-mir-194-MB,cfa-mir-194-MB,ssa-mir-194c-MB,age-mir-194-MB
DRE_891	Vertebrata	mir-142	CCCAUAAAGUAGAAAGCACUAC	CCAUAAA	dre-miR-142a-5p	dre-miR-142a-5p_MIMAT0001838_Danio-rerio	gga-miR-142-5p_MIMAT0001193_Gallus-gallus	1699	1885	uccauaaaguagaaagcacua	uaguguuuccuacuuuaugga	uccauaaaguagaaagcacuacuaaaccccucgccacaguguaguguuuccuacuuuaugga	5_dna:chromosome_chromosome:GRCz10:5:1:71715914:1_REF:2841018..2841080:+	Cpo-Mir-142-P1-v3-MG,Ocu-Mir-142-P1-v1-MG,Ocu-Mir-142-P1-v3-MG,Mml-Mir-142-P1-v2-MG,Sha-Mir-142-P1-v4-MG,Gga-Mir-142-P1-v2-MG,Xtr-Mir-142-P1a-v2-MG,Dno-Mir-142-P1-v2-MG,Mmu-Mir-142-P1-v3-MG,Cfa-Mir-142-P1-v2-MG	tni-mir-142a-MB,gmo-mir-142-1-MB,mmu-mir-142b-MB,tni-mir-142b-MB,abu-mir-142-2-MB,ccr-mir-142-1-MB,ssa-mir-142a-1-MB,xtr-mir-142-2-MB,pal-mir-142-MB,ssa-mir-142b-MB
DRE_1026	Vertebrata	mir-455	UAUGUGCCCUUGGACUACAUCG	AUGUGCC	dre-miR-455-5p	dre-miR-455-5p_MIMAT0001879_Danio-rerio	dre-miR-455-5p_MIMAT0001879_Danio-rerio	975	267	uaugugcccuuggacuacaucg	gcaguccaugggcauauacacu	uaugugcccuuggacuacaucguggaagccagcaccaugcaguccaugggcauauacacu	5_dna:chromosome_chromosome:GRCz10:5:1:71715914:1_REF:64561402..64561462:-	Cpi-Mir-455-v1-MG,Dre-Mir-455-P1-v2-MG,Ami-Mir-455-v2-MG,Cli-Mir-455-v2-MG,Xtr-Mir-455-v1-MG,Mmu-Mir-455-v1-MG,Gga-Mir-455-v1-MG,Ocu-Mir-455-v2-MG,Aca-Mir-455-v1-MG,Dre-Mir-455-P2-v1-MG	dno-mir-455-MB,dre-mir-455-2-MB,rno-mir-455-MB,ppy-mir-455-MB,dre-mir-455-1-MB,ipu-mir-455b-MB,abu-mir-455-1-MB,ssc-mir-455-MB,oni-mir-455-2-MB,mdo-mir-455-MB
DRE_1212	Olfactores	mir-15	UAGCAGCACAUAAUGGUUUGUG	AGCAGCA	dre-miR-15a-5p	dre-miR-15a-5p_MIMAT0001772_Danio-rerio	hsa-miR-15a-5p_MIMAT0000068_Homo-sapiens	1030	252	uagcagcacagaaugguuugugg	aggccaugaugugcugcagca	uagcagcacagaaugguuuguggugauacagagaugcaggccaugaugugcugcagca	9_dna:chromosome_chromosome:GRCz10:9:1:56892771:1_REF:29841784..29841842:-	Dno-Mir-15-P1a-MG,Dre-Mir-15-P1a1-MG,Gga-Mir-15-P1d-MG,Gga-Mir-15-P1a-MG,Rno-Mir-15-P2b-MG,Xtr-Mir-15-P2a-MG,Sha-Mir-15-P2c-MG,Cpo-Mir-15-P2c-MG,Hsa-Mir-15-P2a-MG,Dre-Mir-15-P2a1-MG	dno-mir-15b-MB,hsa-mir-15b-MB,ccr-mir-15a-2-MB,cgr-mir-16-MB,efu-mir-15-MB,ggo-mir-195-MB,oni-mir-15a-MB,mdo-mir-15c-MB,eca-mir-15a-MB,lca-mir-15a-MB
DRE_90	Gnathostomata	mir-2184	AACAGUAAGAGUUUAUGUGCU	ACAGUAA	dre-miR-2184	dre-miR-2184_MIMAT0011288_Danio-rerio	dre-miR-2184_MIMAT0011288_Danio-rerio	1041	1037	aacaguaagaguuuaugugcu	agcacauugucucuuacuugua	aacaguaagaguuuaugugcugagguuaaaaauucagcacauugucucuuacuugua	10_dna:chromosome_chromosome:GRCz10:10:1:45574255:1_REF:35710415..35710472:-	Dre-Mir-2184-P1-MG	dre-mir-2184-MB
DRE_671	Bilateria	mir-7	UGGAAGACUAGUGAUUUUGUUG	GGAAGAC	dre-miR-7a	dre-miR-7a_MIMAT0001266_Danio-rerio	dme-miR-7-5p_MIMAT0000112_Drosophila-melanogaster	104	37	uggaagacuagugauuuuguug	caacaagucacagucuaccuc	uggaagacuagugauuuuguuguuguuucuucugcuuucugacaacaagucacagucuaccuc	25_dna:chromosome_chromosome:GRCz10:25:1:36898761:1_REF:12375963..12376026:+	Bta-Mir-7-P3-MG,Mml-Mir-7-P1-MG,Mmu-Mir-7-P1-MG,Aca-Mir-7-P3-MG,Mmu-Mir-7-P2-MG,Mml-Mir-7-P3-MG,Ete-Mir-7-P3-MG,Dno-Mir-7-P1-MG,Sha-Mir-7-P1-MG,Mdo-Mir-7-P1-MG	rno-mir-7a-1-MB,ppy-mir-7-1-MB,mmu-mir-7a-1-MB,ggo-mir-7-2-MB,tch-mir-7-3-MB,bta-mir-7-2-MB,dre-mir-7a-1-MB,oni-mir-7-1-MB,tgu-mir-7-1-MB,cfa-mir-7-2-MB
DRE_1227	Vertebrata	mir-19	UGUGCAAAUCCAUGCAAAACU	GUGCAAA	dre-miR-19b-3p	dre-miR-19b-3p_MIMAT0001783_Danio-rerio	hsa-miR-19a-3p_MIMAT0000073_Homo-sapiens	1012	120	ugugcaaauccaugcaaaacu	aguuuugcugguuugcuguc	aguuuugcugguuugcugucagcguucguaucguugcugugcaaauccaugcaaaacu	9_dna:chromosome_chromosome:GRCz10:9:1:56892771:1_REF:53896820..53896878:-	none	none
DRE_604	Bilateria	mir-8	UAAUACUGUCUGGUAAUGCCGU	AAUACUG	dre-miR-429a	dre-miR-429a_MIMAT0001624_Danio-rerio	dme-miR-8-3p_MIMAT0000113_Drosophila-melanogaster	164	153	uaauacugucugguaaugccgu	gucuuaccagacaugguuaga	gucuuaccagacaugguuagauguaauaacuugugucuaauacugucugguaaugccgu	23_dna:chromosome_chromosome:GRCz10:23:1:46272358:1_REF:24147276..24147335:+	Cli-Mir-8-P3a-MG,Bta-Mir-8-P1a-MG,Ami-Mir-8-P1a-MG,Rno-Mir-8-P1a-MG,Bta-Mir-8-P2b-MG,Aca-Mir-8-P1a-MG,Ete-Mir-8-P2a-MG,Mdo-Mir-8-P2b-MG,Mml-Mir-8-P2b-MG,Sha-Mir-8-P1a-MG	cfa-mir-429-MB,eca-mir-141-MB,tni-mir-200a-MB,mml-mir-200c-MB,oni-mir-200b-MB,eca-mir-374a-MB,ptr-mir-200c-MB,xtr-mir-200a-MB,ssc-mir-141-MB,tgu-mir-200b-MB
DRE_1140	Bilateria	mir-31	UGGCAAGAUGUUGGCAUAGCUG	GGCAAGA	dre-miR-31	dre-miR-31_MIMAT0003347_Danio-rerio	cel-miR-72-5p_MIMAT0000044_Caenorhabditis-elegans	49	49	uggcaagauguuggcauagcug	gcuaugccuccauauugccauu	uggcaagauguuggcauagcuguuaauguuuaugggccugcuaugccuccauauugccauu	7_dna:chromosome_chromosome:GRCz10:7:1:74082188:1_REF:73041641..73041702:-	none	none
DRE_272	Vertebrata	mir-142	CAUAAAGUAGAAAGCACUACU	AUAAAGU	dre-miR-142b-5p	dre-miR-142b-5p_MIMAT0001839_Danio-rerio	mmu-miR-142a-5p_MIMAT0000154_Mus-musculus	267	68	cauaaaguagacagcacuacu	uguaguguuuccuacuuuaugg	cauaaaguagacagcacuacuaaacuucucuacacaguguaguguuuccuacuuuaugg	15_dna:chromosome_chromosome:GRCz10:15:1:47771147:1_REF:15447888..15447947:-	Cpo-Mir-142-P1-v3-MG,Ocu-Mir-142-P1-v1-MG,Ocu-Mir-142-P1-v3-MG,Mml-Mir-142-P1-v2-MG,Sha-Mir-142-P1-v4-MG,Gga-Mir-142-P1-v2-MG,Xtr-Mir-142-P1a-v2-MG,Dno-Mir-142-P1-v2-MG,Mmu-Mir-142-P1-v3-MG,Cfa-Mir-142-P1-v2-MG	tni-mir-142a-MB,gmo-mir-142-1-MB,mmu-mir-142b-MB,tni-mir-142b-MB,abu-mir-142-2-MB,ccr-mir-142-1-MB,ssa-mir-142a-1-MB,xtr-mir-142-2-MB,pal-mir-142-MB,ssa-mir-142b-MB
DRE_698	Vertebrata	mir-27	UUCACAGUGGCUAAGUUCCGC	UCACAGU	dre-miR-27c-5p	dre-miR-27c-5p_MIMAT0003401_Danio-rerio	hsa-miR-27a-3p_MIMAT0000084_Homo-sapiens	8683	22759	uucacagugguuaaguucugccg	aggacuuaacccacuugugaac	aggacuuaacccacuugugaacaaugcaucgaacuucaauguucacagugguuaaguucugccg	3_dna:chromosome_chromosome:GRCz10:3:1:62385949:1_REF:13256352..13256416:+	Ete-Mir-27-P2-MG,Dno-Mir-27-P1-MG,Ocu-Mir-27-P2-MG,Gga-Mir-27-P2-MG,Bta-Mir-27-P2-MG,Mml-Mir-27-P2-MG,Xtr-Mir-27-P1-MG,Mml-Mir-27-P1-MG,Aca-Mir-27-P1-MG,Mmu-Mir-27-P2-MG	ptr-mir-27b-MB,eca-mir-27a-MB,tch-mir-27b-MB,ssa-mir-27b-1-MB,mne-mir-27a-MB,ssa-mir-27a-1-MB,oni-mir-27c-MB,ssc-mir-27b-MB,cgr-mir-27a-MB,abu-mir-27e-1-MB
DRE_1044	Bilateria	mir-29	UAGCACCAUUUGAAAUCAGU	AGCACCA	dre-miR-29b	dre-miR-29b_MIMAT0001801_Danio-rerio	cel-miR-49-3p_MIMAT0000020_Caenorhabditis-elegans	1049	164	uagcaccauuugaaaucagu	gcugaauucagauggugccauaga	gcugaauucagauggugccauagaguauuuuauggcaucuagcaccauuugaaaucagu	6_dna:chromosome_chromosome:GRCz10:6:1:60272633:1_REF:47469670..47469729:+	Aca-Mir-29-P1b-MG,Cli-Mir-29-P1a-MG,Rno-Mir-29-P2a-MG,Cfa-Mir-29-P2a-MG,Mml-Mir-29-P2b-v2-MG,Mmu-Mir-29-P2a-MG,Rno-Mir-29-P2b3-MG,Hsa-Mir-29-P2b-v2-MG,Ocu-Mir-29-P2a-MG,Xtr-Mir-29-P1b-MG	bta-mir-29b-1-MB,mml-mir-29b-2-MB,oni-mir-29d-MB,ggo-mir-29b-1-MB,mle-mir-29b-MB,abu-mir-29a-1-MB,mmr-mir-29b-1-MB,hsa-mir-29c-MB,cgr-mir-29b-2-MB,eca-mir-29c-MB
DRE_1126	Vertebrata	mir-204	UUCCCUUUGUCAUCCUAUGCCU	UCCCUUU	dre-miR-204-5p	dre-miR-204-5p_MIMAT0001279_Danio-rerio	mmu-miR-204-5p_MIMAT0000237_Mus-musculus	1464	12	uucccuuugucauccuaugccu	gcugggacagcaaagggaggu	uucccuuugucauccuaugccugcaguuccugaugaggcugggacagcaaagggaggu	7_dna:chromosome_chromosome:GRCz10:7:1:74082188:1_REF:29065875..29065933:-	Sha-Mir-204-P1-MG,Cpi-Mir-204-P1-MG,Cfa-Mir-204-P1-MG,Cli-Mir-204-P2-MG,Rno-Mir-204-P1-MG,Xtr-Mir-204-P1-MG,Ocu-Mir-204-P2-MG,Cpo-Mir-204-P1-MG,Aca-Mir-204-P1-MG,Aca-Mir-204-P2-MG	pal-mir-204-MB,tgu-mir-204-1-MB,tni-mir-204a-MB,gga-mir-204-1-MB,oni-mir-204a-1-MB,cja-mir-204-MB,pny-mir-204-2-MB,ssc-mir-204-MB,mne-mir-204-MB,hsa-mir-204-MB
DRE_562	Vertebrata	mir-23	AUCACAUUGCCAGGGAUUUCC	UCACAUU	dre-miR-23a-3p	dre-miR-23a-3p_MIMAT0001790_Danio-rerio	hsa-miR-23a-3p_MIMAT0000078_Homo-sapiens	21525	3977	aucacauugccagggauuucc	ggguuccuggcaccgugauuu	ggguuccuggcaccgugauuugguggauaaacagaaaugaaaaucacauugccagggauuucc	22_dna:chromosome_chromosome:GRCz10:22:1:39226288:1_REF:4908850..4908913:+	Xtr-Mir-23-P3-MG,Cpo-Mir-23-P2-MG,Mdo-Mir-23-P1-MG,Cfa-Mir-23-P1a-MG,Ocu-Mir-23-P2-MG,Hsa-Mir-23-P1-MG,Dre-Mir-23-P3b-MG,Bta-Mir-23-P1-MG,Bta-Mir-23-P2-MG,Gga-Mir-23-P2-MG	aca-mir-23b-MB,oni-mir-23b-MB,bta-mir-23b-MB,ola-mir-23a-1-MB,abu-mir-23b-MB,ptr-mir-23c-MB,nbr-mir-23b-MB,xla-mir-23b-MB,oha-mir-23b-MB,eca-mir-23b-MB
DRE_722	Bilateria	mir-193	AACUGGCCUACAAAGUCCCA	ACUGGCC	dre-miR-193a-5p	dre-miR-193a-5p_MIMAT0031981_Danio-rerio	mmu-miR-193a-3p_MIMAT0000223_Mus-musculus	87	54	aacuggccuacaaaguccca	ucuuugcgggcaaggugaguag	ucuuugcgggcaaggugaguaguuaaauuuacucucaacuggccuacaaaguccca	3_dna:chromosome_chromosome:GRCz10:3:1:62385949:1_REF:35830337..35830393:+	Sha-Mir-193-P1a-MG,Gga-Mir-193-P1b-MG,Cfa-Mir-193-P1b-MG,Dre-Mir-193-P1b-MG,Hsa-Mir-193-P1a-MG,Ocu-Mir-193-P1b-MG,Sha-Mir-193-P1b-MG,Cpi-Mir-193-P1b-MG,Hsa-Mir-193-P1b-MG,Ami-Mir-193-P1b-MG	mze-mir-193-MB,nbr-mir-193-MB,oan-mir-193-MB,mdo-mir-193a-MB,abu-mir-193-MB,mmu-mir-193b-MB,cfa-mir-193b-MB,mmr-mir-193-MB,mmu-mir-378d-MB,efu-mir-193b-MB
DRE_1143	Bilateria	mir-7	UGGAAGACUAGUGAUUUUGUUG	GGAAGAC	dre-miR-7a	dre-miR-7a_MIMAT0001266_Danio-rerio	dme-miR-7-5p_MIMAT0000112_Drosophila-melanogaster	91	22	uggaagacuagugauuuuguug	acaaaccgcagucguccucu	uggaagacuagugauuuuguugugaaaaugaacaaaaaccaacaacaaaccgcagucguccucu	8_dna:chromosome_chromosome:GRCz10:8:1:54191831:1_REF:159410..159474:+	Bta-Mir-7-P3-MG,Mml-Mir-7-P1-MG,Mmu-Mir-7-P1-MG,Aca-Mir-7-P3-MG,Mmu-Mir-7-P2-MG,Mml-Mir-7-P3-MG,Ete-Mir-7-P3-MG,Dno-Mir-7-P1-MG,Sha-Mir-7-P1-MG,Mdo-Mir-7-P1-MG	rno-mir-7a-1-MB,ppy-mir-7-1-MB,mmu-mir-7a-1-MB,ggo-mir-7-2-MB,tch-mir-7-3-MB,bta-mir-7-2-MB,dre-mir-7a-1-MB,oni-mir-7-1-MB,tgu-mir-7-1-MB,cfa-mir-7-2-MB
DRE_5	Vertebrata	mir-218	UUGUGCUUGAUCUAACCAUGCA	UGUGCUU	dre-miR-218a	dre-miR-218a_MIMAT0001868_Danio-rerio	hsa-miR-218-5p_MIMAT0000275_Homo-sapiens	194	16	uugugcuugaucuaaccaugugg	auacaugguucugucaagcac	uugugcuugaucuaaccaugugguugcagacucagacuaauacaugguucugucaagcac	1_dna:chromosome_chromosome:GRCz10:1:1:58871917:1_REF:23176151..23176211:+	Gga-Mir-218-P2-MG,Aca-Mir-218-P1-MG,Hsa-Mir-218-P1-MG,Mdo-Mir-218-P2-MG,Dre-Mir-218-P2-v2-MG,Ocu-Mir-218-P1-MG,Cpi-Mir-218-P1-MG,Gga-Mir-218-P1-MG,Hsa-Mir-218-P2-MG,Cpo-Mir-218-P2-MG	ppa-mir-218-1-MB,mze-mir-218b-MB,pny-mir-218a-2-MB,ppy-mir-218-1-MB,tni-mir-218a-2-MB,cgr-mir-218a-MB,cfa-mir-218-1-MB,tgu-mir-218-1-MB,sla-mir-218-1-MB,mml-mir-218-1-MB
DRE_334	Vertebrata	mir-203	UGAAAUGUUUAGGACCACUCG	GAAAUGU	dre-miR-203a-5p	dre-miR-203a-5p_MIMAT0031923_Danio-rerio	bmo-miR-3384-5p_MIMAT0015579_Bombyx-mori	82	77	ugaaauguuuaggaccacuug	agugguucuuaacaguucaac	agugguucuuaacaguucaacaguucuaucucaaaauugugaaauguuuaggaccacuug	17_dna:chromosome_chromosome:GRCz10:17:1:53345113:1_REF:45824931..45824991:+	Bta-Mir-203-v1-MG,Mdo-Mir-203-v1-MG,Cfa-Mir-203-v2-MG,Xtr-Mir-203-v1-MG,Ami-Mir-203-v1-MG,Dre-Mir-203-P2-v1-MG,Mdo-Mir-203-v2-MG,Xtr-Mir-203-v2-MG,Mml-Mir-203-v2-MG,Hsa-Mir-203-v1-MG	dre-mir-203b-MB,pma-mir-203b-MB,ccr-mir-203a-MB,ola-mir-203-MB,mml-mir-203-MB,ipu-mir-203b-MB,rno-mir-203a-MB,hsa-mir-203b-MB,ppy-mir-203-MB,xtr-mir-203-MB
DRE_1093	Olfactores	mir-15	CCGAAUCAUGAUGUGCUGUCA	CGAAUCA	dre-miR-15b-5p	dre-miR-15b-5p_MIMAT0001773_Danio-rerio	hco-miR-250_MIMAT0023330_Haemonchus-contortus	185	145	ccgaaucaugaugugcuguca	uagcagcacaucaugguuugua	uagcagcacaucaugguuuguaaguuauaagggcaaauuccgaaucaugaugugcuguca	7_dna:chromosome_chromosome:GRCz10:7:1:74082188:1_REF:25799718..25799778:+	Dre-Mir-15-P1c-MG	ipu-mir-15b-MB,dre-mir-15b-MB
DRE_303	Bilateria	mir-7	UGGAAGACUAGUGAUUUUGUUG	GGAAGAC	dre-miR-7a	dre-miR-7a_MIMAT0001266_Danio-rerio	dme-miR-7-5p_MIMAT0000112_Drosophila-melanogaster	105	34	uggaagacuagugauuuuguug	caacaagucauagucugccuca	uggaagacuagugauuuuguuguuuuuuuaugauggaaggagacaacaagucauagucugccuca	16_dna:chromosome_chromosome:GRCz10:16:1:55381981:1_REF:45935743..45935808:+	Bta-Mir-7-P3-MG,Mml-Mir-7-P1-MG,Mmu-Mir-7-P1-MG,Aca-Mir-7-P3-MG,Mmu-Mir-7-P2-MG,Mml-Mir-7-P3-MG,Ete-Mir-7-P3-MG,Dno-Mir-7-P1-MG,Sha-Mir-7-P1-MG,Mdo-Mir-7-P1-MG	rno-mir-7a-1-MB,ppy-mir-7-1-MB,mmu-mir-7a-1-MB,ggo-mir-7-2-MB,tch-mir-7-3-MB,bta-mir-7-2-MB,dre-mir-7a-1-MB,oni-mir-7-1-MB,tgu-mir-7-1-MB,cfa-mir-7-2-MB
DRE_151	Vertebrata	mir-338	UCCAGCAUCAGUGAUUUUGUU	CCAGCAU	dre-miR-338	dre-miR-338_MIMAT0001873_Danio-rerio	rno-miR-338-3p_MIMAT0000581_Rattus-norvegicus	2076	252	uccagcaucagugauuuuguu	aacaaucuccugaugcugccugagu	aacaaucuccugaugcugccugaguguuuuucuuccacuccagcaucagugauuuuguu	12_dna:chromosome_chromosome:GRCz10:12:1:49229541:1_REF:36016278..36016337:-	Ami-Mir-338-P1-MG,Aca-Mir-338-P1-MG,Xtr-Mir-338-P2-MG,Cli-Mir-338-P2-MG,Cfa-Mir-338-P1-MG,Cpi-Mir-338-P1-MG,Ami-Mir-338-P2-MG,Cli-Mir-338-P1-MG,Mmu-Mir-338-P1-MG,Gga-Mir-338-P1-MG	ccr-mir-338-MB,nbr-mir-338-2-MB,tgu-mir-338-MB,abu-mir-338-3-MB,xtr-mir-338-1-MB,mmu-mir-338-MB,dre-mir-338-1-MB,ipu-mir-338-1-MB,rno-mir-338-MB,ola-mir-338-2-MB
DRE_707	Eumetazoa	mir-10	UACCCUGUAGAUCCGGAUUUGU	ACCCUGU	dre-miR-10c-5p	dre-miR-10c-5p_MIMAT0001770_Danio-rerio	cel-miR-57-5p_MIMAT0000029_Caenorhabditis-elegans	1518	2019	uacccuguagauccggauuugu	acaaauucguaucuaggggagu	uacccuguagauccggauuuguguaaacagacgcacagucacaaauucguaucuaggggagu	3_dna:chromosome_chromosome:GRCz10:3:1:62385949:1_REF:23590117..23590179:+	Mml-Mir-10-P1b-v2-MG,Dre-Mir-10-P3c1-MG,Ete-Mir-10-P1b-v2-MG,Sha-Mir-10-P2a-MG,Xtr-Mir-10-P1a-v1-MG,Aca-Mir-10-P1a-v1-MG,Dre-Mir-10-P2b2-MG,Cfa-Mir-10-P1a-v1-MG,Mmu-Mir-10-P3b-MG,Cli-Mir-10-P3b-MG	nle-mir-100-MB,hsa-mir-10a-MB,cja-mir-10a-MB,oar-mir-10a-MB,ipu-mir-99a-MB,mmu-mir-125b-1-MB,nbr-mir-10a-1-MB,ccr-mir-125b-MB,ssa-mir-10a-2-MB,oha-mir-10a-MB
DRE_582	Bilateria	mir-216	UAAUCUCAGCUGGCAACUGUGA	AAUCUCA	dre-miR-216a	dre-miR-216a_MIMAT0001284_Danio-rerio	hsa-miR-216a-5p_MIMAT0000273_Homo-sapiens	207	206	uaaucucagcuggcaacuguga	acaggcgcugcugggguucug	uaaucucagcuggcaacugugaguaguguuuucaucccucucacaggcgcugcugggguucug	22_dna:chromosome_chromosome:GRCz10:22:1:39226288:1_REF:28830833..28830896:-	Mdo-Mir-216-P1a-MG,Gga-Mir-216-P1a-MG,Mml-Mir-216-P1a-MG,Bta-Mir-216-P1a-MG,Cfa-Mir-216-P1a-MG,Ami-Mir-216-P1a-MG,Xtr-Mir-216-P1a-MG,Aca-Mir-216-P1a-MG,Hsa-Mir-216-P1a-MG,Ocu-Mir-216-P1a-MG	gga-mir-216a-MB,ssc-mir-216-2-MB,ptr-mir-216a-MB,pny-mir-216a-MB,oha-mir-216-MB,xtr-mir-216-MB,ppy-mir-216a-MB,pbv-mir-216a-MB,cja-mir-216a-MB,abu-mir-216a-MB
DRE_249	Vertebrata	mir-21	UAGCUUAUCAGACUGGUGUUGG	AGCUUAU	dre-miR-21	dre-miR-21_MIMAT0001787_Danio-rerio	hsa-miR-21-5p_MIMAT0000076_Homo-sapiens	22115	737	uagcuuaucagacugguguugg	aacagcagucuaauaggcuguc	uagcuuaucagacugguguuggcuuugaguuuuuggcaacagcagucuaauaggcuguc	15_dna:chromosome_chromosome:GRCz10:15:1:47771147:1_REF:17437799..17437858:+	Rno-Mir-21-MG,Dre-Mir-21-P2-MG,Mmu-Mir-21-MG,Hsa-Mir-21-MG,Dre-Mir-21-P1-MG,Gga-Mir-21-MG,Dno-Mir-21-MG,Cfa-Mir-21-MG,Ocu-Mir-21-MG,Aca-Mir-21-MG	dre-mir-21-1-MB,oni-mir-21-1-MB,cja-mir-21-MB,mmu-mir-21a-MB,tni-mir-21-MB,ssa-mir-21a-1-MB,mmr-mir-21-MB,oan-mir-21-MB,efu-mir-21-MB,ppy-mir-21-MB
DRE_85	Vertebrata	mir-130	UAGUGCAAUAUUGCUAAUAGGG	AGUGCAA	dre-miR-454a	dre-miR-454a_MIMAT0001877_Danio-rerio	mmu-miR-130a-3p_MIMAT0000141_Mus-musculus	64	52	uagugcaauauugcuaauagggu	acccuaucaguauugccucugc	acccuaucaguauugccucugcuguccacuguguucagaguagugcaauauugcuaauagggu	10_dna:chromosome_chromosome:GRCz10:10:1:45574255:1_REF:33432982..33433045:-	Cpi-Mir-130-P4b-MG,Ami-Mir-130-P4b-MG,Sha-Mir-130-P4a-MG,Bta-Mir-130-P4a-MG,Mml-Mir-130-P4a-MG,Cli-Mir-130-P4b-MG,Gga-Mir-130-P4b-MG,Cpo-Mir-130-P4a-MG,Xtr-Mir-130-P4b-MG,Cfa-Mir-130-P4a-MG	gga-mir-454-MB,dre-mir-454b-MB,ipu-mir-454b-MB,ptr-mir-454-MB,cfa-mir-454-MB,eca-mir-454-MB,mml-mir-454-MB,ccr-mir-454a-MB,ppy-mir-454-MB,dre-mir-454a-MB
DRE_1057	Bilateria	mir-193	AACUGGCCUACAAAGUCCCA	ACUGGCC	dre-miR-193a-5p	dre-miR-193a-5p_MIMAT0031981_Danio-rerio	mmu-miR-193a-3p_MIMAT0000223_Mus-musculus	83	13	aacuggccuacaaaguccca	ugggucuuugcgggcaaggug	ugggucuuugcgggcaaggugaguuuuccuuucauucaacuggccuacaaaguccca	6_dna:chromosome_chromosome:GRCz10:6:1:60272633:1_REF:22046672..22046729:-	Sha-Mir-193-P1a-MG,Gga-Mir-193-P1b-MG,Cfa-Mir-193-P1b-MG,Dre-Mir-193-P1b-MG,Hsa-Mir-193-P1a-MG,Ocu-Mir-193-P1b-MG,Sha-Mir-193-P1b-MG,Cpi-Mir-193-P1b-MG,Hsa-Mir-193-P1b-MG,Ami-Mir-193-P1b-MG	mze-mir-193-MB,nbr-mir-193-MB,oan-mir-193-MB,mdo-mir-193a-MB,abu-mir-193-MB,mmu-mir-193b-MB,cfa-mir-193b-MB,mmr-mir-193-MB,mmu-mir-378d-MB,efu-mir-193b-MB
DRE_212	Deuterostomia	mir-103	AGCAGCAUUGUACAGGGCUAUGA	GCAGCAU	dre-miR-103	dre-miR-103_MIMAT0001816_Danio-rerio	hsa-miR-103a-3p_MIMAT0000101_Homo-sapiens	690	69	agcagcauuguacagggcuauga	agccucuuuacaaugcugccuugu	agccucuuuacaaugcugccuuguagacccagaaucaagcagcauuguacagggcuauga	14_dna:chromosome_chromosome:GRCz10:14:1:51944548:1_REF:44366154..44366214:+	Mdo-Mir-103-P3-MG,Xtr-Mir-103-P1-MG,Sha-Mir-103-P3-MG,Cfa-Mir-103-P1-MG,Ocu-Mir-103-P2-MG,Hsa-Mir-103-P2-MG,Mmu-Mir-103-P3-MG,Cpi-Mir-103-P3-MG,Cli-Mir-103-P2-MG,Ami-Mir-103-P1-MG	tch-mir-103a-2-MB,ggo-mir-103-MB,tni-mir-103-MB,gmo-mir-103-1-MB,ola-mir-107-MB,ssc-mir-107-MB,dno-mir-103a-2-MB,cja-mir-103a-1-MB,efu-mir-103b-MB,nle-mir-103a-MB
DRE_913	Vertebrata	mir-204	UUCCCUUUGUCAUCCUAUGCCU	UCCCUUU	dre-miR-204-5p	dre-miR-204-5p_MIMAT0001279_Danio-rerio	mmu-miR-204-5p_MIMAT0000237_Mus-musculus	1424	15	uucccuuugucauccuaugccu	guaauagagggggcugggaagu	uucccuuugucauccuaugccuggaguaauagagggggcugggaagu	5_dna:chromosome_chromosome:GRCz10:5:1:71715914:1_REF:25371931..25371978:+	Sha-Mir-204-P1-MG,Cpi-Mir-204-P1-MG,Cfa-Mir-204-P1-MG,Cli-Mir-204-P2-MG,Rno-Mir-204-P1-MG,Xtr-Mir-204-P1-MG,Ocu-Mir-204-P2-MG,Cpo-Mir-204-P1-MG,Aca-Mir-204-P1-MG,Aca-Mir-204-P2-MG	pal-mir-204-MB,tgu-mir-204-1-MB,tni-mir-204a-MB,gga-mir-204-1-MB,oni-mir-204a-1-MB,cja-mir-204-MB,pny-mir-204-2-MB,ssc-mir-204-MB,mne-mir-204-MB,hsa-mir-204-MB
DRE_230	Vertebrata	mir-17	CAAAGUGCUCACAGUGCAGGUAG	AAAGUGC	dre-miR-20b-5p	dre-miR-20b-5p_MIMAT0001778_Danio-rerio	hsa-miR-17-5p_MIMAT0000070_Homo-sapiens	84	1176	caaagugcucacagugcagguag	acugcaaugucugcacuucaag	caaagugcucacagugcagguagugccaguggaucuacugcaaugucugcacuucaag	14_dna:chromosome_chromosome:GRCz10:14:1:51944548:1_REF:31126869..31126927:-	Dre-Mir-17-P5-MG,Dno-Mir-17-P3b-MG,Cfa-Mir-17-P2a-MG,Mmu-Mir-17-P2a-MG,Cpi-Mir-17-P2a-MG,Rno-Mir-17-P3a-MG,Bta-Mir-17-P4-MG,Ocu-Mir-17-P1b-MG,Hsa-Mir-17-P2b-MG,Rno-Mir-17-P1a-MG	dre-mir-17a-2-MB,chi-mir-20a-MB,oni-mir-20-2-MB,nbr-mir-17-2-MB,aca-mir-18b-MB,lca-mir-20-MB,lla-mir-93-MB,efu-mir-93-MB,bta-mir-18b-MB,dre-mir-17a-1-MB
DRE_293	Vertebrata	mir-30	UGUAAACAUCCUCGACUGGAAG	GUAAACA	dre-miR-30d	dre-miR-30d_MIMAT0001806_Danio-rerio	hsa-miR-30a-5p_MIMAT0000087_Homo-sapiens	22605	23029	uguaaacauccccgacuggaa	uuucaguuggauguuugcugu	uguaaacauccccgacuggaagcugugcuacgcggaaaacgagcuuucaguuggauguuugcugu	16_dna:chromosome_chromosome:GRCz10:16:1:55381981:1_REF:25426417..25426482:+	Mdo-Mir-30-P2a-MG,Hsa-Mir-30-P2a-MG,Cli-Mir-30-P1a-MG,Cpi-Mir-30-P2b-MG,Dno-Mir-30-P2c-MG,Mmu-Mir-30-P2a-MG,Sha-Mir-30-P2b-MG,Mmu-Mir-30-P1c-MG,Ete-Mir-30-P1c-MG,Mdo-Mir-30-P1c-MG	oan-mir-30a-MB,oar-mir-30d-MB,xtr-mir-30c-1-MB,gga-mir-30e-MB,nbr-mir-30b-MB,mze-mir-30a-1-MB,dno-mir-30d-MB,lla-mir-30b-MB,mdo-mir-30c-1-MB,pha-mir-30d-MB
DRE_1159	Vertebrata	mir-181	AACAUUCAACCUGUCGGUGAGU	ACAUUCA	dre-miR-181a-5p	dre-miR-181a-5p_MIMAT0001623_Danio-rerio	mmu-miR-181a-5p_MIMAT0000210_Mus-musculus	19733	833	aacauucaacgcugucggugag	accaucgaccguugacuguacc	aacauucaacgcugucggugaguuuugcgcuucuguaacaaaccaucgaccguugacuguacc	8_dna:chromosome_chromosome:GRCz10:8:1:54191831:1_REF:53144965..53145028:+	Gga-Mir-181-P1a-MG,Mmu-Mir-181-P2c-MG,Dno-Mir-181-P2b-MG,Aca-Mir-181-P1a-MG,Xtr-Mir-181-P2a-MG,Xtr-Mir-181-P1a-MG,Cfa-Mir-181-P1b-MG,Sha-Mir-181-P1c-MG,Ete-Mir-181-P1c-MG,Hsa-Mir-181-P1b-MG	ssa-mir-181a-3-MB,gga-mir-181a-2-MB,gmo-mir-181a-4-MB,rno-mir-181a-1-MB,dno-mir-181a-1-MB,oni-mir-181c-2-MB,xla-mir-181b-2-MB,hsa-mir-181d-MB,nbr-mir-181a-MB,eca-mir-181a-2-MB
DRE_736	Bilateria	mir-193	UAAUGCCCCUAAAAAUCCUUAU	AAUGCCC	dre-miR-365	dre-miR-365_MIMAT0001875_Danio-rerio	hsa-miR-365a-3p_MIMAT0000710_Homo-sapiens	2192	634	uaaugccccuaaaaauccuuau	gaggggcuuuugggggcacuugug	gaggggcuuuugggggcacuuguguuucaguuucaccaucauaaugccccuaaaaauccuuau	3_dna:chromosome_chromosome:GRCz10:3:1:62385949:1_REF:43015922..43015985:+	Dre-Mir-193-P2a2-MG,Xtr-Mir-193-P2b-MG,Ete-Mir-193-P2b-MG,Rno-Mir-193-P2b-MG,Dno-Mir-193-P2b-MG,Cpo-Mir-193-P2b-MG,Ocu-Mir-193-P2b-MG,Dre-Mir-193-P2a1-MG,Hsa-Mir-193-P2a-v2-MG,Sha-Mir-193-P2a-MG	chi-mir-365-MB,ppy-mir-365-1-MB,nbr-mir-365-MB,mml-mir-365-2-MB,cfa-mir-365-2-MB,gga-mir-365-1-MB,cfa-mir-365-1-MB,mmr-mir-365-2-MB,pny-mir-365-MB,mmr-mir-365-1-MB
DRE_247	Olfactores	mir-15	UAGCAGCACGUAAAUAUUGG	AGCAGCA	dre-miR-16a	dre-miR-16a_MIMAT0001774_Danio-rerio	hsa-miR-15a-5p_MIMAT0000068_Homo-sapiens	365	68	uagcagcacguaaauauugg	aauauuaugugugcugcuuca	uagcagcacguaaauauugguguguuauagucaaggccaaccccaauauuaugugugcugcuuca	15_dna:chromosome_chromosome:GRCz10:15:1:47771147:1_REF:1578959..1579024:+	Dno-Mir-15-P1a-MG,Dre-Mir-15-P1a1-MG,Gga-Mir-15-P1d-MG,Gga-Mir-15-P1a-MG,Rno-Mir-15-P2b-MG,Xtr-Mir-15-P2a-MG,Sha-Mir-15-P2c-MG,Cpo-Mir-15-P2c-MG,Hsa-Mir-15-P2a-MG,Dre-Mir-15-P2a1-MG	dno-mir-15b-MB,hsa-mir-15b-MB,ccr-mir-15a-2-MB,cgr-mir-16-MB,efu-mir-15-MB,ggo-mir-195-MB,oni-mir-15a-MB,mdo-mir-15c-MB,eca-mir-15a-MB,lca-mir-15a-MB
DRE_138	Vertebrata	mir-338	UCCAGCAUCAGUGAUUUUGUU	CCAGCAU	dre-miR-338	dre-miR-338_MIMAT0001873_Danio-rerio	rno-miR-338-3p_MIMAT0000581_Rattus-norvegicus	2098	688	uccagcaucagugauuuuguu	aacaauauccugaugcugaau	aacaauauccugaugcugaaugaguguguugaaggaaacuccagcaucagugauuuuguu	12_dna:chromosome_chromosome:GRCz10:12:1:49229541:1_REF:17605684..17605744:+	Ami-Mir-338-P1-MG,Aca-Mir-338-P1-MG,Xtr-Mir-338-P2-MG,Cli-Mir-338-P2-MG,Cfa-Mir-338-P1-MG,Cpi-Mir-338-P1-MG,Ami-Mir-338-P2-MG,Cli-Mir-338-P1-MG,Mmu-Mir-338-P1-MG,Gga-Mir-338-P1-MG	ccr-mir-338-MB,nbr-mir-338-2-MB,tgu-mir-338-MB,abu-mir-338-3-MB,xtr-mir-338-1-MB,mmu-mir-338-MB,dre-mir-338-1-MB,ipu-mir-338-1-MB,rno-mir-338-MB,ola-mir-338-2-MB
DRE_1231	Vertebrata	mir-19	CUGUGCAAAUCCAUGCAAAACUGAU	UGUGCAA	dre-miR-19a-5p	dre-miR-19a-5p_MIMAT0003398_Danio-rerio	gga-miR-1639_MIMAT0007514_Gallus-gallus	390	781	uugugcaaaucuaugcaaaacu	uuuugcauaguugcacuaca	uuuugcauaguugcacuacaagaaauauugaguugugcaaaucuaugcaaaacu	9_dna:chromosome_chromosome:GRCz10:9:1:56892771:1_REF:53897105..53897159:-	none	ipu-mir-19a-2-MB,ssa-mir-19a-2-MB,gmo-mir-19a-2-MB
DRE_584	Bilateria	mir-216	UAAUCUCUGCAGGCAACUGUGA	AAUCUCU	dre-miR-216b	dre-miR-216b_MIMAT0001867_Danio-rerio	dre-miR-216b_MIMAT0001867_Danio-rerio	67	67	uaaucucugcaggcaacuguga	acauugaccugaagagguugag	uaaucucugcaggcaacugugaugugauuacagucucacauugaccugaagagguugag	22_dna:chromosome_chromosome:GRCz10:22:1:39226288:1_REF:28831137..28831196:-	Mdo-Mir-216-P1a-MG,Gga-Mir-216-P1a-MG,Mml-Mir-216-P1a-MG,Bta-Mir-216-P1a-MG,Cfa-Mir-216-P1a-MG,Ami-Mir-216-P1a-MG,Xtr-Mir-216-P1a-MG,Aca-Mir-216-P1a-MG,Hsa-Mir-216-P1a-MG,Ocu-Mir-216-P1a-MG	gga-mir-216a-MB,ssc-mir-216-2-MB,ptr-mir-216a-MB,pny-mir-216a-MB,oha-mir-216-MB,xtr-mir-216-MB,ppy-mir-216a-MB,pbv-mir-216a-MB,cja-mir-216a-MB,abu-mir-216a-MB
DRE_615	Vertebrata	mir-205	UCCUUCAUUCCACCGGAGUCU	CCUUCAU	dre-miR-205-5p	dre-miR-205-5p_MIMAT0001280_Danio-rerio	mmu-miR-205-5p_MIMAT0000238_Mus-musculus	158	158	uccuucauuccaccggagucu	auuucaguggugugaagugua	uccuucauuccaccggagucuguguaguuguucaaucagauuucaguggugugaagugua	23_dna:chromosome_chromosome:GRCz10:23:1:46272358:1_REF:33363759..33363819:+	Sha-Mir-205-P1-MG,Mml-Mir-205-P1-MG,Cpi-Mir-205-P1-MG,Hsa-Mir-205-P1-MG,Xtr-Mir-205-P2-MG,Mdo-Mir-205-P1-MG,Xtr-Mir-205-P1-MG,Aca-Mir-205-P1-MG,Dno-Mir-205-P1-MG,Ocu-Mir-205-P1-MG	oni-mir-205-2-MB,pny-mir-205-2-MB,ssa-mir-205b-2-MB,lla-mir-205-MB,mml-mir-205-MB,mne-mir-205-MB,eca-mir-205-MB,xla-mir-205-MB,mdo-mir-205a-MB,hsa-mir-205-MB
DRE_472	Vertebrata	mir-181	AACAUUCAACCUGUCGGUGAGU	ACAUUCA	dre-miR-181a-5p	dre-miR-181a-5p_MIMAT0001623_Danio-rerio	mmu-miR-181a-5p_MIMAT0000210_Mus-musculus	19857	2700	aacauucaacgcugucggugag	accaucgaccguugacugugccc	aacauucaacgcugucggugaguuuuagacauugaaaaaccaucgaccguugacugugccc	2_dna:chromosome_chromosome:GRCz10:2:1:59543403:1_REF:45351644..45351705:-	Gga-Mir-181-P1a-MG,Mmu-Mir-181-P2c-MG,Dno-Mir-181-P2b-MG,Aca-Mir-181-P1a-MG,Xtr-Mir-181-P2a-MG,Xtr-Mir-181-P1a-MG,Cfa-Mir-181-P1b-MG,Sha-Mir-181-P1c-MG,Ete-Mir-181-P1c-MG,Hsa-Mir-181-P1b-MG	ssa-mir-181a-3-MB,gga-mir-181a-2-MB,gmo-mir-181a-4-MB,rno-mir-181a-1-MB,dno-mir-181a-1-MB,oni-mir-181c-2-MB,xla-mir-181b-2-MB,hsa-mir-181d-MB,nbr-mir-181a-MB,eca-mir-181a-2-MB
DRE_1065	Bilateria	mir-8	UAAUACUGCCUGGUAAUGAUG	AAUACUG	dre-miR-200c-5p	dre-miR-200c-5p_MIMAT0031986_Danio-rerio	dme-miR-8-3p_MIMAT0000113_Drosophila-melanogaster	857	2	uaauacugccugguaaugaug	caucuuacaaggcaguuuugga	caucuuacaaggcaguuuuggauguuauaucuucucuaauacugccugguaaugaug	6_dna:chromosome_chromosome:GRCz10:6:1:60272633:1_REF:40658681..40658738:-	Cli-Mir-8-P3a-MG,Bta-Mir-8-P1a-MG,Ami-Mir-8-P1a-MG,Rno-Mir-8-P1a-MG,Bta-Mir-8-P2b-MG,Aca-Mir-8-P1a-MG,Ete-Mir-8-P2a-MG,Mdo-Mir-8-P2b-MG,Mml-Mir-8-P2b-MG,Sha-Mir-8-P1a-MG	cfa-mir-429-MB,eca-mir-141-MB,tni-mir-200a-MB,mml-mir-200c-MB,oni-mir-200b-MB,eca-mir-374a-MB,ptr-mir-200c-MB,xtr-mir-200a-MB,ssc-mir-141-MB,tgu-mir-200b-MB
DRE_1009	Vertebrata	mir-144	CUACAGUAUAGAUGAUGUAC	UACAGUA	dre-miR-144-5p	dre-miR-144-5p_MIMAT0031975_Danio-rerio	mmu-miR-101b-3p_MIMAT0000616_Mus-musculus	22325	17439	cuacaguauagaugauguac	ggauaucaucguauacuguaagu	ggauaucaucguauacuguaaguucauuauugagacacuacaguauagaugauguac	5_dna:chromosome_chromosome:GRCz10:5:1:71715914:1_REF:41671940..41671997:-	Sha-Mir-144-v2-MG,Ocu-Mir-144-v2-MG,Dre-Mir-144-P1-v2-MG,Gga-Mir-144-v2-MG,Ami-Mir-144-v2-MG,Hsa-Mir-144-v1-MG,Rno-Mir-144-v2-MG,Cpo-Mir-144-v2-MG,Xtr-Mir-144-v1-MG,Cpi-Mir-144-v2-MG	cgr-mir-144-MB,pal-mir-144-MB,cja-mir-144-MB,ppa-mir-144-MB,oni-mir-144b-MB,ola-mir-144-MB,chi-mir-144-MB,mmu-mir-144-MB,gga-mir-144-MB,abu-mir-144-MB
DRE_1061	Bilateria	mir-8	UAAUACUGUCAGGUAAAGAUGUC	AAUACUG	dre-miR-429b	dre-miR-429b_MIMAT0011291_Danio-rerio	dme-miR-8-3p_MIMAT0000113_Drosophila-melanogaster	10	2	uaauacugccugguaaugc	cuuaccaggcaaguuuaga	cuuaccaggcaaguuuagauguugauacugugucuaauacugccugguaaugc	6_dna:chromosome_chromosome:GRCz10:6:1:60272633:1_REF:40655617..40655670:-	Cli-Mir-8-P3a-MG,Bta-Mir-8-P1a-MG,Ami-Mir-8-P1a-MG,Rno-Mir-8-P1a-MG,Bta-Mir-8-P2b-MG,Aca-Mir-8-P1a-MG,Ete-Mir-8-P2a-MG,Mdo-Mir-8-P2b-MG,Mml-Mir-8-P2b-MG,Sha-Mir-8-P1a-MG	cfa-mir-429-MB,eca-mir-141-MB,tni-mir-200a-MB,mml-mir-200c-MB,oni-mir-200b-MB,eca-mir-374a-MB,ptr-mir-200c-MB,xtr-mir-200a-MB,ssc-mir-141-MB,tgu-mir-200b-MB
DRE_1359	Neopterygii	mir-723	UGACAUCAUAUGUACGGCUGCU	GACAUCA	dre-miR-723-5p	dre-miR-723-5p_MIMAT0003750_Danio-rerio	bmo-miR-3271_MIMAT0015456_Bombyx-mori	49	49	agacaucaauuaaaucugugc	acaguuuuaaaugauguuacuuuu	acaguuuuaaaugauguuacuuuuuuucaaauggagaaagacaucaauuaaaucugugc	KN149706.1_dna:scaffold_scaffold:GRCz10:KN149706.1:1:33279:1_REF:28040..28099:-	none	none
DRE_194	Vertebrata	mir-19	UGUGCAAAUCUAUGCAAAACUGA	GUGCAAA	dre-miR-19d-5p	dre-miR-19d-5p_MIMAT0031941_Danio-rerio	hsa-miR-19a-3p_MIMAT0000073_Homo-sapiens	101	147	ugugcaaacccaugcaaaacu	cuuugcggggugggcagucagc	cuuugcggggugggcagucagccuccguguggccgcugugcaaacccaugcaaaacu	14_dna:chromosome_chromosome:GRCz10:14:1:51944548:1_REF:156910..156967:+	Cpi-Mir-19-P1-MG,Sha-Mir-19-P2a-MG,Ete-Mir-19-P2a-MG,Cli-Mir-19-P2b-MG,Cpo-Mir-19-P2a-MG,Dre-Mir-19-P3a-MG,Mdo-Mir-19-P1-MG,Xtr-Mir-19-P2b-MG,Cli-Mir-19-P2a-MG,Rno-Mir-19-P2b-MG	pha-mir-19b-2-MB,abu-mir-19a-1-MB,hsa-mir-19a-MB,dma-mir-19b-1-MB,abu-mir-19b-2-MB,pny-mir-19d-MB,cja-mir-19a-MB,bta-mir-19a-MB,ssa-mir-19c-3-MB,sla-mir-19b-2-MB
DRE_324	Deuterostomia	mir-103	AGCAGCAUUGUACAGGGCUAUCA	GCAGCAU	dre-miR-107b	dre-miR-107b_MIMAT0011301_Danio-rerio	hsa-miR-103a-3p_MIMAT0000101_Homo-sapiens	247	134	agcagcauuguacagggcuuuc	gggcuucucuacaguguugccuug	gggcuucucuacaguguugccuuguagccuggugaucaagcagcauuguacagggcuuuc	17_dna:chromosome_chromosome:GRCz10:17:1:53345113:1_REF:23553117..23553177:+	Mdo-Mir-103-P3-MG,Xtr-Mir-103-P1-MG,Sha-Mir-103-P3-MG,Cfa-Mir-103-P1-MG,Ocu-Mir-103-P2-MG,Hsa-Mir-103-P2-MG,Mmu-Mir-103-P3-MG,Cpi-Mir-103-P3-MG,Cli-Mir-103-P2-MG,Ami-Mir-103-P1-MG	tch-mir-103a-2-MB,ggo-mir-103-MB,tni-mir-103-MB,gmo-mir-103-1-MB,ola-mir-107-MB,ssc-mir-107-MB,dno-mir-103a-2-MB,cja-mir-103a-1-MB,efu-mir-103b-MB,nle-mir-103a-MB
DRE_578	Vertebrata	mir-181	AACAUUCAACCUGUCGGUGAGU	ACAUUCA	dre-miR-181a-5p	dre-miR-181a-5p_MIMAT0001623_Danio-rerio	mmu-miR-181a-5p_MIMAT0000210_Mus-musculus	19712	696	aacauucaacgcugucggugag	accaucgaccguugauuguacc	aacauucaacgcugucggugaguuugagcuaaauggaaaaaaaccaucgaccguugauuguacc	22_dna:chromosome_chromosome:GRCz10:22:1:39226288:1_REF:22810931..22810995:-	Gga-Mir-181-P1a-MG,Mmu-Mir-181-P2c-MG,Dno-Mir-181-P2b-MG,Aca-Mir-181-P1a-MG,Xtr-Mir-181-P2a-MG,Xtr-Mir-181-P1a-MG,Cfa-Mir-181-P1b-MG,Sha-Mir-181-P1c-MG,Ete-Mir-181-P1c-MG,Hsa-Mir-181-P1b-MG	ssa-mir-181a-3-MB,gga-mir-181a-2-MB,gmo-mir-181a-4-MB,rno-mir-181a-1-MB,dno-mir-181a-1-MB,oni-mir-181c-2-MB,xla-mir-181b-2-MB,hsa-mir-181d-MB,nbr-mir-181a-MB,eca-mir-181a-2-MB
DRE_717	Vertebrata	mir-181	AACAUUCAACCUGUCGGUGAGU	ACAUUCA	dre-miR-181a-5p	dre-miR-181a-5p_MIMAT0001623_Danio-rerio	mmu-miR-181a-5p_MIMAT0000210_Mus-musculus	19557	586	aacauucaacgcugucggugag	accaucgaguguugaguguacc	aacauucaacgcugucggugaguuugcaagugagaaaaaccaucgaguguugaguguacc	3_dna:chromosome_chromosome:GRCz10:3:1:62385949:1_REF:34067951..34068011:+	Gga-Mir-181-P1a-MG,Mmu-Mir-181-P2c-MG,Dno-Mir-181-P2b-MG,Aca-Mir-181-P1a-MG,Xtr-Mir-181-P2a-MG,Xtr-Mir-181-P1a-MG,Cfa-Mir-181-P1b-MG,Sha-Mir-181-P1c-MG,Ete-Mir-181-P1c-MG,Hsa-Mir-181-P1b-MG	ssa-mir-181a-3-MB,gga-mir-181a-2-MB,gmo-mir-181a-4-MB,rno-mir-181a-1-MB,dno-mir-181a-1-MB,oni-mir-181c-2-MB,xla-mir-181b-2-MB,hsa-mir-181d-MB,nbr-mir-181a-MB,eca-mir-181a-2-MB
DRE_69	Vertebrata	mir-132	UAACAGUCUACAGCCAUGGUCG	AACAGUC	dre-miR-132-3p	dre-miR-132-3p_MIMAT0001829_Danio-rerio	mmu-miR-132-3p_MIMAT0000144_Mus-musculus	143	77	uaacagucuacagccauggucg	acuacugggaaaggcuaaauu	uaacagucuacagccauggucgccaaggggcagguguuacagcgacuacugggaaaggcuaaauu	10_dna:chromosome_chromosome:GRCz10:10:1:45574255:1_REF:35701221..35701286:+	Cfa-Mir-132-P1-MG,Bta-Mir-132-P1-MG,Sha-Mir-132-P2-MG,Ami-Mir-132-P2-MG,Hsa-Mir-132-P1-MG,Dre-Mir-132-P1a-MG,Xtr-Mir-132-P1-MG,Rno-Mir-132-P1-MG,Bta-Mir-132-P2-MG,Dre-Mir-132-P2b-MG	mmr-mir-212-MB,cfa-mir-212-MB,abu-mir-212-2-MB,mze-mir-132b-MB,gga-mir-132a-MB,nbr-mir-132b-MB,xla-mir-212-MB,xtr-mir-212-MB,oni-mir-132c-MB,mmr-mir-132-MB
DRE_292	Vertebrata	mir-30	UGUAAACAUCCUCGACUGGAAG	GUAAACA	dre-miR-30d	dre-miR-30d_MIMAT0001806_Danio-rerio	hsa-miR-30a-5p_MIMAT0000087_Homo-sapiens	22534	51	uguaaacauccccgacuggaa	cuguguugugugugcuguauauggg	cuguguugugugugcuguauauggguauaacugguuguucaugccuguaaacauccccgacuggaa	16_dna:chromosome_chromosome:GRCz10:16:1:55381981:1_REF:25426372..25426438:+	Mdo-Mir-30-P2a-MG,Hsa-Mir-30-P2a-MG,Cli-Mir-30-P1a-MG,Cpi-Mir-30-P2b-MG,Dno-Mir-30-P2c-MG,Mmu-Mir-30-P2a-MG,Sha-Mir-30-P2b-MG,Mmu-Mir-30-P1c-MG,Ete-Mir-30-P1c-MG,Mdo-Mir-30-P1c-MG	oan-mir-30a-MB,oar-mir-30d-MB,xtr-mir-30c-1-MB,gga-mir-30e-MB,nbr-mir-30b-MB,mze-mir-30a-1-MB,dno-mir-30d-MB,lla-mir-30b-MB,mdo-mir-30c-1-MB,pha-mir-30d-MB
DRE_1037	Bilateria	mir-153	UUGCAUAGUCACAAAAAUGAGC	UGCAUAG	dre-miR-153b-3p	dre-miR-153b-3p_MIMAT0001848_Danio-rerio	mmu-miR-153-3p_MIMAT0000163_Mus-musculus	57	10	uugcauagucacaaaaaugagc	acagaugugacugcagcaacg	uugcauagucacaaaaaugagcacagacagaugugacugcagcaacg	6_dna:chromosome_chromosome:GRCz10:6:1:60272633:1_REF:13851587..13851634:+	none	dre-mir-153b-MB,ccr-mir-153b-MB
DRE_1042	Bilateria	let-7	UGAGGUAGUUGUUUGUACAGUU	GAGGUAG	dre-let-7j	dre-let-7j_MIMAT0003015_Danio-rerio	cel-let-7-5p_MIMAT0000001_Caenorhabditis-elegans	642	9	ugagguaguuguuuguacaguu	uuguguauggcuguuuauccuugcc	uuguguauggcuguuuauccuugccuguucuggguugagguaguuguuuguacaguu	6_dna:chromosome_chromosome:GRCz10:6:1:60272633:1_REF:41457222..41457279:+	Cpi-Let-7-P6-MG,Rno-Let-7-P10-MG,Mml-Let-7-P1-MG,Ami-Let-7-P13-MG,Ete-Let-7-P12-MG,Sha-Let-7-P8-MG,Ete-Let-7-P8-MG,Rno-Let-7-P12-MG,Sha-Let-7-P1-MG,Ete-Let-7-P10-MG	ssc-let-7f-2-MB,oni-let-7e-2-MB,ppa-let-7a-2-MB,dno-let-7b-MB,pal-let-7i-MB,bta-let-7a-1-MB,cja-let-7i-MB,abu-let-7d-2-MB,oan-let-7c-1-MB,chi-let-7i-MB
DRE_256	Eumetazoa	mir-10	UCCCUGAGACCCUAACUUGUG	CCCUGAG	dre-miR-125b-5p	dre-miR-125b-5p_MIMAT0001821_Danio-rerio	cel-lin-4-5p_MIMAT0000002_Caenorhabditis-elegans	585528	4006	ucccugagacccuaacuugug	cagguuggcgguuggucugcaaau	cagguuggcgguuggucugcaaaugugccucucacaaucccugagacccuaacuugug	15_dna:chromosome_chromosome:GRCz10:15:1:47771147:1_REF:21511931..21511989:+	Mml-Mir-10-P1b-v2-MG,Dre-Mir-10-P3c1-MG,Ete-Mir-10-P1b-v2-MG,Sha-Mir-10-P2a-MG,Xtr-Mir-10-P1a-v1-MG,Aca-Mir-10-P1a-v1-MG,Dre-Mir-10-P2b2-MG,Cfa-Mir-10-P1a-v1-MG,Mmu-Mir-10-P3b-MG,Cli-Mir-10-P3b-MG	nle-mir-100-MB,hsa-mir-10a-MB,cja-mir-10a-MB,oar-mir-10a-MB,ipu-mir-99a-MB,mmu-mir-125b-1-MB,nbr-mir-10a-1-MB,ccr-mir-125b-MB,ssa-mir-10a-2-MB,oha-mir-10a-MB
DRE_1224	Bilateria	mir-92	UAUUGCACUUGUCCCGGCCUGU	AUUGCAC	dre-miR-92a-3p	dre-miR-92a-3p_MIMAT0001808_Danio-rerio	hsa-miR-25-3p_MIMAT0000081_Homo-sapiens	2346	2973	uauugcacuugucccggccugu	agagcaugggaaauuguucggcugcu	uauugcacuugucccggccugugaagagcaugggaaauuguucggcugcu	9_dna:chromosome_chromosome:GRCz10:9:1:56892771:1_REF:53896673..53896723:-	none	dre-mir-92a-2-MB,ccr-mir-92a-MB
DRE_1146	Neopterygii	mir-724	UAAAGGGAAUUUGCGACUGUU	AAAGGGA	dre-miR-724	dre-miR-724_MIMAT0003752_Danio-rerio	tgu-miR-2963-3p_MIMAT0014463_Taeniopygia-guttata	564	318	uaaagggaauuugcgacuguu	cagcgcugauacuguuaccc	cagcgcugauacuguuacccagcagacuggauuuaaagggaauuugcgacuguu	8_dna:chromosome_chromosome:GRCz10:8:1:54191831:1_REF:24042951..24043005:+	none	ccr-mir-724-MB,dre-mir-724-MB
DRE_670	Bilateria	mir-7	UGGAAGACUAGUGAUUUUGUUG	GGAAGAC	dre-miR-7a	dre-miR-7a_MIMAT0001266_Danio-rerio	dme-miR-7-5p_MIMAT0000112_Drosophila-melanogaster	103	15	uggaagacuagugauuuuguug	gcuaaaauuacucccauuucuccaga	gcuaaaauuacucccauuucuccagacaccagcacugacccgauucgcuguggaagacuagugauuuuguug	25_dna:chromosome_chromosome:GRCz10:25:1:36898761:1_REF:12375913..12375985:+	Bta-Mir-7-P3-MG,Mml-Mir-7-P1-MG,Mmu-Mir-7-P1-MG,Aca-Mir-7-P3-MG,Mmu-Mir-7-P2-MG,Mml-Mir-7-P3-MG,Ete-Mir-7-P3-MG,Dno-Mir-7-P1-MG,Sha-Mir-7-P1-MG,Mdo-Mir-7-P1-MG	rno-mir-7a-1-MB,ppy-mir-7-1-MB,mmu-mir-7a-1-MB,ggo-mir-7-2-MB,tch-mir-7-3-MB,bta-mir-7-2-MB,dre-mir-7a-1-MB,oni-mir-7-1-MB,tgu-mir-7-1-MB,cfa-mir-7-2-MB
DRE_668	Bilateria	let-7	UGAGGUAGUAGGUUGUGUGGUU	GAGGUAG	dre-let-7b	dre-let-7b_MIMAT0001760_Danio-rerio	cel-let-7-5p_MIMAT0000001_Caenorhabditis-elegans	1852	1237	ugagguaguagguugugugguu	uuacaggcuguuugcguggcu	uuacaggcuguuugcguggcugauguucguacagggugagguaguagguugugugguu	25_dna:chromosome_chromosome:GRCz10:25:1:36898761:1_REF:2101419..2101477:+	Cpi-Let-7-P6-MG,Rno-Let-7-P10-MG,Mml-Let-7-P1-MG,Ami-Let-7-P13-MG,Ete-Let-7-P12-MG,Sha-Let-7-P8-MG,Ete-Let-7-P8-MG,Rno-Let-7-P12-MG,Sha-Let-7-P1-MG,Ete-Let-7-P10-MG	ssc-let-7f-2-MB,oni-let-7e-2-MB,ppa-let-7a-2-MB,dno-let-7b-MB,pal-let-7i-MB,bta-let-7a-1-MB,cja-let-7i-MB,abu-let-7d-2-MB,oan-let-7c-1-MB,chi-let-7i-MB
DRE_691	Bilateria	mir-210	AGCCACUGACUAACGCACAUUG	GCCACUG	dre-miR-210-5p	dre-miR-210-5p_MIMAT0003392_Danio-rerio	mmu-miR-210-5p_MIMAT0017052_Mus-musculus	3259	765	agccacugacuaacgcacauug	auauucuggguuuccaccguuuc	auauucuggguuuccaccguuuccugugccaucggaacuugugauuucugaaagcagguaagccacugacuaacgcacauug	25_dna:chromosome_chromosome:GRCz10:25:1:36898761:1_REF:25411448..25411530:-	Sha-Mir-210-MG,Cpo-Mir-210-MG,Mml-Mir-210-MG,Cli-Mir-210-MG,Bta-Mir-210-MG,Dre-Mir-210-MG,Xtr-Mir-210-MG,Gga-Mir-210-MG,Mdo-Mir-210-MG,Ocu-Mir-210-MG	tni-mir-210-MB,ssa-mir-210-1-MB,rno-mir-3574-MB,hsa-mir-210-MB,ola-mir-210-MB,dre-mir-210-MB,gga-mir-210a-MB,ggo-mir-210-MB,cgr-mir-210-MB,gmo-mir-210-MB
DRE_248	Vertebrata	mir-21	UAGCUUAUCAGACUGGUGUUGG	AGCUUAU	dre-miR-21	dre-miR-21_MIMAT0001787_Danio-rerio	hsa-miR-21-5p_MIMAT0000076_Homo-sapiens	22115	3294	uagcuuaucagacugguguugg	uuagcagguuuuaugguguugug	uuagcagguuuuaugguguuguguucagacagacaguaaaagugucccuuucugucauguagcuuaucagacugguguugg	15_dna:chromosome_chromosome:GRCz10:15:1:47771147:1_REF:17437740..17437821:+	Rno-Mir-21-MG,Dre-Mir-21-P2-MG,Mmu-Mir-21-MG,Hsa-Mir-21-MG,Dre-Mir-21-P1-MG,Gga-Mir-21-MG,Dno-Mir-21-MG,Cfa-Mir-21-MG,Ocu-Mir-21-MG,Aca-Mir-21-MG	dre-mir-21-1-MB,oni-mir-21-1-MB,cja-mir-21-MB,mmu-mir-21a-MB,tni-mir-21-MB,ssa-mir-21a-1-MB,mmr-mir-21-MB,oan-mir-21-MB,efu-mir-21-MB,ppy-mir-21-MB
DRE_716	Vertebrata	mir-181	AACAUUCAACCUGUCGGUGAGU	ACAUUCA	dre-miR-181a-5p	dre-miR-181a-5p_MIMAT0001623_Danio-rerio	mmu-miR-181a-5p_MIMAT0000210_Mus-musculus	19496	10	aacauucaacgcugucggugag	cccagcagugcccuaaguguguuu	cccagcagugcccuaaguguguuucagugcccaggcgagucucagagaacauucaacgcugucggugag	3_dna:chromosome_chromosome:GRCz10:3:1:62385949:1_REF:34067904..34067973:+	Gga-Mir-181-P1a-MG,Mmu-Mir-181-P2c-MG,Dno-Mir-181-P2b-MG,Aca-Mir-181-P1a-MG,Xtr-Mir-181-P2a-MG,Xtr-Mir-181-P1a-MG,Cfa-Mir-181-P1b-MG,Sha-Mir-181-P1c-MG,Ete-Mir-181-P1c-MG,Hsa-Mir-181-P1b-MG	ssa-mir-181a-3-MB,gga-mir-181a-2-MB,gmo-mir-181a-4-MB,rno-mir-181a-1-MB,dno-mir-181a-1-MB,oni-mir-181c-2-MB,xla-mir-181b-2-MB,hsa-mir-181d-MB,nbr-mir-181a-MB,eca-mir-181a-2-MB
DRE_301	Bilateria	mir-92	UAUUGCACUCGUCCCGGCCUCC	AUUGCAC	dre-miR-92b-3p	dre-miR-92b-3p_MIMAT0001809_Danio-rerio	hsa-miR-25-3p_MIMAT0000081_Homo-sapiens	133	129	uauugcacucgucccggccucc	aggaacacgcgacucccugcuguaau	uauugcacucgucccggccucccugaccacgaggaacacgcgacucccugcuguaau	16_dna:chromosome_chromosome:GRCz10:16:1:55381981:1_REF:42994725..42994782:+	none	ccr-mir-92b-MB
DRE_1062	D. rerio	none	UAACACUGUCUGGUAACGAUG	AACACUG	dre-miR-141-3p	dre-miR-141-3p_MIMAT0001837_Danio-rerio	mmu-miR-141-3p_MIMAT0000153_Mus-musculus	475	135	uaacacugucugguaacgaug	ucaauaaaccauuaugauaugaga	uaacacugucugguaacgaugcacucuggugacucaauaaaccauuaugauaugaga	6_dna:chromosome_chromosome:GRCz10:6:1:60272633:1_REF:40658442..40658499:-	none	dre-mir-141-MB

## Sheet: eel
MD_id	Node_of_birth	miRNA_family	rep_seq	seed_seq	miRNA	MD_species_hit	MD_closest_hit	mature_reads	star_reads	mature_seq	start_seq	precursor_seq	genomic_coordinate	hits_at_MirGeneDB	hits_at_miRBase
EEL_298	Eumetazoa	mir-10	AACCCGUAGAUCCGAUCUUGUG	ACCCGUA	eel-miR-10	-	cel-miR-51-5p_MIMAT0000022_Caenorhabditis-elegans	683610	724425	aacccguagaucugaacuugu	caagcuugugucuauagguauc	aacccguagaucugaacuuguggugacuguccacacaagcuugugucuauagguauc	scaffold2523_26.2:16905..16962:-	Mml-Mir-10-P1b-v2-MG,Dre-Mir-10-P3c1-MG,Ete-Mir-10-P1b-v2-MG,Sha-Mir-10-P2a-MG,Xtr-Mir-10-P1a-v1-MG,Aca-Mir-10-P1a-v1-MG,Dre-Mir-10-P2b2-MG,Cfa-Mir-10-P1a-v1-MG,Mmu-Mir-10-P3b-MG,Cli-Mir-10-P3b-MG	nle-mir-100-MB,hsa-mir-10a-MB,cja-mir-10a-MB,oar-mir-10a-MB,ipu-mir-99a-MB,mmu-mir-125b-1-MB,nbr-mir-10a-1-MB,ccr-mir-125b-MB,ssa-mir-10a-2-MB,oha-mir-10a-MB
EEL_202	E. electricus	none	CAUUGCACUUGUCUCGGUCUGA	AUUGCAC	eel-miR-25	-	hsa-miR-25-3p_MIMAT0000081_Homo-sapiens	37314	27718	uauugcacuagucccggccugu	aggcugggauuggcgucaaugcu	aggcugggauuggcgucaaugcuggacccagaagcguauugcacuagucccggccugu	scaffold1481_25.1:4041..4099:+	none	none
EEL_588	E. electricus	none	CAACGGAAUCCCAAAAGCAGCUG	AACGGAA	eel-miR-191	-	mmu-miR-191-5p_MIMAT0000221_Mus-musculus	34161	34135	uaacggaacccauaaagcagcug	gcugacuauggauuccguuucu	uaacggaacccauaaagcagcugcugcuuugacugacagcugacuauggauuccguuucu	scaffold5612_24.5:47564..47624:-	none	none
EEL_487	Vertebrata	mir-130	ACUCUUUCCCUGUUGCACUACU	CUCUUUC	eel-miR-130	-	mmu-miR-130b-5p_MIMAT0004583_Mus-musculus	17918	11457	acucuuucucuguugcacuacu	cagugcaauaaugaaagggc	acucuuucucuguugcacuacugugggugaugcagcaagcagugcaauaaugaaagggc	scaffold4311_26.0:114774..114833:+	none	oni-mir-130b-MB,pny-mir-130b-MB
EEL_219	E. electricus	none	UUCACAGUGGCUAAGUUCCGC	UCACAGU	eel-miR-27	-	hsa-miR-27a-3p_MIMAT0000084_Homo-sapiens	17759	20342	uucacaguggcuaaguucauc	agagcuuaguugauuggugaac	agagcuuaguugauuggugaacagcuauuauuuucuccuuuguucacaguggcuaaguucauc	scaffold1736_27.3:148987..149050:-	none	none
EEL_442	E. electricus	none	UCAGUGCAUGACAGAACUUGG	CAGUGCA	eel-miR-148	-	mmu-miR-152-3p_MIMAT0000162_Mus-musculus	13072	1629	ucagugcauuacagaacuuugc	aaguucugugguccacucugacc	aaguucugugguccacucugaccgugugaguguguggucagugcauuacagaacuuugc	scaffold3897_26.5:121245..121304:+	none	none
EEL_369	Bilateria	mir-29	UAGCACCAUUUGAAAUCGGUUA	AGCACCA	eel-miR-29	-	cel-miR-49-3p_MIMAT0000020_Caenorhabditis-elegans	10160	5685	uagcaccauuugaaaucgguua	acugauuuccucuggugcuu	acugauuuccucuggugcuuagagucccgcuuggcuucuagcaccauuugaaaucgguua	scaffold3116_26.8:116870..116930:-	Aca-Mir-29-P1b-MG,Cli-Mir-29-P1a-MG,Rno-Mir-29-P2a-MG,Cfa-Mir-29-P2a-MG,Mml-Mir-29-P2b-v2-MG,Mmu-Mir-29-P2a-MG,Rno-Mir-29-P2b3-MG,Hsa-Mir-29-P2b-v2-MG,Ocu-Mir-29-P2a-MG,Xtr-Mir-29-P1b-MG	bta-mir-29b-1-MB,mml-mir-29b-2-MB,oni-mir-29d-MB,ggo-mir-29b-1-MB,mle-mir-29b-MB,abu-mir-29a-1-MB,mmr-mir-29b-1-MB,hsa-mir-29c-MB,cgr-mir-29b-2-MB,eca-mir-29c-MB
EEL_706	Bilateria	mir-29	UAGCACCAUUUGAAAUCGGUUA	AGCACCA	eel-miR-29	-	cel-miR-49-3p_MIMAT0000020_Caenorhabditis-elegans	8513	257	uagcaccauuugaaaucgguua	accgauuucuuuugguguucaga	accgauuucuuuugguguucagagucuuuugggguuucuagcaccauuugaaaucgguua	scaffold8352_24.9:76442..76502:+	Aca-Mir-29-P1b-MG,Cli-Mir-29-P1a-MG,Rno-Mir-29-P2a-MG,Cfa-Mir-29-P2a-MG,Mml-Mir-29-P2b-v2-MG,Mmu-Mir-29-P2a-MG,Rno-Mir-29-P2b3-MG,Hsa-Mir-29-P2b-v2-MG,Ocu-Mir-29-P2a-MG,Xtr-Mir-29-P1b-MG	bta-mir-29b-1-MB,mml-mir-29b-2-MB,oni-mir-29d-MB,ggo-mir-29b-1-MB,mle-mir-29b-MB,abu-mir-29a-1-MB,mmr-mir-29b-1-MB,hsa-mir-29c-MB,cgr-mir-29b-2-MB,eca-mir-29c-MB
EEL_848	E. electricus	none	UCAGUGCAUGACAGAACUUGG	CAGUGCA	eel-miR-148	-	mmu-miR-152-3p_MIMAT0000162_Mus-musculus	8281	11325	ucagugcauaacagaacuuugg	aaguucugugguacacuccgacu	aaguucugugguacacuccgacucuggaucaguggcagucagugcauaacagaacuuugg	scaffold11208_26.0:19688..19748:+	none	none
EEL_413	Vertebrata	mir-130	CAGUGCAAUGUUAAAAGGGC	AGUGCAA	eel-miR-130	-	mmu-miR-130a-3p_MIMAT0000141_Mus-musculus	6790	10999	cagugcaauguuaaaagggc	uccuuuuauguuguacuccu	uccuuuuauguuguacuccugguaaccucguuaugaaagcagugcaauguuaaaagggc	scaffold3528_29.6:68447..68506:-	none	oni-mir-130b-MB,pny-mir-130b-MB
EEL_746	E. electricus	none	UGUGCAAAUCUAUGCAAAACUGA	GUGCAAA	eel-miR-19	-	hsa-miR-19a-3p_MIMAT0000073_Homo-sapiens	6530	826	ugugcaaauccaugcaaaacug	aguuuugcaggauugcauccagc	aguuuugcaggauugcauccagcuuuuaauguaagugcugugcaaauccaugcaaaacug	scaffold8816_26.4:26043..26103:+	none	none
EEL_862	Vertebrata	mir-221	AGCUACAUCUGGCUACUGGGUCUC	GCUACAU	eel-miR-221	-	hsa-miR-221-3p_MIMAT0000278_Homo-sapiens	4157	76	agcuacaucuggcuacugggucuc	agcucaguagucaguguaggucc	agcucaguagucaguguagguccugucugucugucagcagcuacaucuggcuacugggucuc	scaffold11722_26.7:20827..20889:+	Mml-Mir-221-P1-MG,Ocu-Mir-221-P2-MG,Ami-Mir-221-P1-MG,Cpo-Mir-221-P2-MG,Mdo-Mir-221-P1-MG,Rno-Mir-221-P1-MG,Mdo-Mir-221-P2-MG,Dre-Mir-221-P2a-MG,Cli-Mir-221-P2-MG,Dno-Mir-221-P2-MG	gmo-mir-222-2-MB,cgr-mir-221-MB,rno-mir-221-MB,oan-mir-222b-1-MB,nbr-mir-221-2-MB,tni-mir-221-MB,mmu-mir-222-MB,bta-mir-222-MB,aca-mir-222a-MB,mdo-mir-222a-MB
EEL_196	E. electricus	none	UGUGCAAAUCUAUGCAAAACUG	GUGCAAA	eel-miR-19	-	hsa-miR-19a-3p_MIMAT0000073_Homo-sapiens	1907	288	ugugcaaaucuaugcaaaacug	aguuuugcauaguugcauu	aguuuugcauaguugcauuacaagaaaacaugaguugugcaaaucuaugcaaaacug	scaffold1481_25.1:3624..3681:+	none	none
EEL_1028	Bilateria	mir-1	UGGAAUGUAAAGAAGUAUGUAU	GGAAUGU	eel-miR-1	-	cel-miR-1-3p_MIMAT0000003_Caenorhabditis-elegans	1552	298	uggaauguaaagaaguauguau	uacauacuucuuuaugugcccau	uacauacuucuuuaugugcccauaugaacauaugacagcuauggaauguaaagaaguauguau	scaffold18152_23.8:133673..133736:+	Ocu-Mir-1-P1-MG,Cpo-Mir-1-P3-MG,Aca-Mir-1-P4-MG,Mmu-Mir-1-P2-MG,Ocu-Mir-1-P3-MG,Hsa-Mir-1-P1-MG,Cpi-Mir-1-P1-MG,Xtr-Mir-1-P1-MG,Cpi-Mir-1-P2-MG,Bta-Mir-1-P3-MG	bta-mir-1-2-MB,oni-mir-1-2-MB,cja-mir-1a-2-MB,oni-mir-1-1-MB,ssc-mir-206-MB,ssa-mir-206-MB,oha-mir-1d-MB,tni-mir-1-MB,oha-mir-1b-MB,gga-mir-206-MB
EEL_349	Bilateria	mir-1	UGGAAUGUAAAGAAGUAUGUAU	GGAAUGU	eel-miR-1	-	cel-miR-1-3p_MIMAT0000003_Caenorhabditis-elegans	1502	1211	uggaauguaaagaaguauguau	acauacuucuuuauauacccaua	acauacuucuuuauauacccauaugaacaagggcagcuauggaauguaaagaaguauguau	scaffold2815_25.9:107201..107262:-	Ocu-Mir-1-P1-MG,Cpo-Mir-1-P3-MG,Aca-Mir-1-P4-MG,Mmu-Mir-1-P2-MG,Ocu-Mir-1-P3-MG,Hsa-Mir-1-P1-MG,Cpi-Mir-1-P1-MG,Xtr-Mir-1-P1-MG,Cpi-Mir-1-P2-MG,Bta-Mir-1-P3-MG	bta-mir-1-2-MB,oni-mir-1-2-MB,cja-mir-1a-2-MB,oni-mir-1-1-MB,ssc-mir-206-MB,ssa-mir-206-MB,oha-mir-1d-MB,tni-mir-1-MB,oha-mir-1b-MB,gga-mir-206-MB
EEL_1065	E. electricus	none	AACUGGCCUACAAAGUCCCAGU	ACUGGCC	eel-miR-193	-	mmu-miR-193a-3p_MIMAT0000223_Mus-musculus	1091	1088	aacuggccuacaaagucccagu	ugggucuuugcgggcaagguga	ugggucuuugcgggcaaggugaguucucccuuccaucaacuggccuacaaagucccagu	scaffold20948_26.2:45370..45429:-	none	none
EEL_704	Bilateria	mir-29	UAGCACCAUUUGAAAUCAGUGUU	AGCACCA	eel-miR-29	-	cel-miR-49-3p_MIMAT0000020_Caenorhabditis-elegans	1067	285	uagcaccauuugaaaucaguguu	gcugguuucaggugguggcuuaga	gcugguuucaggugguggcuuagaguaacucuguaaagaaucuagcaccauuugaaaucaguguu	scaffold8352_24.9:76228..76293:+	Aca-Mir-29-P1b-MG,Cli-Mir-29-P1a-MG,Rno-Mir-29-P2a-MG,Cfa-Mir-29-P2a-MG,Mml-Mir-29-P2b-v2-MG,Mmu-Mir-29-P2a-MG,Rno-Mir-29-P2b3-MG,Hsa-Mir-29-P2b-v2-MG,Ocu-Mir-29-P2a-MG,Xtr-Mir-29-P1b-MG	bta-mir-29b-1-MB,mml-mir-29b-2-MB,oni-mir-29d-MB,ggo-mir-29b-1-MB,mle-mir-29b-MB,abu-mir-29a-1-MB,mmr-mir-29b-1-MB,hsa-mir-29c-MB,cgr-mir-29b-2-MB,eca-mir-29c-MB
EEL_907	E. electricus	none	ACCAUCGACCGUUGAUUGUACC	CCAUCGA	eel-miR-181	-	hsa-miR-181a-3p_MIMAT0000270_Homo-sapiens	690	452	accaucgaccguugauuguacc	aacauucaacgcugucguugag	aacauucaacgcugucguugaguuugggaguguauaagaaaccaucgaccguugauuguacc	scaffold12702_27.5:10130..10192:-	none	none
EEL_731	Vertebrata	mir-17	CAAAGUGCUUACAGUGCAGGUAG	AAAGUGC	eel-miR-17	-	hsa-miR-17-5p_MIMAT0000070_Homo-sapiens	682	616	caaagugcuuucagugcaggu	acugcaguggaggcacuuca	caaagugcuuucagugcagguaguucugugcuguaccuacugcaguggaggcacuuca	scaffold8793_27.7:41772..41830:+	Dre-Mir-17-P5-MG,Dno-Mir-17-P3b-MG,Cfa-Mir-17-P2a-MG,Mmu-Mir-17-P2a-MG,Cpi-Mir-17-P2a-MG,Rno-Mir-17-P3a-MG,Bta-Mir-17-P4-MG,Ocu-Mir-17-P1b-MG,Hsa-Mir-17-P2b-MG,Rno-Mir-17-P1a-MG	dre-mir-17a-2-MB,chi-mir-20a-MB,oni-mir-20-2-MB,nbr-mir-17-2-MB,aca-mir-18b-MB,lca-mir-20-MB,lla-mir-93-MB,efu-mir-93-MB,bta-mir-18b-MB,dre-mir-17a-1-MB
EEL_939	E. electricus	none	CCGAGACGCCGUCAGCAUGAGCCUC	CGAGACG	eel-miR-9052	-	eca-miR-9052_MIMAT0034596_Equus-caballus	638	310	acgagacgcugacacuugcu	acgagugucagauuccucucc	acgagugucagauuccucuccaggagugugagaggcuggacgagacgcugacacuugcu	scaffold13196_24.7:24017..24076:-	none	none
EEL_262	E. electricus	none	CCCUCUGUCUGUCUUGUUCUCU	CCUCUGU	eel-novel_1	-	-	628	624	cccucugucugucuuguucucu	aguccgagacugugcagagcaa	aguccgagacugugcagagcaaaugacuuauuacucccucugucugucuuguucucu	scaffold2211_25.5:41521..41578:+	none	none
EEL_166	E. electricus	none	UUUUGCAGUAUGUUCCUGAAUA	UUUGCAG	eel-miR-450	-	mmu-miR-450b-5p_MIMAT0003511_Mus-musculus	607	541	uuuugcagaaacguuucagauu	uuugaaacguuuuagccaaaa	uuugaaacguuuuagccaaaaauguugccaugcuaaagauguuuuuugcagaaacguuucagauu	scaffold1259_27.3:120816..120881:+	none	none
EEL_300	E. electricus	none	CAAUGUUCCCACAGUGCAUU	AAUGUUC	eel-miR-33	-	oan-miR-33b-3p_MIMAT0009191_Ornithorhynchus-anatinus	580	489	caauguuccugcagugcaaca	gugcauuguaguugcauugca	gugcauuguaguugcauugcauguaucugaacugagugcaauguuccugcagugcaaca	scaffold2564_23.6:23777..23836:+	none	none
EEL_195	Vertebrata	mir-17	CAAAGUGCUUACAGUGCAGGUAG	AAAGUGC	eel-miR-17	-	hsa-miR-17-5p_MIMAT0000070_Homo-sapiens	548	559	caaagugcuuacagugcagguag	acugcagugaaggcacuucuag	caaagugcuuacagugcagguagcgcuaugacuggucuacugcagugaaggcacuucuag	scaffold1481_25.1:3377..3437:+	Dre-Mir-17-P5-MG,Dno-Mir-17-P3b-MG,Cfa-Mir-17-P2a-MG,Mmu-Mir-17-P2a-MG,Cpi-Mir-17-P2a-MG,Rno-Mir-17-P3a-MG,Bta-Mir-17-P4-MG,Ocu-Mir-17-P1b-MG,Hsa-Mir-17-P2b-MG,Rno-Mir-17-P1a-MG	dre-mir-17a-2-MB,chi-mir-20a-MB,oni-mir-20-2-MB,nbr-mir-17-2-MB,aca-mir-18b-MB,lca-mir-20-MB,lla-mir-93-MB,efu-mir-93-MB,bta-mir-18b-MB,dre-mir-17a-1-MB
EEL_5	Bilateria	mir-153	UUGCAUAGUCACAAAAAUGAUC	UGCAUAG	eel-miR-153	-	mmu-miR-153-3p_MIMAT0000163_Mus-musculus	520	421	uugcauagucacaaaaaugauc	gucauuuuugugauuugcagcu	gucauuuuugugauuugcagcuaguagucuggguccaguugcauagucacaaaaaugauc	scaffold40_27.1:100014..100074:-	none	none
EEL_199	Vertebrata	mir-17	UAAAGUGCUUAUAGUGCAGGUAG	AAAGUGC	eel-miR-17	-	hsa-miR-17-5p_MIMAT0000070_Homo-sapiens	454	320	uaaagugcuuauagugcagguag	acugcagugucagcacuuaaag	uaaagugcuuauagugcagguagugugugucaucuacugcagugucagcacuuaaag	scaffold1481_25.1:3770..3827:+	Dre-Mir-17-P5-MG,Dno-Mir-17-P3b-MG,Cfa-Mir-17-P2a-MG,Mmu-Mir-17-P2a-MG,Cpi-Mir-17-P2a-MG,Rno-Mir-17-P3a-MG,Bta-Mir-17-P4-MG,Ocu-Mir-17-P1b-MG,Hsa-Mir-17-P2b-MG,Rno-Mir-17-P1a-MG	dre-mir-17a-2-MB,chi-mir-20a-MB,oni-mir-20-2-MB,nbr-mir-17-2-MB,aca-mir-18b-MB,lca-mir-20-MB,lla-mir-93-MB,efu-mir-93-MB,bta-mir-18b-MB,dre-mir-17a-1-MB
EEL_1	Bilateria	let-7	UGAGGUAGUAGGUUGUGUGGUU	GAGGUAG	eel-let-7	-	cel-let-7-5p_MIMAT0000001_Caenorhabditis-elegans	358	580	ugagguagugguuugugcuguu	cugcgcaaaccacugccuugc	ugagguagugguuugugcuguuugucgggucgacacacugcccgcuauggagaugacugcgcaaaccacugccuugc	scaffold10_27.6:195124..195201:+	none	pny-let-7i-1-MB,mze-let-7i-1-MB,oni-let-7i-1-MB,tni-let-7i-MB,nbr-let-7i-1-MB,abu-let-7i-MB,gmo-let-7i-1-MB
EEL_1293	Olfactores	mir-15	ACCAAUAUUAUUGUGCUGCUUU	CCAAUAU	eel-miR-15	-	mmu-miR-16-2-3p_MIMAT0017018_Mus-musculus	316	669	uccaauauuuacgugcugcuac	cagcagcacggucaauacug	cagcagcacggucaauacuggaggauucaguauugcuuuaacuccaauauuuacgugcugcuac	C7870075_24.0:322..386:-	Dno-Mir-15-P1a-MG,Dre-Mir-15-P1a1-MG,Gga-Mir-15-P1d-MG,Gga-Mir-15-P1a-MG,Rno-Mir-15-P2b-MG,Xtr-Mir-15-P2a-MG,Sha-Mir-15-P2c-MG,Cpo-Mir-15-P2c-MG,Hsa-Mir-15-P2a-MG,Dre-Mir-15-P2a1-MG	dno-mir-15b-MB,hsa-mir-15b-MB,ccr-mir-15a-2-MB,cgr-mir-16-MB,efu-mir-15-MB,ggo-mir-195-MB,oni-mir-15a-MB,mdo-mir-15c-MB,eca-mir-15a-MB,lca-mir-15a-MB
EEL_676	Olfactores	mir-15	UAGCAGCGCAUCAUGGUUUGUA	AGCAGCG	eel-miR-15	-	hsa-miR-503-5p_MIMAT0002874_Homo-sapiens	311	341	uagcagcgcaucaugguuuuca	caaaccauaauuugcugcuuua	uagcagcgcaucaugguuuucagcauugugcaaaaugugcaaaccauaauuugcugcuuua	scaffold7664_25.2:125935..125996:-	Dno-Mir-15-P1a-MG,Dre-Mir-15-P1a1-MG,Gga-Mir-15-P1d-MG,Gga-Mir-15-P1a-MG,Rno-Mir-15-P2b-MG,Xtr-Mir-15-P2a-MG,Sha-Mir-15-P2c-MG,Cpo-Mir-15-P2c-MG,Hsa-Mir-15-P2a-MG,Dre-Mir-15-P2a1-MG	dno-mir-15b-MB,hsa-mir-15b-MB,ccr-mir-15a-2-MB,cgr-mir-16-MB,efu-mir-15-MB,ggo-mir-195-MB,oni-mir-15a-MB,mdo-mir-15c-MB,eca-mir-15a-MB,lca-mir-15a-MB
EEL_555	Vertebrata	mir-17	CAAAGUGCUUACAGUGCAGGUAG	AAAGUGC	eel-miR-17	-	hsa-miR-17-5p_MIMAT0000070_Homo-sapiens	247	381	uaaagugcuuacagugcagguag	ccgcauugugggcacuucuguca	uaaagugcuuacagugcagguagugugugcauguguucuaccgcauugugggcacuucuguca	scaffold5263_27.8:19265..19328:+	Dre-Mir-17-P5-MG,Dno-Mir-17-P3b-MG,Cfa-Mir-17-P2a-MG,Mmu-Mir-17-P2a-MG,Cpi-Mir-17-P2a-MG,Rno-Mir-17-P3a-MG,Bta-Mir-17-P4-MG,Ocu-Mir-17-P1b-MG,Hsa-Mir-17-P2b-MG,Rno-Mir-17-P1a-MG	dre-mir-17a-2-MB,chi-mir-20a-MB,oni-mir-20-2-MB,nbr-mir-17-2-MB,aca-mir-18b-MB,lca-mir-20-MB,lla-mir-93-MB,efu-mir-93-MB,bta-mir-18b-MB,dre-mir-17a-1-MB
EEL_991	Vertebrata	mir-130	CAGUGCAAUGUUAAAAGGGCAU	AGUGCAA	eel-miR-130	-	mmu-miR-130a-3p_MIMAT0000141_Mus-musculus	173	105	cagugcaauuguauugucauagc	cucugacaguguugcacuacu	cucugacaguguugcacuacuguaucacccauucuagcagugcaauuguauugucauagc	scaffold16209_26.7:53177..53237:-	none	oni-mir-130b-MB,pny-mir-130b-MB
EEL_745	Vertebrata	mir-17	CAAAGUGCUUACAGUGCAGGUAG	AAAGUGC	eel-miR-17	-	hsa-miR-17-5p_MIMAT0000070_Homo-sapiens	119	67	caaagugcucacagugcagguagu	acugcagugugugcacuucaugu	caaagugcucacagugcagguagugccagcaaaucuacugcagugugugcacuucaugu	scaffold8816_26.4:25912..25971:+	Dre-Mir-17-P5-MG,Dno-Mir-17-P3b-MG,Cfa-Mir-17-P2a-MG,Mmu-Mir-17-P2a-MG,Cpi-Mir-17-P2a-MG,Rno-Mir-17-P3a-MG,Bta-Mir-17-P4-MG,Ocu-Mir-17-P1b-MG,Hsa-Mir-17-P2b-MG,Rno-Mir-17-P1a-MG	dre-mir-17a-2-MB,chi-mir-20a-MB,oni-mir-20-2-MB,nbr-mir-17-2-MB,aca-mir-18b-MB,lca-mir-20-MB,lla-mir-93-MB,efu-mir-93-MB,bta-mir-18b-MB,dre-mir-17a-1-MB
EEL_818	Osteichthyes	mir-7132	UGCGGAGUUGAUUGGGCGAAU	GCGGAGU	eel-miR-5736	-	tur-miR-5736b-5p_MIMAT0023078_Tetranychus-urticae	118	115	ugcggaguuuggaacaaguaca	gacuuggucaaagcuccacagu	gacuuggucaaagcuccacagugacucauuugauaccugcggaguuuggaacaaguaca	scaffold10274_25.1:117752..117811:+	none	eel-mir-7132-MB
EEL_373	Bilateria	mir-153	UUGCAUAGUCACAAAAGUGAUC	UGCAUAG	eel-miR-153	-	mmu-miR-153-3p_MIMAT0000163_Mus-musculus	86	56	uugcauagucacaaaagugauc	ucauuuuugugcugaugcagcu	ucauuuuugugcugaugcagcuugugaacugugaccccaguugcauagucacaaaagugauc	scaffold3168_26.7:94107..94169:-	none	none
EEL_501	Bilateria	mir-193	UAAUGCCCCUAAAAAUCCUUAU	AAUGCCC	eel-miR-365	-	hsa-miR-365a-3p_MIMAT0000710_Homo-sapiens	85	171	uaaugccccuaaaaauccuuau	agggacuuuugggggcacaugug	agggacuuuugggggcacauguguuucagguucaccaucauaaugccccuaaaaauccuuau	scaffold4492_27.2:199843..199905:-	Dre-Mir-193-P2a2-MG,Xtr-Mir-193-P2b-MG,Ete-Mir-193-P2b-MG,Rno-Mir-193-P2b-MG,Dno-Mir-193-P2b-MG,Cpo-Mir-193-P2b-MG,Ocu-Mir-193-P2b-MG,Dre-Mir-193-P2a1-MG,Hsa-Mir-193-P2a-v2-MG,Sha-Mir-193-P2a-MG	chi-mir-365-MB,ppy-mir-365-1-MB,nbr-mir-365-MB,mml-mir-365-2-MB,cfa-mir-365-2-MB,gga-mir-365-1-MB,cfa-mir-365-1-MB,mmr-mir-365-2-MB,pny-mir-365-MB,mmr-mir-365-1-MB
EEL_254	Neopterygii	none	UAGCAAUUUUUCAGGACGCUCGG	AGCAAUU	eel-miR-2807	-	bmo-miR-3227_MIMAT0015409_Bombyx-mori	83	83	uagcaauugccacucggucuguu	auggccguaggguaaauugcagcu	uagcaauugccacucggucuguuguguugaguugugaucaauggccguaggguaaauugcagcu	scaffold2065_26.2:59544..59608:-	none	none
EEL_375	E. electricus	none	UACUGACUCGGCGCGUGCGGAG	ACUGACU	eel-miR-3019	-	api-miR-3019_MIMAT0014755_Acyrthosiphon-pisum	66	66	uacugacucggcgcgugcggag	ccucgggcgucgacgucagcgg	uacugacucggcgcgugcggaguuccaaaccuccucgggcgucgacgucagcgg	scaffold3253_26.8:26595..26649:+	none	none
EEL_148	E. electricus	none	UCCUGUACUGAGCUGCCCCGAG	CCUGUAC	eel-miR-486	-	hsa-miR-486-5p_MIMAT0002177_Homo-sapiens	27	24	uccuguacaacgaagccaggua	ccauggcuacuuuguccagg	uccuguacaacgaagccagguaacuucgucugucugccauggcuacuuuguccagg	scaffold1210_26.3:114306..114362:-	none	none
EEL_842	E. electricus	none	UGCAUUAAUGCUGAGAGCACUG	GCAUUAA	eel-miR-2c	-	gsa-miR-2c-5p_MIMAT0035276_Gyrodactylus-salaris	25	25	ugcauuaaugcugagagcacug	agcucuuccugcauuacugcug	ugcauuaaugcugagagcacugaucccagaucagcucuuccugcauuacugcug	scaffold11138_24.1:31278..31332:-	none	none
EEL_44	E. electricus	none	AAGGCUGCAAGACUGAAGACU	AGGCUGC	eel-miR-2381	-	bta-miR-2381_MIMAT0011929_Bos-taurus	27	26	aaggcugcaagacugaagacu	caauucaggauugcagcugaaa	aaggcugcaagacugaagacuggcugugaguaucaauucaggauugcagcugaaa	scaffold249_28.3:179438..179493:+	none	none
EEL_58	Vertebrata	none	GUCAGCAACUUGAUUCCAGCA	UCAGCAA	eel-miR-284	-	dme-miR-284-3p_MIMAT0000348_Drosophila-melanogaster	27	13	cucagcaauugcuacuagggcu	acccuagcaacacuugcuguac	acccuagcaacacuugcuguaccugauaaacuaguacuagcucagcaauugcuacuagggcu	scaffold378_27.7:31994..32056:+	none	none
EEL_168	E. electricus	none	UGGUAGACUAUGGAACGUAGG	GGUAGAC	eel-miR-379	-	hsa-miR-379-5p_MIMAT0000733_Homo-sapiens	19	19	agguagacugugacuuguuguca	caacaaaaucacuagucuucc	agguagacugugacuuguugucagagcugaacgaacaacaacaaaaucacuagucuucc	scaffold1272_24.3:54814..54873:-	none	none
EEL_452	E. electricus	none	UCAGGACUUCUCCAGCGGCCU	CAGGACU	eel-novel_2	-	-	32	32	ucaggacuucuccagcggccu	ugccgucggcgcaaaucuugagu	ugccgucggcgcaaaucuugaguaauugaauccgcaggugcucaggacuucuccagcggccu	scaffold4127_25.9:186784..186846:+	none	none
EEL_1111	E. electricus	none	UUUACAGACAGCUCUCUGAAGU	UUACAGA	eel-novel_3	-	-	22	22	uuuacagacagcucucugaagu	ugcagggagacuguuugaaacu	ugcagggagacuguuugaaacugugcugccaaucuaguuuacagacagcucucugaagu	scaffold24570_26.4:23700..23759:-	none	eel-mir-11065-MB
EEL_1301	E. electricus	none	ACCUCCGGAUACGUCGUUGGUCA	CCUCCGG	eel-novel_4	-	-	18	18	accuccggauacgucguugguca	cagacgacaggucuggagaug	cagacgacaggucuggagaugcaguuauuaagacgcugcaccuccggauacgucguugguca	C8049594_28.0:97..159:-	none	none
EEL_271	E. electricus	none	UGACACUGGGAACCGAACCCAU	GACACUG	eel-miR-1715	-	gga-miR-1715-3p_MIMAT0007612_Gallus-gallus	14	14	ugacacugggaaccgaacccau	ggguucaguucccagugucaua	ggguucaguucccagugucauauauauauauaugacacugggaaccgaacccau	scaffold2349_27.3:6104..6158:-	none	none
EEL_1099	E. electricus	none	CAAACCGAGACUCAUGGACUGU	AAACCGA	eel-miR-7588	-	cbr-miR-7588_MIMAT0029592_Caenorhabditis-briggsae	10815	10738	caaaccgagacucauggacugu	uccaugagucucaguuaggaug	uccaugagucucaguuaggaugugcguuuuguguccaaaccgagacucauggacugu	scaffold23590_26.4:76349..76406:-	none	eel-mir-11053-MB
EEL_804	E. electricus	none	UACACAGCUGAUGAUGGACCU	ACACAGC	eel-miR-5731	-	tur-miR-5731-5p_MIMAT0023056_Tetranychus-urticae	66	54	uacacagcugaugauggaccu	cuucaucagcugugcaagcaa	cuucaucagcugugcaagcaaaaugcuucaaaguacuuacacagcugaugauggaccu	scaffold9960_27.3:327480..327538:+	none	none
EEL_759	E. electricus	none	UUCCUCUGCUCUAAUGAGUCUG	UCCUCUG	eel-miR-1564	-	gga-miR-1564-3p_MIMAT0007424_Gallus-gallus	40	40	uuccucugcucuaaugagucug	gagucauuugaggagagaaggg	gagucauuugaggagagaaggguaggacucgguccccuuccucugcucuaaugagucug	scaffold8894_27.5:38153..38212:-	none	none
EEL_503	E. electricus	none	AACUGGCCCGCAAAGUCCCGCU	ACUGGCC	eel-miR-193	-	mmu-miR-193a-3p_MIMAT0000223_Mus-musculus	198	128	aacuggcccgcaaagucccgcu	cgggauuuugggggcgagauga	cgggauuuugggggcgagaugaguuuggucucaauccaacuggcccgcaaagucccgcu	scaffold4492_27.2:200413..200472:-	none	none
EEL_846	E. electricus	none	UUCCUAUGCAUAUACUUCUUU	UCCUAUG	eel-miR-202	-	mmu-miR-202-5p_MIMAT0004546_Mus-musculus	240	221	uuccuaugcauauaucucuuug	aagaggcauaaggcaugggaaaa	uuccuaugcauauaucucuuugagaaguaacauuaaagaggcauaaggcaugggaaaa	scaffold11154_26.0:1478..1536:-	none	none
EEL_630	E. electricus	none	ACAGGAGUGGGGGUGGGACAU	CAGGAGU	eel-miR-4433	-	sja-miR-3480-5p_MIMAT0016280_Schistosoma-japonicum	3371	3366	ucaggaguccuggaucccggga	uccaggauuccaagacuccag	ucaggaguccuggaucccgggaaaaaucaggauuccaggauuccaagacuccag	scaffold6627_23.0:61112..61166:-	none	none
EEL_882	E. electricus	none	AACAGUAAGAGUUUAUGUGCUG	ACAGUAA	eel-miR-2184	-	dre-miR-2184_MIMAT0011288_Danio-rerio	20302	20293	aacaguaagaguuuaugugcug	gcacauauucucuuacagugua	aacaguaagaguuuaugugcuggcagugcaauaucagcacauauucucuuacagugua	scaffold11976_25.4:6695..6753:-	none	none
EEL_809	E. electricus	none	ACAUGGUCUGUUACAAGGGA	CAUGGUC	eel-miR-2035	-	nve-miR-2035-5p_MIMAT0009792_Nematostella-vectensis	23	23	ucauggucuuaugaaucagacu	ucugauacaccagaccacguua	ucauggucuuaugaaucagacuguacagugugcagucugauacaccagaccacguua	scaffold9987_18.6:56061..56118:+	none	none
EEL_1186	Bilateria	let-7	UGAGGUAGUAGGUUGUGUGGUU	GAGGUAG	eel-let-7	-	cel-let-7-5p_MIMAT0000001_Caenorhabditis-elegans	2196	2179	ugagguaguagacugaguaguu	cuacacaaucuacugucuuucc	ugagguaguagacugaguaguuguggagcugcgucugcucccugggagacaacuacacaaucuacugucuuucc	scaffold26759_27.5:16171..16245:-	none	pny-let-7i-1-MB,mze-let-7i-1-MB,oni-let-7i-1-MB,tni-let-7i-MB,nbr-let-7i-1-MB,abu-let-7i-MB,gmo-let-7i-1-MB
EEL_1307	Osteichthyes	none	UUUGCCACACUGCAACACCUUACA	UUGCCAC	eel-miR-3064	-	tur-miR-5728-3p_MIMAT0023033_Tetranychus-urticae	26	23	auugccacagaucaggcuucugg	aggggccugaucugaaggcuugaa	auugccacagaucaggcuucugguuguauuaguggcaggggccugaucugaaggcuugaa	C8053162_27.0:3589..3649:+	none	none
EEL_609	E. electricus	none	AGAAUAAUGCCAGCAGUCGGCC	GAAUAAU	eel-miR-8160	-	ssa-miR-8160-5p_MIMAT0032746_Salmo-salar	122	122	agaauaaugccagcagucggcc	ccagcacugguauuauugcac	agaauaaugccagcagucggccgauuauuucauuaggccagcacugguauuauugcac	scaffold6123_26.4:22571..22629:+	none	eel-mir-8160-MB
EEL_1053	E. electricus	none	ACUCCUGUGGUCCUACUGCCC	CUCCUGU	eel-miR-8103	-	mmu-miR-8103_MIMAT0031407_Mus-musculus	51	45	acuccugugguccuacugccc	gcacagugggucccuaggacu	acuccugugguccuacugcccugcccaugguuuccacagcacagugggucccuaggacu	scaffold20398_27.7:94337..94396:+	none	none
EEL_803	E. electricus	none	UGUGCAAACCCAUGCAAAACUG	GUGCAAA	eel-miR-19	-	hsa-miR-19a-3p_MIMAT0000073_Homo-sapiens	996	867	ugugcaaacccaugcaaaacug	gcuuugcagggugggcagucagc	gcuuugcagggugggcagucagcuuucaucagaauugcugugcaaacccaugcaaaacug	scaffold9905_26.2:75319..75379:-	none	none
EEL_988	E. electricus	none	UCUCCAGGCAUUUGUGUACUC	CUCCAGG	eel-miR-7033	-	mmu-miR-7033-5p_MIMAT0027970_Mus-musculus	15	10	ucuccaggcauuuguguacuc	guaccacaauugcuugggagaag	guaccacaauugcuugggagaagucugaaaugcgucuccaggcauuuguguacuc	scaffold16131_27.9:21632..21687:+	none	none
EEL_658	E. electricus	none	UGGCUCAGUUCAGCAGGAACAG	GGCUCAG	eel-miR-24	-	hsa-miR-24-3p_MIMAT0000080_Homo-sapiens	218	819	uggcucagcucagcaggaacaga	gugccugcugagcugguauc	gugccugcugagcugguaucaguguguccacagagagcuggcucagcucagcaggaacaga	scaffold7296_24.9:6077..6138:+	none	none
EEL_1136	E. electricus	none	GCUGCACUUGGAUUUCGUUCCC	CUGCACU	eel-miR-191	-	mmu-miR-191-3p_MIMAT0004542_Mus-musculus	49	48	ucugcacuguuuuugaauggcg	ccauucaaaauuagugcacgua	ccauucaaaauuagugcacguagaguauuaagcaacacccugucugcacuguuuuugaauggcg	scaffold25622_26.9:3570..3634:+	none	none
EEL_899	E. electricus	none	GCAGGCCGUGACUUCAUCUGGA	CAGGCCG	eel-miR-6715	-	rno-miR-6715-5p(predicted)	1092	1053	gcaggccgugacuucaucugga	caggugaagucuuguccccggugg	caggugaagucuuguccccggugguaauguucacagcugcaggccgugacuucaucugga	scaffold12574_26.9:2586..2646:-	none	eel-mir-11061-MB
EEL_674	Olfactores	mir-15	UAGCAGCACGUAAAUAUUGGUG	AGCAGCA	eel-miR-15	-	hsa-miR-15a-5p_MIMAT0000068_Homo-sapiens	570	4871	uagcagcacguaaauauuggug	ccccaauauuacuugugcugcuu	uagcagcacguaaauauuggugugugagaaaaugaugucuaaccccaauauuacuugugcugcuu	scaffold7664_25.2:125748..125813:-	Dno-Mir-15-P1a-MG,Dre-Mir-15-P1a1-MG,Gga-Mir-15-P1d-MG,Gga-Mir-15-P1a-MG,Rno-Mir-15-P2b-MG,Xtr-Mir-15-P2a-MG,Sha-Mir-15-P2c-MG,Cpo-Mir-15-P2c-MG,Hsa-Mir-15-P2a-MG,Dre-Mir-15-P2a1-MG	dno-mir-15b-MB,hsa-mir-15b-MB,ccr-mir-15a-2-MB,cgr-mir-16-MB,efu-mir-15-MB,ggo-mir-195-MB,oni-mir-15a-MB,mdo-mir-15c-MB,eca-mir-15a-MB,lca-mir-15a-MB
EEL_470	E. electricus	none	UAACACUGUCUGGUAAUGAUG	AACACUG	eel-miR-8	-	mmu-miR-141-3p_MIMAT0000153_Mus-musculus	52	7	uaacacugucugguaaugaug	ucuuacccggcagugcuggg	ucuuacccggcagugcugggcugaucacugguguucuaacacugucugguaaugaug	scaffold4284_27.1:177168..177225:+	none	none
EEL_551	Vertebrata	mir-203	GUGAAAUGUUUAGGACCACUUG	UGAAAUG	eel-miR-203	-	mmu-miR-203-3p_MIMAT0000236_Mus-musculus	46	18	gugaaauguuuaggaccacuug	agugguucuaaacaguucaacag	agugguucuaaacaguucaacaguucuuuaccaaaauugugaaauguuuaggaccacuug	scaffold5122_28.2:57257..57317:-	Bta-Mir-203-v1-MG,Mdo-Mir-203-v1-MG,Cfa-Mir-203-v2-MG,Xtr-Mir-203-v1-MG,Ami-Mir-203-v1-MG,Dre-Mir-203-P2-v1-MG,Mdo-Mir-203-v2-MG,Xtr-Mir-203-v2-MG,Mml-Mir-203-v2-MG,Hsa-Mir-203-v1-MG	dre-mir-203b-MB,pma-mir-203b-MB,ccr-mir-203a-MB,ola-mir-203-MB,mml-mir-203-MB,ipu-mir-203b-MB,rno-mir-203a-MB,hsa-mir-203b-MB,ppy-mir-203-MB,xtr-mir-203-MB
EEL_686	Vertebrata	mir-221	AGCUACAUCUGAUUACUGGGU	GCUACAU	eel-miR-221	-	hsa-miR-221-3p_MIMAT0000278_Homo-sapiens	2338	876	agcuacaucugauuacugggu	acccgguacucaguguagggucugu	acccgguacucaguguagggucuguugauaccuaauacagcuacaucugauuacugggu	scaffold7904_27.6:175116..175175:+	Mml-Mir-221-P1-MG,Ocu-Mir-221-P2-MG,Ami-Mir-221-P1-MG,Cpo-Mir-221-P2-MG,Mdo-Mir-221-P1-MG,Rno-Mir-221-P1-MG,Mdo-Mir-221-P2-MG,Dre-Mir-221-P2a-MG,Cli-Mir-221-P2-MG,Dno-Mir-221-P2-MG	gmo-mir-222-2-MB,cgr-mir-221-MB,rno-mir-221-MB,oan-mir-222b-1-MB,nbr-mir-221-2-MB,tni-mir-221-MB,mmu-mir-222-MB,bta-mir-222-MB,aca-mir-222a-MB,mdo-mir-222a-MB
EEL_467	E. electricus	none	AAGAGAGGGAUUCAGGACACA	AGAGAGG	eel-miR-6758	-	hsa-miR-6758-5p_MIMAT0027416_Homo-sapiens	66	68	aagagagggauucaggacaca	uguucucucucucucucucuc	aagagagggauucaggacacacaguggcuucucgugguguucucucucucucucucuc	scaffold4266_26.2:130725..130783:+	none	none
EEL_490	Vertebrata	mir-30	UGUAAACAUCCUCGACUGGAAG	GUAAACA	eel-miR-30	-	hsa-miR-30a-5p_MIMAT0000087_Homo-sapiens	82192	86161	uguaaacauccccgacugga	uucaguaggauguuugcugcc	uguaaacauccccgacuggaagcuguguaaaacguggcgagcuuucaguaggauguuugcugcc	scaffold4358_27.7:91476..91540:-	none	ola-mir-30d-MB
EEL_1279	E. electricus	none	AUCACGUCGGGGUCACCA	UCACGUC	eel-novel_10	-	hvt-miR-H17-5p_MIMAT0012872_Herpesvirus-of	48	38	aucacgucggggucacca	guguucguggaugu	aucacgucggggucaccaauuuguggaguuucaacccuacuccagguguucguggaugu	C7661260_98.0:323..382:+	none	none
EEL_97	E. electricus	none	UUCAGUCAUUGUUUCUAGUAGU	UCAGUCA	eel-miR-725	-	dre-miR-725-3p_MIMAT0003753_Danio-rerio	115	102	uucagucauuguuucugguagu	uccgcugggaacuguggcugaaau	uccgcugggaacuguggcugaaauggacacaagaauuucagucauuguuucugguagu	scaffold691_27.6:92866..92924:-	none	none
EEL_750	E. electricus	none	UUAAACAUGCCUGAAUCAGCCU	UAAACAU	eel-miR-30f	-	mmu-miR-30f_MIMAT0025179_Mus-musculus	28	24	uuaaacaugccugaaucagccu	guugaaucuggcauguugcaca	uuaaacaugccugaaucagccugauaguuuccucuuugauaagguugaaucuggcauguugcaca	scaffold8852_26.9:5800..5865:-	none	none
EEL_79	E. electricus	none	AUCACACAAAGGCAACUUUUGU	UCACACA	eel-miR-154	-	hsa-miR-377-3p_MIMAT0000730_Homo-sapiens	55	43	uucacacagguccuguaggcu	ccuguaggcucugagugaggg	ccuguaggcucugagugaggguagcauuagcguucacacagguccuguaggcu	scaffold585_48.9:30..83:-	none	none
EEL_1157	Osteichthyes	none	CACCGGUACCAUGAUAACUGAA	ACCGGUA	eel-miR-7968	-	prd-miR-7968-3p_MIMAT0030839_Panagrellus-redivivus	53	1131	caccgguaccaugauaacugaa	uucaguuaucauaguacuguacu	uucaguuaucauaguacuguacuugaucaggacacagcaccgguaccaugauaacugaa	scaffold25958_28.0:28040..28099:-	none	oni-mir-101b-MB,ola-mir-101b-MB,ssa-mir-101b-1-MB,ccr-mir-101b-MB,gmo-mir-101b-MB,dre-mir-101b-MB,mze-mir-101b-MB,abu-mir-101b-MB,pny-mir-101b-MB,nbr-mir-101b-MB
EEL_834	E. electricus	none	GUGAGAACUCUGAGGAUAAG	UGAGAAC	eel-miR-454	-	aca-miR-454-5p_MIMAT0021962_Anolis-carolinensis	47	20	uugagaacuaacugaccaga	uggccaguuuuagugcucauca	uggccaguuuuagugcucaucagauuaggaucugucuugagaacuaacugaccaga	scaffold11027_26.2:105563..105619:+	none	eel-mir-11060-MB
EEL_904	E. electricus	none	AACAUUCAACCUGUCGGUGAGU	ACAUUCA	eel-miR-181	-	mmu-miR-181a-5p_MIMAT0000210_Mus-musculus	197	26	aacauucauugcugucggu	ugaccaaugagugcaaa	aacauucauugcugucgguugguuugagcugccauagcccacugaccaaugagugcaaa	scaffold12702_27.5:9940..9999:-	none	none
EEL_557	Vertebrata	mir-17	CAAAGUGCUUACAGUGCAGGUAG	AAAGUGC	eel-miR-17	-	hsa-miR-17-5p_MIMAT0000070_Homo-sapiens	708	704	aaaagugcuguuugugcaggu	uacugcagagccagcacuugca	aaaagugcuguuugugcagguaguuaaauccaucuacugcagagccagcacuugca	scaffold5263_27.8:19442..19498:+	Dre-Mir-17-P5-MG,Dno-Mir-17-P3b-MG,Cfa-Mir-17-P2a-MG,Mmu-Mir-17-P2a-MG,Cpi-Mir-17-P2a-MG,Rno-Mir-17-P3a-MG,Bta-Mir-17-P4-MG,Ocu-Mir-17-P1b-MG,Hsa-Mir-17-P2b-MG,Rno-Mir-17-P1a-MG	dre-mir-17a-2-MB,chi-mir-20a-MB,oni-mir-20-2-MB,nbr-mir-17-2-MB,aca-mir-18b-MB,lca-mir-20-MB,lla-mir-93-MB,efu-mir-93-MB,bta-mir-18b-MB,dre-mir-17a-1-MB
EEL_222	E. electricus	none	CCUCAGUCAGCCUUGUGGAUGU	CUCAGUC	eel-miR-3431	-	bta-miR-3431_MIMAT0017394_Bos-taurus	20	20	ucucagucaguggucaucuacu	aagauaccauugucuuagccc	aagauaccauugucuuagcccugccauugccaccaggucucagucaguggucaucuacu	scaffold1751_26.5:226193..226252:+	none	none
EEL_88	E. electricus	none	UUAAUGCUAAUUGUGAUAGGGGU	UAAUGCU	eel-miR-155	-	mmu-miR-155-5p_MIMAT0000165_Mus-musculus	150	150	uuaaugcuguucaugacugga	cagcuugguagcauucaca	uuaaugcuguucaugacuggaguugugagaacagcacucacuccagcuugguagcauucaca	scaffold674_26.9:152196..152258:-	none	eel-mir-11055-MB
EEL_33	E. electricus	none	AAUGCCUGGUUAUGUAAAACUU	AUGCCUG	eel-novel_5	-	-	25	25	aaugccugguuauguaaaacuu	guuuuacguaaccaggcauuca	aaugccugguuauguaaaacuucugucucaaaagggagagguguuuuacguaaccaggcauuca	scaffold218_26.4:11260..11324:+	none	none
EEL_810	E. electricus	none	AUUGACCCUUCUGAACAGCAGU	UUGACCC	eel-novel_6	-	-	39	44	auugacccuucugaacagcagu	ugcuguucagaagggucaauaa	ugcuguucagaagggucaauaauauugacucauucaacauuauugacccuucugaacagcagu	scaffold10007_26.9:48421..48484:+	none	none
EEL_3	E. electricus	none	UUUGAGGAGUCCUCACGGCUGUU	UUGAGGA	eel-novel_7	-	-	43	43	uuugaggaguccucacggcuguu	gggcuuugaggaguccucacggc	gggcuuugaggaguccucacggcuguuccuggaccgggcuuugaggaguccucacggcuguu	scaffold36_24.7:68757..68819:+	none	none
EEL_450	E. electricus	none	GACCCGCCAGGCCUCUGACUGA	ACCCGCC	eel-novel_8	-	-	74	62	gacccgccaggccucugacuga	gagaguucuggcaggccucuga	gagaguucuggcaggccucugauuguaugggaggagagacccgccaggccucugacuga	scaffold4071_27.1:38874..38933:+	none	none
EEL_531	E. electricus	none	UUACCUGGUCAGGUUACCUGGU	UACCUGG	eel-novel_9	-	-	18	18	uuaccuggucagguuaccuggu	uuaccuggucagguuaccugu	uuaccuggucagguuaccuguggguuaccuggucagguuaccuggu	scaffold4682_27.7:229182..229228:+	none	none
EEL_1062	Bilateria	mir-193	UAAUGCCCCUAAAAAUCCUUAU	AAUGCCC	eel-miR-365	-	hsa-miR-365a-3p_MIMAT0000710_Homo-sapiens	647	505	uaaugccccugaaaauccuuau	ggaccggagguucugcggcgcguuagc	uaaugccccugaaaauccuuauugcucuugcaaugcucagcaguggaccggagguucugcggcgcguuagc	scaffold20948_26.2:42880..42951:-	Dre-Mir-193-P2a2-MG,Xtr-Mir-193-P2b-MG,Ete-Mir-193-P2b-MG,Rno-Mir-193-P2b-MG,Dno-Mir-193-P2b-MG,Cpo-Mir-193-P2b-MG,Ocu-Mir-193-P2b-MG,Dre-Mir-193-P2a1-MG,Hsa-Mir-193-P2a-v2-MG,Sha-Mir-193-P2a-MG	chi-mir-365-MB,ppy-mir-365-1-MB,nbr-mir-365-MB,mml-mir-365-2-MB,cfa-mir-365-2-MB,gga-mir-365-1-MB,cfa-mir-365-1-MB,mmr-mir-365-2-MB,pny-mir-365-MB,mmr-mir-365-1-MB
EEL_30	E. electricus	none	UCCGAGCGCGACGACUUGACG	CCGAGCG	eel-miR-7471	-	gga-miR-7471-3p_MIMAT0029097_Gallus-gallus	18	15	uccgagcgcgacgacuugacg	ucagucguggcgcgcgcgag	ucagucguggcgcgcgcgagggagcgagguguccuuuccgagcgcgacgacuugacg	scaffold183_25.3:557660..557717:+	none	none
EEL_707	Bilateria	mir-29	UAGCACCAUUUGAAAUCGGUUA	AGCACCA	eel-miR-29	-	cel-miR-49-3p_MIMAT0000020_Caenorhabditis-elegans	8438	4633	uagcaccauuugaaaucgguua	acagaugucgacagugggagcaga	uagcaccauuugaaaucgguuacaaugaaggacagaugucgacagugggagcaga	scaffold8352_24.9:76480..76535:+	Aca-Mir-29-P1b-MG,Cli-Mir-29-P1a-MG,Rno-Mir-29-P2a-MG,Cfa-Mir-29-P2a-MG,Mml-Mir-29-P2b-v2-MG,Mmu-Mir-29-P2a-MG,Rno-Mir-29-P2b3-MG,Hsa-Mir-29-P2b-v2-MG,Ocu-Mir-29-P2a-MG,Xtr-Mir-29-P1b-MG	bta-mir-29b-1-MB,mml-mir-29b-2-MB,oni-mir-29d-MB,ggo-mir-29b-1-MB,mle-mir-29b-MB,abu-mir-29a-1-MB,mmr-mir-29b-1-MB,hsa-mir-29c-MB,cgr-mir-29b-2-MB,eca-mir-29c-MB
EEL_990	Vertebrata	mir-130	CAGUGCAAUGUUAAAAGGGCAU	AGUGCAA	eel-miR-130	-	mmu-miR-130a-3p_MIMAT0000141_Mus-musculus	164	61	cagugcaauuguauugucauagc	caugaccaaggacaggugacacuggg	cagugcaauuguauugucauagcauuuagccucugcccacucacacccgcagggggccaugaccaaggacaggugacacuggg	scaffold16209_26.7:53117..53200:-	none	oni-mir-130b-MB,pny-mir-130b-MB
EEL_37	E. electricus	none	AUUGCUAGACUGCUGCCCGGUA	UUGCUAG	eel-miR-2022	-	hma-miR-2022_MIMAT0009720_Hydra-magnipapillata	85	76	auugcuagacugcugcccggua	uucugagcagcgcuagcguua	auugcuagacugcugcccgguagcuguguaucggcuucugagcagcgcuagcguua	scaffold227_27.5:13777..13833:+	none	none
EEL_1272	E. electricus	none	UGGGAAUACCAGGUGCUGCAAGCUU	GGGAAUA	eel-miR-6	-	dme-miR-6-1-5p_MIMAT0020787_Drosophila-melanogaster	2516	18809	ugggaauaccaggugcugcaagcuu	gcagugucaggccugguuaguaauugga	gcagugucaggccugguuaguaauuggauaggggacugccugggaauaccaggugcugcaagcuu	C7626642_74.0:33..98:+	none	none
EEL_1214	E. electricus	none	UGGGAAUGCCAGGUGCUGUAAGCUU	GGGAAUG	eel-miR-6716	-	hsa-miR-6716-5p_MIMAT0025844_Homo-sapiens	3021	20612	ugggaaugccaggugcuguaagcuu	cuggauaguacugagcugggacc	cuggauaguacugagcugggacccuaccugggaaugccaggugcuguaagcuu	C7174921_10.0:50..103:+	none	none
EEL_688	Vertebrata	mir-143	UGAGAUGAAGCACUGUAGCUCG	GAGAUGA	eel-miR-143	ipu-miR-143_MIMAT0029420_Ictalurus-punctatus	mmu-miR-143-3p_MIMAT0000247_Mus-musculus	801988	608495	ugagaugaagcacuguagcucg	ggugcagugcugcaucucugguca	ggugcagugcugcaucucuggucauuugggagucugagaugaagcacuguagcucg	scaffold8196_26.6:30977..31033:+	Sha-Mir-143-MG,Ocu-Mir-143-MG,Dno-Mir-143-MG,Gga-Mir-143-MG,Mml-Mir-143-MG,Mmu-Mir-143-MG,Bta-Mir-143-MG,Cpo-Mir-143-MG,Aca-Mir-143-MG,Dre-Mir-143-MG	abu-mir-143-MB,lla-mir-143-MB,hsa-mir-4770-MB,dre-mir-143-MB,nle-mir-143-MB,oni-mir-143-MB,ipu-mir-143-MB,chi-mir-143-MB,efu-mir-143-MB,tch-mir-143-MB
EEL_305	Bilateria	let-7	UGAGGUAGUAGGUUGUAUAGUU	GAGGUAG	eel-let-7a	ipu-let-7a_MIMAT0029374_Ictalurus-punctatus	cel-let-7-5p_MIMAT0000001_Caenorhabditis-elegans	320014	327	ugagguaguagguuguauaguu	cuauacaacuuacugucuuucc	ugagguaguagguuguauaguuuuagggucaugcccuuugucagauaacuauacaacuuacugucuuucc	scaffold2575_26.3:14960..15030:+	Cpi-Let-7-P6-MG,Rno-Let-7-P10-MG,Mml-Let-7-P1-MG,Ami-Let-7-P13-MG,Ete-Let-7-P12-MG,Sha-Let-7-P8-MG,Ete-Let-7-P8-MG,Rno-Let-7-P12-MG,Sha-Let-7-P1-MG,Ete-Let-7-P10-MG	ssc-let-7f-2-MB,oni-let-7e-2-MB,ppa-let-7a-2-MB,dno-let-7b-MB,pal-let-7i-MB,bta-let-7a-1-MB,cja-let-7i-MB,abu-let-7d-2-MB,oan-let-7c-1-MB,chi-let-7i-MB
EEL_28	Bilateria	let-7	UGAGGUAGUAGGUUGUAUAGUU	GAGGUAG	eel-let-7a	ipu-let-7a_MIMAT0029374_Ictalurus-punctatus	cel-let-7-5p_MIMAT0000001_Caenorhabditis-elegans	320005	163	ugagguaguagguuguauaguu	cuauacaacuuacugucuuucc	ugagguaguagguuguauaguuuuaggguuaagcccuugcugugagacaacuauacaacuuacugucuuucc	scaffold171_25.3:53791..53863:-	Cpi-Let-7-P6-MG,Rno-Let-7-P10-MG,Mml-Let-7-P1-MG,Ami-Let-7-P13-MG,Ete-Let-7-P12-MG,Sha-Let-7-P8-MG,Ete-Let-7-P8-MG,Rno-Let-7-P12-MG,Sha-Let-7-P1-MG,Ete-Let-7-P10-MG	ssc-let-7f-2-MB,oni-let-7e-2-MB,ppa-let-7a-2-MB,dno-let-7b-MB,pal-let-7i-MB,bta-let-7a-1-MB,cja-let-7i-MB,abu-let-7d-2-MB,oan-let-7c-1-MB,chi-let-7i-MB
EEL_186	Bilateria	let-7	UGAGGUAGUAGGUUGUAUAGUU	GAGGUAG	eel-let-7a	ipu-let-7a_MIMAT0029374_Ictalurus-punctatus	cel-let-7-5p_MIMAT0000001_Caenorhabditis-elegans	319383	78	ugagguaguagguuguauaguu	cuauacagucuauugccuuccu	ugagguaguagguuguauaguuugugggaggaaucacauccuauugaggugauaacuauacagucuauugccuuccu	scaffold1417_27.8:106606..106683:-	Cpi-Let-7-P6-MG,Rno-Let-7-P10-MG,Mml-Let-7-P1-MG,Ami-Let-7-P13-MG,Ete-Let-7-P12-MG,Sha-Let-7-P8-MG,Ete-Let-7-P8-MG,Rno-Let-7-P12-MG,Sha-Let-7-P1-MG,Ete-Let-7-P10-MG	ssc-let-7f-2-MB,oni-let-7e-2-MB,ppa-let-7a-2-MB,dno-let-7b-MB,pal-let-7i-MB,bta-let-7a-1-MB,cja-let-7i-MB,abu-let-7d-2-MB,oan-let-7c-1-MB,chi-let-7i-MB
EEL_1184	Bilateria	let-7	UGAGGUAGUAGGUUGUAUAGUU	GAGGUAG	eel-let-7a	ipu-let-7a_MIMAT0029374_Ictalurus-punctatus	cel-let-7-5p_MIMAT0000001_Caenorhabditis-elegans	319379	81	ugagguaguagguuguauaguu	cuauacagucuauugccuuccu	ugagguaguagguuguauaguuugguggaaggggucaagcccuauuuaggugauaacuauacagucuauugccuuccu	scaffold26759_27.5:15729..15807:-	Cpi-Let-7-P6-MG,Rno-Let-7-P10-MG,Mml-Let-7-P1-MG,Ami-Let-7-P13-MG,Ete-Let-7-P12-MG,Sha-Let-7-P8-MG,Ete-Let-7-P8-MG,Rno-Let-7-P12-MG,Sha-Let-7-P1-MG,Ete-Let-7-P10-MG	ssc-let-7f-2-MB,oni-let-7e-2-MB,ppa-let-7a-2-MB,dno-let-7b-MB,pal-let-7i-MB,bta-let-7a-1-MB,cja-let-7i-MB,abu-let-7d-2-MB,oan-let-7c-1-MB,chi-let-7i-MB
EEL_1086	Bilateria	let-7	UGAGGUAGUAGGUUGUAUAGUU	GAGGUAG	eel-let-7a	ipu-let-7a_MIMAT0029374_Ictalurus-punctatus	cel-let-7-5p_MIMAT0000001_Caenorhabditis-elegans	319109	286	ugagguaguagguuguauaguu	cuguacagccuccuagcuuucc	ugagguaguagguuguauaguuuagagucacaccguagaagauaacuguacagccuccuagcuuucc	scaffold23245_26.1:50665..50732:-	Cpi-Let-7-P6-MG,Rno-Let-7-P10-MG,Mml-Let-7-P1-MG,Ami-Let-7-P13-MG,Ete-Let-7-P12-MG,Sha-Let-7-P8-MG,Ete-Let-7-P8-MG,Rno-Let-7-P12-MG,Sha-Let-7-P1-MG,Ete-Let-7-P10-MG	ssc-let-7f-2-MB,oni-let-7e-2-MB,ppa-let-7a-2-MB,dno-let-7b-MB,pal-let-7i-MB,bta-let-7a-1-MB,cja-let-7i-MB,abu-let-7d-2-MB,oan-let-7c-1-MB,chi-let-7i-MB
EEL_297	Bilateria	let-7	UGAGGUAGUAGGUUGUAUAGUU	GAGGUAG	eel-let-7a	ipu-let-7a_MIMAT0029374_Ictalurus-punctatus	cel-let-7-5p_MIMAT0000001_Caenorhabditis-elegans	318934	45	ugagguaguagguuguauaguu	cuguacaaccuccuagcuuucc	ugagguaguagguuguauaguuuagaauuacaucaugggagauaacuguacaaccuccuagcuuucc	scaffold2523_26.2:16495..16562:-	Cpi-Let-7-P6-MG,Rno-Let-7-P10-MG,Mml-Let-7-P1-MG,Ami-Let-7-P13-MG,Ete-Let-7-P12-MG,Sha-Let-7-P8-MG,Ete-Let-7-P8-MG,Rno-Let-7-P12-MG,Sha-Let-7-P1-MG,Ete-Let-7-P10-MG	ssc-let-7f-2-MB,oni-let-7e-2-MB,ppa-let-7a-2-MB,dno-let-7b-MB,pal-let-7i-MB,bta-let-7a-1-MB,cja-let-7i-MB,abu-let-7d-2-MB,oan-let-7c-1-MB,chi-let-7i-MB
EEL_435	Vertebrata	mir-26	UUCAAGUAAUCCAGGAUAGGCU	UCAAGUA	eel-miR-26a	ipu-miR-26a_MIMAT0029485_Ictalurus-punctatus	hsa-miR-26a-5p_MIMAT0000082_Homo-sapiens	252176	26528	uucaaguaauccaggauaggcu	ccuauucgggauaacuugguuc	uucaaguaauccaggauaggcuugugaugaugggaagagccuauucgggauaacuugguuc	scaffold3808_27.0:172530..172591:+	Mml-Mir-26-P2-MG,Gga-Mir-26-P3-MG,Sha-Mir-26-P3-MG,Xtr-Mir-26-P3b-MG,Sha-Mir-26-P1-MG,Mmu-Mir-26-P3-MG,Bta-Mir-26-P1-MG,Cli-Mir-26-P1-MG,Mml-Mir-26-P3-MG,Dre-Mir-26-P1a-MG	nbr-mir-26a-4-MB,dno-mir-26a-2-MB,oha-mir-26-2-MB,dno-mir-26a-1-MB,nle-mir-26a-2-MB,oan-mir-26-1-MB,mze-mir-26a-1-MB,oga-mir-26a-1-MB,mze-mir-26a-4-MB,abu-mir-26a-3-MB
EEL_868	Vertebrata	mir-26	UUCAAGUAAUCCAGGAUAGGCU	UCAAGUA	eel-miR-26a	ipu-miR-26a_MIMAT0029485_Ictalurus-punctatus	hsa-miR-26a-5p_MIMAT0000082_Homo-sapiens	241479	17422	uucaaguaauccaggauaggcu	ccuauuuuugauuacuuguuucu	uucaaguaauccaggauaggcuauauuccaccagcauggccuauuuuugauuacuuguuucu	scaffold11740_27.2:235001..235063:-	Mml-Mir-26-P2-MG,Gga-Mir-26-P3-MG,Sha-Mir-26-P3-MG,Xtr-Mir-26-P3b-MG,Sha-Mir-26-P1-MG,Mmu-Mir-26-P3-MG,Bta-Mir-26-P1-MG,Cli-Mir-26-P1-MG,Mml-Mir-26-P3-MG,Dre-Mir-26-P1a-MG	nbr-mir-26a-4-MB,dno-mir-26a-2-MB,oha-mir-26-2-MB,dno-mir-26a-1-MB,nle-mir-26a-2-MB,oan-mir-26-1-MB,mze-mir-26a-1-MB,oga-mir-26a-1-MB,mze-mir-26a-4-MB,abu-mir-26a-3-MB
EEL_212	Vertebrata	mir-26	UUCAAGUAAUCCAGGAUAGGCU	UCAAGUA	eel-miR-26a	ipu-miR-26a_MIMAT0029485_Ictalurus-punctatus	hsa-miR-26a-5p_MIMAT0000082_Homo-sapiens	239636	90001	uucaaguaauccaggauaggcu	ccuauucaugauuacuuggacu	uucaaguaauccaggauaggcugugucuguccugguaggccuauucaugauuacuuggacu	scaffold1572_27.5:191853..191914:-	Mml-Mir-26-P2-MG,Gga-Mir-26-P3-MG,Sha-Mir-26-P3-MG,Xtr-Mir-26-P3b-MG,Sha-Mir-26-P1-MG,Mmu-Mir-26-P3-MG,Bta-Mir-26-P1-MG,Cli-Mir-26-P1-MG,Mml-Mir-26-P3-MG,Dre-Mir-26-P1a-MG	nbr-mir-26a-4-MB,dno-mir-26a-2-MB,oha-mir-26-2-MB,dno-mir-26a-1-MB,nle-mir-26a-2-MB,oan-mir-26-1-MB,mze-mir-26a-1-MB,oga-mir-26a-1-MB,mze-mir-26a-4-MB,abu-mir-26a-3-MB
EEL_269	Vertebrata	mir-26	UUCAAGUAAUCCAGGAUAGGCU	UCAAGUA	eel-miR-26a	ipu-miR-26a_MIMAT0029485_Ictalurus-punctatus	hsa-miR-26a-5p_MIMAT0000082_Homo-sapiens	237125	1598	uucaaguaauccaggauaggcu	ccuguucuugauuacuuguacu	uucaaguaauccaggauaggcucuguguaucaggauuggccuguucuugauuacuuguacu	scaffold2349_27.3:96843..96904:+	Mml-Mir-26-P2-MG,Gga-Mir-26-P3-MG,Sha-Mir-26-P3-MG,Xtr-Mir-26-P3b-MG,Sha-Mir-26-P1-MG,Mmu-Mir-26-P3-MG,Bta-Mir-26-P1-MG,Cli-Mir-26-P1-MG,Mml-Mir-26-P3-MG,Dre-Mir-26-P1a-MG	nbr-mir-26a-4-MB,dno-mir-26a-2-MB,oha-mir-26-2-MB,dno-mir-26a-1-MB,nle-mir-26a-2-MB,oan-mir-26-1-MB,mze-mir-26a-1-MB,oga-mir-26a-1-MB,mze-mir-26a-4-MB,abu-mir-26a-3-MB
EEL_342	Vertebrata	mir-27	UUCACAGUGGCUAAGUUCCGC	UCACAGU	eel-miR-27b	ipu-miR-27b_MIMAT0029488_Ictalurus-punctatus	hsa-miR-27a-3p_MIMAT0000084_Homo-sapiens	232569	104669	uucacaguggcuaaguucug	agagcuuagcugauuggugaac	agagcuuagcugauuggugaacagugauugggcucuuuguucacaguggcuaaguucug	scaffold2716_24.2:60759..60818:+	Ete-Mir-27-P2-MG,Dno-Mir-27-P1-MG,Ocu-Mir-27-P2-MG,Gga-Mir-27-P2-MG,Bta-Mir-27-P2-MG,Mml-Mir-27-P2-MG,Xtr-Mir-27-P1-MG,Mml-Mir-27-P1-MG,Aca-Mir-27-P1-MG,Mmu-Mir-27-P2-MG	ptr-mir-27b-MB,eca-mir-27a-MB,tch-mir-27b-MB,ssa-mir-27b-1-MB,mne-mir-27a-MB,ssa-mir-27a-1-MB,oni-mir-27c-MB,ssc-mir-27b-MB,cgr-mir-27a-MB,abu-mir-27e-1-MB
EEL_342	Vertebrata	mir-27	UUCACAGUGGCUAAGUUCCGC	UCACAGU	eel-miR-27b	ipu-miR-27b_MIMAT0029488_Ictalurus-punctatus	hsa-miR-27a-3p_MIMAT0000084_Homo-sapiens	232569	104669	uucacaguggcuaaguucug	agagcuuagcugauuggugaac	agagcuuagcugauuggugaacagugauugggcucuuuguucacaguggcuaaguucug	scaffold2716_24.2:60759..60818:+	Ete-Mir-27-P2-MG,Dno-Mir-27-P1-MG,Ocu-Mir-27-P2-MG,Gga-Mir-27-P2-MG,Bta-Mir-27-P2-MG,Mml-Mir-27-P2-MG,Xtr-Mir-27-P1-MG,Mml-Mir-27-P1-MG,Aca-Mir-27-P1-MG,Mmu-Mir-27-P2-MG	ptr-mir-27b-MB,eca-mir-27a-MB,tch-mir-27b-MB,ssa-mir-27b-1-MB,mne-mir-27a-MB,ssa-mir-27a-1-MB,oni-mir-27c-MB,ssc-mir-27b-MB,cgr-mir-27a-MB,abu-mir-27e-1-MB
EEL_1127	Bilateria	mir-22	AAGCUGCCAGCUGAAGAACUGU	AGCUGCC	eel-miR-22a	ipu-miR-22a_MIMAT0029479_Ictalurus-punctatus	hsa-miR-22-3p_MIMAT0000077_Homo-sapiens	208503	164458	aagcugccagcugaagaacugu	aguucuucacuggcaagcuuu	aguucuucacuggcaagcuuuauguccuagugcaucagcuaaagcugccagcugaagaacugu	scaffold25150_26.7:3185..3248:-	Mml-Mir-22-P1a-MG,Rno-Mir-22-P1a-MG,Ocu-Mir-22-P1a-MG,Sha-Mir-22-P1a-MG,Dre-Mir-22-P1a-MG,Mdo-Mir-22-P1a-MG,Dno-Mir-22-P1a-MG,Dre-Mir-22-P1b-MG,Cli-Mir-22-P1a-MG,Bta-Mir-22-P1a-MG	xtr-mir-22-MB,ipu-mir-22b-MB,abu-mir-22b-MB,pal-mir-22-MB,dno-mir-22-MB,mze-mir-22c-MB,ggo-mir-22-MB,oni-mir-22c-MB,pha-mir-22-MB,ppy-mir-22-MB
EEL_252	Bilateria	mir-22	AAGCUGCCAGCUGAAGAACUGU	AGCUGCC	eel-miR-22a	ipu-miR-22a_MIMAT0029479_Ictalurus-punctatus	hsa-miR-22-3p_MIMAT0000077_Homo-sapiens	208172	41775	aagcugccagcugaagaacugu	aguucuucucuggcaaacuuu	aguucuucucuggcaaacuuuauguuccuguccccgugcuaaagcugccagcugaagaacugu	scaffold2005_27.9:194070..194133:+	Mml-Mir-22-P1a-MG,Rno-Mir-22-P1a-MG,Ocu-Mir-22-P1a-MG,Sha-Mir-22-P1a-MG,Dre-Mir-22-P1a-MG,Mdo-Mir-22-P1a-MG,Dno-Mir-22-P1a-MG,Dre-Mir-22-P1b-MG,Cli-Mir-22-P1a-MG,Bta-Mir-22-P1a-MG	xtr-mir-22-MB,ipu-mir-22b-MB,abu-mir-22b-MB,pal-mir-22-MB,dno-mir-22-MB,mze-mir-22c-MB,ggo-mir-22-MB,oni-mir-22c-MB,pha-mir-22-MB,ppy-mir-22-MB
EEL_464	Vertebrata	mir-21	UAGCUUAUCAGACUGGUGUUGGC	AGCUUAU	eel-miR-21	ipu-miR-21_MIMAT0029463_Ictalurus-punctatus	hsa-miR-21-5p_MIMAT0000076_Homo-sapiens	168847	160887	uagcuuaucagacugguguuggc	gacaacagucuguaggcugucu	uagcuuaucagacugguguuggcuguuacauugcauggcgacaacagucuguaggcugucu	scaffold4257_26.4:63104..63165:-	Rno-Mir-21-MG,Dre-Mir-21-P2-MG,Mmu-Mir-21-MG,Hsa-Mir-21-MG,Dre-Mir-21-P1-MG,Gga-Mir-21-MG,Dno-Mir-21-MG,Cfa-Mir-21-MG,Ocu-Mir-21-MG,Aca-Mir-21-MG	dre-mir-21-1-MB,oni-mir-21-1-MB,cja-mir-21-MB,mmu-mir-21a-MB,tni-mir-21-MB,ssa-mir-21a-1-MB,mmr-mir-21-MB,oan-mir-21-MB,efu-mir-21-MB,ppy-mir-21-MB
EEL_717	Vertebrata	mir-21	UAGCUUAUCAGACUGGUGUUGGC	AGCUUAU	eel-miR-21	ipu-miR-21_MIMAT0029463_Ictalurus-punctatus	hsa-miR-21-5p_MIMAT0000076_Homo-sapiens	162698	3939	uagcuuaucagacugguguuggc	caacagcagucuauaggcuga	uagcuuaucagacugguguuggcucugagcuccuaaaggcaacagcagucuauaggcuga	scaffold8599_28.2:76992..77052:+	Rno-Mir-21-MG,Dre-Mir-21-P2-MG,Mmu-Mir-21-MG,Hsa-Mir-21-MG,Dre-Mir-21-P1-MG,Gga-Mir-21-MG,Dno-Mir-21-MG,Cfa-Mir-21-MG,Ocu-Mir-21-MG,Aca-Mir-21-MG	dre-mir-21-1-MB,oni-mir-21-1-MB,cja-mir-21-MB,mmu-mir-21a-MB,tni-mir-21-MB,ssa-mir-21a-1-MB,mmr-mir-21-MB,oan-mir-21-MB,efu-mir-21-MB,ppy-mir-21-MB
EEL_347	Bilateria	mir-133	UUGGUCCCCUUCAACCAGCUGU	UGGUCCC	eel-miR-133b	ipu-miR-133b_MIMAT0029408_Ictalurus-punctatus	dme-miR-133-3p_MIMAT0000340_Drosophila-melanogaster	142332	138285	uugguccccuucaaccagcugu	agcugguaaaauggaaccaaau	agcugguaaaauggaaccaaaucaacuguucuauggauuugguccccuucaaccagcugu	scaffold2815_25.9:93059..93119:-	Ete-Mir-133-P1-v2-MG,Gga-Mir-133-P4-v1-MG,Cli-Mir-133-P2-v2-MG,Dno-Mir-133-P2-v2-MG,Ami-Mir-133-P1-v2-MG,Sha-Mir-133-P1-v2-MG,Cfa-Mir-133-P1-v1-MG,Sko-Mir-133-v1-MG,Ami-Mir-133-P1-v1-MG,Aca-Mir-133-P3-v1-MG	pny-mir-133-2-MB,mml-mir-133a-MB,cja-mir-133a-1-MB,ccr-mir-133a-MB,eca-mir-133b-MB,pal-mir-133a-2-MB,pbv-mir-133b-MB,pbv-mir-133a-1-MB,ola-mir-133-1-MB,cfa-mir-133b-MB
EEL_695	E. electricus	none	AACAUUCAACGCUGUCGGUGAGU	ACAUUCA	eel-miR-181a	ipu-miR-181a_MIMAT0029436_Ictalurus-punctatus	mmu-miR-181a-5p_MIMAT0000210_Mus-musculus	135931	11602	aacauucaacgcugucggugagu	accaucgaccguugacuguac	aacauucaacgcugucggugaguuuugagcuucugacacaaaccaucgaccguugacuguac	scaffold8270_23.0:3552..3614:+	none	none
EEL_95	Vertebrata	mir-199	ACAGUAGUCUGCACAUUGGUU	CAGUAGU	eel-miR-199a-5p	ipu-miR-199a-5p_MIMAT0029450_Ictalurus-punctatus	mmu-miR-199a-3p_MIMAT0000230_Mus-musculus	135854	103805	acaguagucugcacauugguu	cccaguguucagacuaccuguuc	cccaguguucagacuaccuguucauggguaugcuaguguacaguagucugcacauugguu	scaffold687_29.1:28940..29000:-	Dre-Mir-199-P2-v3-MG,Aca-Mir-199-P3-v3-MG,Ete-Mir-199-P3-v2-MG,Cpo-Mir-199-P3-v1-MG,Cpi-Mir-199-P1-v2-MG,Cli-Mir-199-P3-v1-MG,Cpo-Mir-199-P3-v3-MG,Dre-Mir-199-P3-v3-MG,Rno-Mir-199-P2-v1-MG,Cpi-Mir-199-P1-v1-MG	mml-mir-199a-2-MB,ssa-mir-199a-4-MB,mdo-mir-199b-1-MB,gmo-mir-199-1-MB,mne-mir-199a-MB,oha-mir-199a-MB,ssa-mir-199a-2-MB,oar-mir-199a-MB,eca-mir-199a-MB,ptr-mir-199a-2-MB
EEL_890	Vertebrata	mir-199	ACAGUAGUCUGCACAUUGGUU	CAGUAGU	eel-miR-199a-5p	ipu-miR-199a-5p_MIMAT0029450_Ictalurus-punctatus	mmu-miR-199a-3p_MIMAT0000230_Mus-musculus	135849	5679	acaguagucugcacauugguu	cccaguguucagacuaccuguuc	cccaguguucagacuaccuguucaggaacauacugauguacaguagucugcacauugguu	scaffold12395_24.8:3864..3924:+	Dre-Mir-199-P2-v3-MG,Aca-Mir-199-P3-v3-MG,Ete-Mir-199-P3-v2-MG,Cpo-Mir-199-P3-v1-MG,Cpi-Mir-199-P1-v2-MG,Cli-Mir-199-P3-v1-MG,Cpo-Mir-199-P3-v3-MG,Dre-Mir-199-P3-v3-MG,Rno-Mir-199-P2-v1-MG,Cpi-Mir-199-P1-v1-MG	mml-mir-199a-2-MB,ssa-mir-199a-4-MB,mdo-mir-199b-1-MB,gmo-mir-199-1-MB,mne-mir-199a-MB,oha-mir-199a-MB,ssa-mir-199a-2-MB,oar-mir-199a-MB,eca-mir-199a-MB,ptr-mir-199a-2-MB
EEL_215	Vertebrata	mir-199	ACAGUAGUCUGCACAUUGGUU	CAGUAGU	eel-miR-199a-5p	ipu-miR-199a-5p_MIMAT0029450_Ictalurus-punctatus	mmu-miR-199a-3p_MIMAT0000230_Mus-musculus	135490	5426	acaguagucugcacauugguu	cccaguguucagacuaccuguuc	cccaguguucagacuaccuguucaggaaguaaugauuguacaguagucugcacauugguu	scaffold1651_26.5:99935..99995:-	Dre-Mir-199-P2-v3-MG,Aca-Mir-199-P3-v3-MG,Ete-Mir-199-P3-v2-MG,Cpo-Mir-199-P3-v1-MG,Cpi-Mir-199-P1-v2-MG,Cli-Mir-199-P3-v1-MG,Cpo-Mir-199-P3-v3-MG,Dre-Mir-199-P3-v3-MG,Rno-Mir-199-P2-v1-MG,Cpi-Mir-199-P1-v1-MG	mml-mir-199a-2-MB,ssa-mir-199a-4-MB,mdo-mir-199b-1-MB,gmo-mir-199-1-MB,mne-mir-199a-MB,oha-mir-199a-MB,ssa-mir-199a-2-MB,oar-mir-199a-MB,eca-mir-199a-MB,ptr-mir-199a-2-MB
EEL_856	E. electricus	none	AACAUUCAACGCUGUCGGUGAGU	ACAUUCA	eel-miR-181a	ipu-miR-181a_MIMAT0029436_Ictalurus-punctatus	mmu-miR-181a-5p_MIMAT0000210_Mus-musculus	132951	9742	aacauucaacgcugucggugagu	accaucgacacguugacugugc	aacauucaacgcugucggugaguuuuauggugauguuacaaaaaccaucgacacguugacugugc	scaffold11435_25.8:12249..12314:-	none	none
EEL_623	E. electricus	none	AACAUUCAACGCUGUCGGUGAGU	ACAUUCA	eel-miR-181a	ipu-miR-181a_MIMAT0029436_Ictalurus-punctatus	mmu-miR-181a-5p_MIMAT0000210_Mus-musculus	132454	123	aacauucaacgcugucggugagu	accaucgaccguugauuguacc	aacauucaacgcugucggugaguuugaacuaaauuuaaaaaauaaaccaucgaccguugauuguacc	scaffold6356_25.5:57896..57963:+	none	none
EEL_383	E. electricus	none	AACAUUCAACGCUGUCGGUGAGU	ACAUUCA	eel-miR-181a	ipu-miR-181a_MIMAT0029436_Ictalurus-punctatus	mmu-miR-181a-5p_MIMAT0000210_Mus-musculus	131936	1243	aacauucaacgcugucggugagu	accaucgaguguugaguguacc	aacauucaacgcugucggugaguuuugaagugagagaaaccaucgaguguugaguguacc	scaffold3445_27.6:48089..48149:+	none	none
EEL_794	Vertebrata	mir-499	UUAAGACUUGCAGUGAUGUUU	UAAGACU	eel-miR-499	ipu-miR-499_MIMAT0029521_Ictalurus-punctatus	hsa-miR-499a-5p_MIMAT0002870_Homo-sapiens	114376	61427	uuaagacuugcagugauguuu	aacaucacuuuaagucugugcu	uuaagacuugcagugauguuuagagcaaugaacacaugaacaucacuuuaagucugugcu	scaffold9502_27.8:83141..83201:-	Cli-Mir-499-MG,Mmu-Mir-499-MG,Ocu-Mir-499-MG,Mml-Mir-499-MG,Dno-Mir-499-MG,Aca-Mir-499-MG,Xtr-Mir-499-MG,Cpi-Mir-499-MG,Bta-Mir-499-MG,Rno-Mir-499-MG	ola-mir-499-MB,mdo-mir-499-MB,bta-mir-499-MB,ggo-mir-499a-MB,ppy-mir-499-MB,ssa-mir-499b-2-MB,ipu-mir-499-2-MB,abu-mir-499-MB,ccr-mir-499-MB,pny-mir-499-MB
EEL_354	Vertebrata	mir-499	UUAAGACUUGCAGUGAUGUUU	UAAGACU	eel-miR-499	ipu-miR-499_MIMAT0029521_Ictalurus-punctatus	hsa-miR-499a-5p_MIMAT0002870_Homo-sapiens	114365	52373	uuaagacuugcagugauguuu	aacaucacuuuaagucugugcu	uuaagacuugcagugauguuuagguaacgucacccaugaacaucacuuuaagucugugcu	scaffold2979_27.0:135781..135841:-	Cli-Mir-499-MG,Mmu-Mir-499-MG,Ocu-Mir-499-MG,Mml-Mir-499-MG,Dno-Mir-499-MG,Aca-Mir-499-MG,Xtr-Mir-499-MG,Cpi-Mir-499-MG,Bta-Mir-499-MG,Rno-Mir-499-MG	ola-mir-499-MB,mdo-mir-499-MB,bta-mir-499-MB,ggo-mir-499a-MB,ppy-mir-499-MB,ssa-mir-499b-2-MB,ipu-mir-499-2-MB,abu-mir-499-MB,ccr-mir-499-MB,pny-mir-499-MB
EEL_207	E. electricus	none	UUCAAGUAAUCCAGGAUAGGUU	UCAAGUA	eel-miR-26b	ipu-miR-26b_MIMAT0029486_Ictalurus-punctatus	hsa-miR-26a-5p_MIMAT0000082_Homo-sapiens	102825	197786	uucaaguaauccaggauagguu	ccuauucuugauuacuuguuuc	uucaaguaauccaggauagguuguuucuuacuaguacagccuauucuugauuacuuguuuc	scaffold1501_25.3:9996..10057:+	none	none
EEL_534	Olfactores	mir-126	UCGUACCGUGAGUAAUAAUGCA	CGUACCG	eel-miR-126b	ipu-miR-126b_MIMAT0029401_Ictalurus-punctatus	mmu-miR-126a-3p_MIMAT0000138_Mus-musculus	66804	64139	ucguaccgugaguaauaaugca	cauuauuacuuuugguacgcg	cauuauuacuuuugguacgcgcuaggccucaaacucguaccgugaguaauaaugca	scaffold4780_26.7:8120..8176:+	Cli-Mir-126-v2-MG,Xtr-Mir-126-v2-MG,Cpo-Mir-126-v2-MG,Cpi-Mir-126-v3-MG,Mml-Mir-126-v1-MG,Cpo-Mir-126-v1-MG,Mmu-Mir-126-v3-MG,Dre-Mir-126-P1-v1-MG,Ami-Mir-126-v3-MG,Cpi-Mir-126-v2-MG	mmu-mir-126a-MB,rno-mir-126a-MB,xla-mir-126-1-MB,oni-mir-126-MB,gmo-mir-126-MB,eca-mir-126-MB,ssa-mir-126-1-MB,tni-mir-126-MB,ola-mir-126-MB,ptr-mir-126-MB
EEL_896	Vertebrata	mir-30	UGUAAACAUCCUUGACUGGAAGCU	GUAAACA	eel-miR-30e	ipu-miR-30e_MIMAT0029500_Ictalurus-punctatus	hsa-miR-30a-5p_MIMAT0000087_Homo-sapiens	61531	41544	uguaaacauccuugacuggaagcu	cuuucagucggauguuugcagc	uguaaacauccuugacuggaagcuugggguaggugcagugaaggcuuucagucggauguuugcagc	scaffold12467_27.9:134361..134427:-	Mdo-Mir-30-P2a-MG,Hsa-Mir-30-P2a-MG,Cli-Mir-30-P1a-MG,Cpi-Mir-30-P2b-MG,Dno-Mir-30-P2c-MG,Mmu-Mir-30-P2a-MG,Sha-Mir-30-P2b-MG,Mmu-Mir-30-P1c-MG,Ete-Mir-30-P1c-MG,Mdo-Mir-30-P1c-MG	oan-mir-30a-MB,oar-mir-30d-MB,xtr-mir-30c-1-MB,gga-mir-30e-MB,nbr-mir-30b-MB,mze-mir-30a-1-MB,dno-mir-30d-MB,lla-mir-30b-MB,mdo-mir-30c-1-MB,pha-mir-30d-MB
EEL_934	Vertebrata	mir-30	UGUAAACAUCCUUGACUGGAAGCU	GUAAACA	eel-miR-30e	ipu-miR-30e_MIMAT0029500_Ictalurus-punctatus	hsa-miR-30a-5p_MIMAT0000087_Homo-sapiens	61031	17918	uguaaacauccuugacuggaagcu	cuuucagucggauguuugcagc	uguaaacauccuugacuggaagcugguuccuaagauggagcuuucagucggauguuugcagc	scaffold13094_27.5:105153..105215:-	Mdo-Mir-30-P2a-MG,Hsa-Mir-30-P2a-MG,Cli-Mir-30-P1a-MG,Cpi-Mir-30-P2b-MG,Dno-Mir-30-P2c-MG,Mmu-Mir-30-P2a-MG,Sha-Mir-30-P2b-MG,Mmu-Mir-30-P1c-MG,Ete-Mir-30-P1c-MG,Mdo-Mir-30-P1c-MG	oan-mir-30a-MB,oar-mir-30d-MB,xtr-mir-30c-1-MB,gga-mir-30e-MB,nbr-mir-30b-MB,mze-mir-30a-1-MB,dno-mir-30d-MB,lla-mir-30b-MB,mdo-mir-30c-1-MB,pha-mir-30d-MB
EEL_1088	E. electricus	none	CCCCGUAGCUUGAUCACCAUCU	CCCGUAG	eel-miR-100	ipu-miR-100_MIMAT0029385_Ictalurus-punctatus	oha-miR-1329-3p_MIMAT0036697_Ophiophagus-hannah	51406	3587	acccguagauccgaacuugugg	caagcucgcgucuacagguaug	acccguagauccgaacuuguggugacacugugcacaagcucgcgucuacagguaug	scaffold23245_26.1:51075..51131:-	none	none
EEL_188	Bilateria	let-7	UGAGGUAGUAGAUUGAAUAGUU	GAGGUAG	eel-let-7e	ipu-let-7e_MIMAT0029378_Ictalurus-punctatus	cel-let-7-5p_MIMAT0000001_Caenorhabditis-elegans	36668	35664	ugagguaguagauugaauaguu	cuauacaaucuacugucuuucc	ugagguaguagauugaauaguugugggguauuaguccucccucugagauaacuauacaaucuacugucuuucc	scaffold1417_27.8:106921..106994:-	Cpi-Let-7-P6-MG,Rno-Let-7-P10-MG,Mml-Let-7-P1-MG,Ami-Let-7-P13-MG,Ete-Let-7-P12-MG,Sha-Let-7-P8-MG,Ete-Let-7-P8-MG,Rno-Let-7-P12-MG,Sha-Let-7-P1-MG,Ete-Let-7-P10-MG	ssc-let-7f-2-MB,oni-let-7e-2-MB,ppa-let-7a-2-MB,dno-let-7b-MB,pal-let-7i-MB,bta-let-7a-1-MB,cja-let-7i-MB,abu-let-7d-2-MB,oan-let-7c-1-MB,chi-let-7i-MB
EEL_740	E. electricus	none	UAUUGCACUUGUCCCGGCCUGU	AUUGCAC	eel-miR-92a	ipu-miR-92a_MIMAT0029529_Ictalurus-punctatus	hsa-miR-25-3p_MIMAT0000081_Homo-sapiens	33784	56	uauugcacuugucccggccugu	agguugggauugguggcaauguu	agguugggauugguggcaauguucugugcugguggaguauugcacuugucccggccugu	scaffold8793_27.7:42523..42582:+	none	none
EEL_294	Eumetazoa	mir-10	UCCCUGAGACCCUAACUUGUGA	CCCUGAG	eel-miR-125b	ipu-miR-125b_MIMAT0029398_Ictalurus-punctatus	cel-lin-4-5p_MIMAT0000002_Caenorhabditis-elegans	31142	17513	ucccugagacccuaacuuguga	acggguuaggcucuugggagcu	ucccugagacccuaacuugugacguuuugcuguugugugcacggguuaggcucuugggagcu	scaffold2523_26.2:7411..7473:-	Mml-Mir-10-P1b-v2-MG,Dre-Mir-10-P3c1-MG,Ete-Mir-10-P1b-v2-MG,Sha-Mir-10-P2a-MG,Xtr-Mir-10-P1a-v1-MG,Aca-Mir-10-P1a-v1-MG,Dre-Mir-10-P2b2-MG,Cfa-Mir-10-P1a-v1-MG,Mmu-Mir-10-P3b-MG,Cli-Mir-10-P3b-MG	nle-mir-100-MB,hsa-mir-10a-MB,cja-mir-10a-MB,oar-mir-10a-MB,ipu-mir-99a-MB,mmu-mir-125b-1-MB,nbr-mir-10a-1-MB,ccr-mir-125b-MB,ssa-mir-10a-2-MB,oha-mir-10a-MB
EEL_1040	Eumetazoa	mir-10	UCCCUGAGACCCUAACUUGUGA	CCCUGAG	eel-miR-125b	ipu-miR-125b_MIMAT0029398_Ictalurus-punctatus	cel-lin-4-5p_MIMAT0000002_Caenorhabditis-elegans	30329	4058	ucccugagacccuaacuuguga	acggguuaggcucuugggucc	ucccugagacccuaacuugugagcucucugaaugcaaaaucacggguuaggcucuugggucc	scaffold18953_23.0:35227..35289:-	Mml-Mir-10-P1b-v2-MG,Dre-Mir-10-P3c1-MG,Ete-Mir-10-P1b-v2-MG,Sha-Mir-10-P2a-MG,Xtr-Mir-10-P1a-v1-MG,Aca-Mir-10-P1a-v1-MG,Dre-Mir-10-P2b2-MG,Cfa-Mir-10-P1a-v1-MG,Mmu-Mir-10-P3b-MG,Cli-Mir-10-P3b-MG	nle-mir-100-MB,hsa-mir-10a-MB,cja-mir-10a-MB,oar-mir-10a-MB,ipu-mir-99a-MB,mmu-mir-125b-1-MB,nbr-mir-10a-1-MB,ccr-mir-125b-MB,ssa-mir-10a-2-MB,oha-mir-10a-MB
EEL_1084	Eumetazoa	mir-10	UCCCUGAGACCCUAACUUGUGA	CCCUGAG	eel-miR-125b	ipu-miR-125b_MIMAT0029398_Ictalurus-punctatus	cel-lin-4-5p_MIMAT0000002_Caenorhabditis-elegans	29981	1873	ucccugagacccuaacuuguga	acggguuggguucuugggagcu	ucccugagacccuaacuugugacguucagccacgaaguccacggguuggguucuugggagcu	scaffold23245_26.1:44535..44597:-	Mml-Mir-10-P1b-v2-MG,Dre-Mir-10-P3c1-MG,Ete-Mir-10-P1b-v2-MG,Sha-Mir-10-P2a-MG,Xtr-Mir-10-P1a-v1-MG,Aca-Mir-10-P1a-v1-MG,Dre-Mir-10-P2b2-MG,Cfa-Mir-10-P1a-v1-MG,Mmu-Mir-10-P3b-MG,Cli-Mir-10-P3b-MG	nle-mir-100-MB,hsa-mir-10a-MB,cja-mir-10a-MB,oar-mir-10a-MB,ipu-mir-99a-MB,mmu-mir-125b-1-MB,nbr-mir-10a-1-MB,ccr-mir-125b-MB,ssa-mir-10a-2-MB,oha-mir-10a-MB
EEL_724	Olfactores	mir-126	CAUUAUUACUUUUGGUACGCG	AUUAUUA	eel-miR-126b	ipu-miR-126b_MIMAT0029401_Ictalurus-punctatus	mmu-miR-126a-5p_MIMAT0000137_Mus-musculus	25952	756	cauuauuacuuuugguacgcg	ucguaccgugaguaauagugc	cauuauuacuuuugguacgcgcuaugccgcucucaacucguaccgugaguaauagugc	scaffold8746_23.5:29781..29839:-	Cli-Mir-126-v2-MG,Xtr-Mir-126-v2-MG,Cpo-Mir-126-v2-MG,Cpi-Mir-126-v3-MG,Mml-Mir-126-v1-MG,Cpo-Mir-126-v1-MG,Mmu-Mir-126-v3-MG,Dre-Mir-126-P1-v1-MG,Ami-Mir-126-v3-MG,Cpi-Mir-126-v2-MG	mmu-mir-126a-MB,rno-mir-126a-MB,xla-mir-126-1-MB,oni-mir-126-MB,gmo-mir-126-MB,eca-mir-126-MB,ssa-mir-126-1-MB,tni-mir-126-MB,ola-mir-126-MB,ptr-mir-126-MB
EEL_801	E. electricus	none	CAUUGCACUUGUCUCGGUCUGA	AUUGCAC	eel-miR-25	ipu-miR-25_MIMAT0029484_Ictalurus-punctatus	hsa-miR-25-3p_MIMAT0000081_Homo-sapiens	22029	20893	cauugcacuugucucggucuga	aggcggagacuugggcaauugcu	aggcggagacuugggcaauugcugauuuuccuauaaggcauugcacuugucucggucuga	scaffold9905_26.2:75163..75223:-	none	none
EEL_1276	Vertebrata	mir-128	UCACAGUGAACCGGUCUCUUU	CACAGUG	eel-miR-128	ipu-miR-128_MIMAT0029402_Ictalurus-punctatus	mmu-miR-128-3p_MIMAT0000140_Mus-musculus	22018	13296	ucacagugaaccggucucuuu	cgggaccgugacacugucugaga	cgggaccgugacacugucugagagacgguaugauucucacagugaaccggucucuuu	C7653882_25.0:59..116:+	none	gmo-mir-128-2-MB,ssa-mir-128-1-MB,ssa-mir-128-2-MB
EEL_953	Vertebrata	mir-128	UCACAGUGAACCGGUCUCUUU	CACAGUG	eel-miR-128	ipu-miR-128_MIMAT0029402_Ictalurus-punctatus	mmu-miR-128-3p_MIMAT0000140_Mus-musculus	21939	5290	ucacagugaaccggucucuuu	cggggccgggacacugucugaga	cggggccgggacacugucugagaggcccuaagauucucacagugaaccggucucuuu	scaffold14186_25.6:21017..21074:-	none	gmo-mir-128-2-MB,ssa-mir-128-1-MB,ssa-mir-128-2-MB
EEL_105	E. electricus	none	UUCACAGUGGCUAAGUUCCGCU	UCACAGU	eel-miR-27a	ipu-miR-27a_MIMAT0029487_Ictalurus-punctatus	hsa-miR-27a-3p_MIMAT0000084_Homo-sapiens	21936	163763	uucacaguggcuaaguuccgcu	aggacuuggcucgcuuugugaac	aggacuuggcucgcuuugugaacaguuccaggaauguuccauguucacaguggcuaaguuccgcu	scaffold778_24.5:131435..131500:-	none	none
EEL_692	E. electricus	none	UCAGUGCAUUACAGAACUUUGU	CAGUGCA	eel-miR-148	ipu-miR-148_MIMAT0029425_Ictalurus-punctatus	mmu-miR-152-3p_MIMAT0000162_Mus-musculus	20819	13232	ucagugcauuacagaacuuugu	aaguucugugauacacuccgacu	aaguucugugauacacuccgacucuguuuuucgcagucagugcauuacagaacuuugu	scaffold8208_25.8:101704..101762:+	none	none
EEL_26	Bilateria	let-7	UGAGGUAGUAGGUUGUGUGGUU	GAGGUAG	eel-let-7b	ipu-let-7b_MIMAT0029375_Ictalurus-punctatus	cel-let-7-5p_MIMAT0000001_Caenorhabditis-elegans	17923	16074	ugagguaguagguugugugguu	cuauacaaccuacugccuuccc	ugagguaguagguugugugguuucagggucgugauuuugccccaucuggagauaacuauacaaccuacugccuuccc	scaffold171_25.3:53415..53492:-	Cpi-Let-7-P6-MG,Rno-Let-7-P10-MG,Mml-Let-7-P1-MG,Ami-Let-7-P13-MG,Ete-Let-7-P12-MG,Sha-Let-7-P8-MG,Ete-Let-7-P8-MG,Rno-Let-7-P12-MG,Sha-Let-7-P1-MG,Ete-Let-7-P10-MG	ssc-let-7f-2-MB,oni-let-7e-2-MB,ppa-let-7a-2-MB,dno-let-7b-MB,pal-let-7i-MB,bta-let-7a-1-MB,cja-let-7i-MB,abu-let-7d-2-MB,oan-let-7c-1-MB,chi-let-7i-MB
EEL_1042	Bilateria	let-7	UGAGGUAGUAGGUUGUAUGGUU	GAGGUAG	eel-let-7c	ipu-let-7c_MIMAT0029376_Ictalurus-punctatus	cel-let-7-5p_MIMAT0000001_Caenorhabditis-elegans	17177	1815	ugagguaguagguuguaugguu	cuguacaaccuccuagcuuucc	ugagguaguagguuguaugguuuagaguuacaccaugggaguuaacuguacaaccuccuagcuuucc	scaffold18953_23.0:43832..43899:-	Cpi-Let-7-P6-MG,Rno-Let-7-P10-MG,Mml-Let-7-P1-MG,Ami-Let-7-P13-MG,Ete-Let-7-P12-MG,Sha-Let-7-P8-MG,Ete-Let-7-P8-MG,Rno-Let-7-P12-MG,Sha-Let-7-P1-MG,Ete-Let-7-P10-MG	ssc-let-7f-2-MB,oni-let-7e-2-MB,ppa-let-7a-2-MB,dno-let-7b-MB,pal-let-7i-MB,bta-let-7a-1-MB,cja-let-7i-MB,abu-let-7d-2-MB,oan-let-7c-1-MB,chi-let-7i-MB
EEL_317	Bilateria	let-7	UGAGGUAGUAGUUUGUAUAGUU	GAGGUAG	eel-let-7g	ipu-let-7g_MIMAT0029380_Ictalurus-punctatus	cel-let-7-5p_MIMAT0000001_Caenorhabditis-elegans	15521	1557	ugagguaguaguuuguauaguu	cuauacagucuacugucuuucu	ugagguaguaguuuguauaguuugggaucacaccagaucugggagauaacuauacagucuacugucuuucu	scaffold2650_26.8:21427..21498:+	Cpi-Let-7-P6-MG,Rno-Let-7-P10-MG,Mml-Let-7-P1-MG,Ami-Let-7-P13-MG,Ete-Let-7-P12-MG,Sha-Let-7-P8-MG,Ete-Let-7-P8-MG,Rno-Let-7-P12-MG,Sha-Let-7-P1-MG,Ete-Let-7-P10-MG	ssc-let-7f-2-MB,oni-let-7e-2-MB,ppa-let-7a-2-MB,dno-let-7b-MB,pal-let-7i-MB,bta-let-7a-1-MB,cja-let-7i-MB,abu-let-7d-2-MB,oan-let-7c-1-MB,chi-let-7i-MB
EEL_1180	Bilateria	let-7	UGAGGUAGUAGUUUGUAUAGUU	GAGGUAG	eel-let-7g	ipu-let-7g_MIMAT0029380_Ictalurus-punctatus	cel-let-7-5p_MIMAT0000001_Caenorhabditis-elegans	15349	7	ugagguaguaguuuguauaguu	cuauacagucuacugucuuuc	ugagguaguaguuuguauaguuuuaggaucacaccagaucugggagauaacuauacagucuacugucuuuc	scaffold26439_22.3:4034..4105:-	Cpi-Let-7-P6-MG,Rno-Let-7-P10-MG,Mml-Let-7-P1-MG,Ami-Let-7-P13-MG,Ete-Let-7-P12-MG,Sha-Let-7-P8-MG,Ete-Let-7-P8-MG,Rno-Let-7-P12-MG,Sha-Let-7-P1-MG,Ete-Let-7-P10-MG	ssc-let-7f-2-MB,oni-let-7e-2-MB,ppa-let-7a-2-MB,dno-let-7b-MB,pal-let-7i-MB,bta-let-7a-1-MB,cja-let-7i-MB,abu-let-7d-2-MB,oan-let-7c-1-MB,chi-let-7i-MB
EEL_356	Bilateria	let-7	UGAGGUAGUUGUUUGUACAGUU	GAGGUAG	eel-let-7j	ipu-let-7j_MIMAT0029383_Ictalurus-punctatus	cel-let-7-5p_MIMAT0000001_Caenorhabditis-elegans	14084	14045	ugagguaguuguuuguacaguu	cuguacagacuacugccuugcc	ugagguaguuguuuguacaguuugagggucugugauucuacccuuucaaggagcuaacuguacagacuacugccuugcc	scaffold3031_27.3:35810..35889:-	Cpi-Let-7-P6-MG,Rno-Let-7-P10-MG,Mml-Let-7-P1-MG,Ami-Let-7-P13-MG,Ete-Let-7-P12-MG,Sha-Let-7-P8-MG,Ete-Let-7-P8-MG,Rno-Let-7-P12-MG,Sha-Let-7-P1-MG,Ete-Let-7-P10-MG	ssc-let-7f-2-MB,oni-let-7e-2-MB,ppa-let-7a-2-MB,dno-let-7b-MB,pal-let-7i-MB,bta-let-7a-1-MB,cja-let-7i-MB,abu-let-7d-2-MB,oan-let-7c-1-MB,chi-let-7i-MB
EEL_488	E. electricus	none	UGUAAACAUCCUACACUCAGCU	GUAAACA	eel-miR-30b	ipu-miR-30b_MIMAT0029497_Ictalurus-punctatus	hsa-miR-30a-5p_MIMAT0000087_Homo-sapiens	13160	13270	uguaaacauccuacacucagcu	cugagagggggguguuugcuuu	uguaaacauccuacacucagcuuuaguccagcaaaaaggcugagagggggguguuugcuuu	scaffold4358_27.7:91212..91273:-	none	none
EEL_152	Vertebrata	mir-221	AGCUACAUUGUCUGCUGGGUUU	GCUACAU	eel-miR-221	ipu-miR-221_MIMAT0029476_Ictalurus-punctatus	hsa-miR-221-3p_MIMAT0000278_Homo-sapiens	12578	9981	agcuacauugucugcuggguuu	accuggcauacaauguagauuuc	accuggcauacaauguagauuucugugugcuacaaucuacagcuacauugucugcuggguuu	scaffold1215_26.7:157802..157864:+	Mml-Mir-221-P1-MG,Ocu-Mir-221-P2-MG,Ami-Mir-221-P1-MG,Cpo-Mir-221-P2-MG,Mdo-Mir-221-P1-MG,Rno-Mir-221-P1-MG,Mdo-Mir-221-P2-MG,Dre-Mir-221-P2a-MG,Cli-Mir-221-P2-MG,Dno-Mir-221-P2-MG	gmo-mir-222-2-MB,cgr-mir-221-MB,rno-mir-221-MB,oan-mir-222b-1-MB,nbr-mir-221-2-MB,tni-mir-221-MB,mmu-mir-222-MB,bta-mir-222-MB,aca-mir-222a-MB,mdo-mir-222a-MB
EEL_864	Vertebrata	mir-221	AGCUACAUUGUCUGCUGGGUUU	GCUACAU	eel-miR-221	ipu-miR-221_MIMAT0029476_Ictalurus-punctatus	hsa-miR-221-3p_MIMAT0000278_Homo-sapiens	12475	515	agcuacauugucugcuggguuu	accuggcauucaguguagauaucugu	accuggcauucaguguagauaucuguguuggugaaccuacagcuacauugucugcuggguuu	scaffold11722_26.7:21165..21227:+	Mml-Mir-221-P1-MG,Ocu-Mir-221-P2-MG,Ami-Mir-221-P1-MG,Cpo-Mir-221-P2-MG,Mdo-Mir-221-P1-MG,Rno-Mir-221-P1-MG,Mdo-Mir-221-P2-MG,Dre-Mir-221-P2a-MG,Cli-Mir-221-P2-MG,Dno-Mir-221-P2-MG	gmo-mir-222-2-MB,cgr-mir-221-MB,rno-mir-221-MB,oan-mir-222b-1-MB,nbr-mir-221-2-MB,tni-mir-221-MB,mmu-mir-222-MB,bta-mir-222-MB,aca-mir-222a-MB,mdo-mir-222a-MB
EEL_968	Eumetazoa	mir-10	UACCCUGUAGAUCCGGAUUUGU	ACCCUGU	eel-miR-10c	ipu-miR-10c_MIMAT0029393_Ictalurus-punctatus	cel-miR-57-5p_MIMAT0000029_Caenorhabditis-elegans	12167	12022	uacccuguagauccggauuugu	caaauucguaucuaggggagu	uacccuguagauccggauuugugugaacagacagacagucacaaauucguaucuaggggagu	scaffold14573_23.5:36238..36300:-	Mml-Mir-10-P1b-v2-MG,Dre-Mir-10-P3c1-MG,Ete-Mir-10-P1b-v2-MG,Sha-Mir-10-P2a-MG,Xtr-Mir-10-P1a-v1-MG,Aca-Mir-10-P1a-v1-MG,Dre-Mir-10-P2b2-MG,Cfa-Mir-10-P1a-v1-MG,Mmu-Mir-10-P3b-MG,Cli-Mir-10-P3b-MG	nle-mir-100-MB,hsa-mir-10a-MB,cja-mir-10a-MB,oar-mir-10a-MB,ipu-mir-99a-MB,mmu-mir-125b-1-MB,nbr-mir-10a-1-MB,ccr-mir-125b-MB,ssa-mir-10a-2-MB,oha-mir-10a-MB
EEL_1008	Vertebrata	mir-142	CAUAAAGUAGAAAGCACUACU	AUAAAGU	eel-miR-142	ipu-miR-142_MIMAT0029419_Ictalurus-punctatus	mmu-miR-142a-5p_MIMAT0000154_Mus-musculus	11614	8949	cauaaaguagaaagcacuacu	uguaguguuuccuacuuuaugga	cauaaaguagaaagcacuacuaaaccccucgccacaguguaguguuuccuacuuuaugga	scaffold17122_24.7:23815..23875:-	Cpo-Mir-142-P1-v3-MG,Ocu-Mir-142-P1-v1-MG,Ocu-Mir-142-P1-v3-MG,Mml-Mir-142-P1-v2-MG,Sha-Mir-142-P1-v4-MG,Gga-Mir-142-P1-v2-MG,Xtr-Mir-142-P1a-v2-MG,Dno-Mir-142-P1-v2-MG,Mmu-Mir-142-P1-v3-MG,Cfa-Mir-142-P1-v2-MG	tni-mir-142a-MB,gmo-mir-142-1-MB,mmu-mir-142b-MB,tni-mir-142b-MB,abu-mir-142-2-MB,ccr-mir-142-1-MB,ssa-mir-142a-1-MB,xtr-mir-142-2-MB,pal-mir-142-MB,ssa-mir-142b-MB
EEL_151	Vertebrata	mir-221	UGCUCAGUAGUCAGUGUAGAUC	GCUCAGU	eel-miR-222a	ipu-miR-222a_MIMAT0029477_Ictalurus-punctatus	rno-miR-222-5p_MIMAT0017164_Rattus-norvegicus	10546	10375	ugcucaguagucaguguagauc	agcuacaucuggcuacugggucuc	ugcucaguagucaguguagauccuguguugcaaucaguagcuacaucuggcuacugggucuc	scaffold1215_26.7:157193..157255:+	Mml-Mir-221-P1-MG,Ocu-Mir-221-P2-MG,Ami-Mir-221-P1-MG,Cpo-Mir-221-P2-MG,Mdo-Mir-221-P1-MG,Rno-Mir-221-P1-MG,Mdo-Mir-221-P2-MG,Dre-Mir-221-P2a-MG,Cli-Mir-221-P2-MG,Dno-Mir-221-P2-MG	gmo-mir-222-2-MB,cgr-mir-221-MB,rno-mir-221-MB,oan-mir-222b-1-MB,nbr-mir-221-2-MB,tni-mir-221-MB,mmu-mir-222-MB,bta-mir-222-MB,aca-mir-222a-MB,mdo-mir-222a-MB
EEL_498	Gnathostomata	mir-1388	AGGACUGUCCAACCUGAGAAUG	GGACUGU	eel-miR-1388	ipu-miR-1388_MIMAT0029415_Ictalurus-punctatus	oan-miR-1388-5p_MIMAT0007168_Ornithorhynchus-anatinus	9433	9379	aggacuguccaaccugagaaug	aucucagguucgucagcccauga	aggacuguccaaccugagaaugcugaauuaacgggucaaucucagguucgucagcccauga	scaffold4453_25.6:144672..144733:-	Bta-Mir-1388-MG,Ami-Mir-1388-MG,Dno-Mir-1388-MG,Cli-Mir-1388-MG,Mdo-Mir-1388-MG,Dre-Mir-1388-MG,Cpi-Mir-1388-MG,Cfa-Mir-1388-MG,Sha-Mir-1388-MG,Aca-Mir-1388-MG	gga-mir-1388a-MB,pbv-mir-1388-MB,aca-mir-1388-MB,oni-mir-1388-MB,tgu-mir-1388-MB,mmr-mir-1388-MB,mdo-mir-1388-MB,ssa-mir-1338-MB,oan-mir-1388-MB,pny-mir-1388-MB
EEL_1124	E. electricus	none	AAGCUGCCAGUUGAAGAGCUGU	AGCUGCC	eel-miR-22b	ipu-miR-22b_MIMAT0029480_Ictalurus-punctatus	hsa-miR-22-3p_MIMAT0000077_Homo-sapiens	8867	8756	aagcugccaguugaagagcugu	cguucuucacuggcuagcuuu	cguucuucacuggcuagcuuuaugugguuccgccuuaaagcugccaguugaagagcugu	scaffold25098_26.7:19645..19704:+	none	none
EEL_900	E. electricus	none	UGAGAACUGAAUUCCAUAGAUGG	GAGAACU	eel-miR-146a	ipu-miR-146a_MIMAT0029423_Ictalurus-punctatus	mmu-miR-146a-5p_MIMAT0000158_Mus-musculus	8581	6981	ugagaacugaauuccauagaugg	aucuauggacucaguucuucu	ugagaacugaauuccauagaugguggucaugaaguagcucaucuauggacucaguucuucu	scaffold12640_27.4:123638..123699:-	none	none
EEL_1104	Vertebrata	mir-140	ACCACAGGGUAGAACCACGGAC	CCACAGG	eel-miR-140	ipu-miR-140_MIMAT0029417_Ictalurus-punctatus	cfa-miR-140_MIMAT0006689_Canis-familiaris	7844	5866	accacaggguagaaccacggac	cagugguuuuacccuaugg	cagugguuuuacccuaugguagguugggucaagcuguucuaccacaggguagaaccacggac	scaffold24472_24.1:4625..4687:+	Ocu-Mir-140-v2-MG,Xtr-Mir-140-v2-MG,Ami-Mir-140-v1-MG,Cpi-Mir-140-v1-MG,Cpo-Mir-140-v1-MG,Mmu-Mir-140-v2-MG,Xtr-Mir-140-v1-MG,Aca-Mir-140-v1-MG,Cli-Mir-140-v1-MG,Mml-Mir-140-v2-MG	nle-mir-140-MB,dre-mir-140-MB,pny-mir-140-MB,cfa-mir-140-MB,gmo-mir-140-MB,tni-mir-140-MB,eca-mir-140-MB,ssc-mir-140-MB,aca-mir-140-MB,efu-mir-140-MB
EEL_1291	Olfactores	mir-15	UAGCAGCACGUAAAUAUUGGAG	AGCAGCA	eel-miR-16b	ipu-miR-16b_MIMAT0029432_Ictalurus-punctatus	hsa-miR-15a-5p_MIMAT0000068_Homo-sapiens	7776	3923	uagcagcacguaaauauuggag	ccaguauugaccgugcugcuga	uagcagcacguaaauauuggaguuaaagcaauacugaauccuccaguauugaccgugcugcuga	C7870075_24.0:323..387:+	Dno-Mir-15-P1a-MG,Dre-Mir-15-P1a1-MG,Gga-Mir-15-P1d-MG,Gga-Mir-15-P1a-MG,Rno-Mir-15-P2b-MG,Xtr-Mir-15-P2a-MG,Sha-Mir-15-P2c-MG,Cpo-Mir-15-P2c-MG,Hsa-Mir-15-P2a-MG,Dre-Mir-15-P2a1-MG	dno-mir-15b-MB,hsa-mir-15b-MB,ccr-mir-15a-2-MB,cgr-mir-16-MB,efu-mir-15-MB,ggo-mir-195-MB,oni-mir-15a-MB,mdo-mir-15c-MB,eca-mir-15a-MB,lca-mir-15a-MB
EEL_932	Vertebrata	mir-30	UGUAAACAUCCUACACUCUCAGCU	GUAAACA	eel-miR-30c	ipu-miR-30c_MIMAT0029498_Ictalurus-punctatus	hsa-miR-30a-5p_MIMAT0000087_Homo-sapiens	7389	4281	uguaaacauccuacacucucagcu	cugggaguggguuguuugcgcu	uguaaacauccuacacucucagcuggagccaagucagacgcugggaguggguuguuugcgcu	scaffold13094_27.5:102471..102533:-	Mdo-Mir-30-P2a-MG,Hsa-Mir-30-P2a-MG,Cli-Mir-30-P1a-MG,Cpi-Mir-30-P2b-MG,Dno-Mir-30-P2c-MG,Mmu-Mir-30-P2a-MG,Sha-Mir-30-P2b-MG,Mmu-Mir-30-P1c-MG,Ete-Mir-30-P1c-MG,Mdo-Mir-30-P1c-MG	oan-mir-30a-MB,oar-mir-30d-MB,xtr-mir-30c-1-MB,gga-mir-30e-MB,nbr-mir-30b-MB,mze-mir-30a-1-MB,dno-mir-30d-MB,lla-mir-30b-MB,mdo-mir-30c-1-MB,pha-mir-30d-MB
EEL_894	Vertebrata	mir-30	UGUAAACAUCCUACACUCUCAGCU	GUAAACA	eel-miR-30c	ipu-miR-30c_MIMAT0029498_Ictalurus-punctatus	hsa-miR-30a-5p_MIMAT0000087_Homo-sapiens	7383	2985	uguaaacauccuacacucucagcu	cugggagagggguguuuacgcu	uguaaacauccuacacucucagcugugacauugcaaagcugggagagggguguuuacgcu	scaffold12467_27.9:134020..134080:-	Mdo-Mir-30-P2a-MG,Hsa-Mir-30-P2a-MG,Cli-Mir-30-P1a-MG,Cpi-Mir-30-P2b-MG,Dno-Mir-30-P2c-MG,Mmu-Mir-30-P2a-MG,Sha-Mir-30-P2b-MG,Mmu-Mir-30-P1c-MG,Ete-Mir-30-P1c-MG,Mdo-Mir-30-P1c-MG	oan-mir-30a-MB,oar-mir-30d-MB,xtr-mir-30c-1-MB,gga-mir-30e-MB,nbr-mir-30b-MB,mze-mir-30a-1-MB,dno-mir-30d-MB,lla-mir-30b-MB,mdo-mir-30c-1-MB,pha-mir-30d-MB
EEL_738	Vertebrata	mir-19	UGUGCAAAUCUAUGCAAAACUGA	GUGCAAA	eel-miR-19b	ipu-miR-19b_MIMAT0029452_Ictalurus-punctatus	hsa-miR-19a-3p_MIMAT0000073_Homo-sapiens	6917	7	ugugcaaauccaugcaaaacug	aguuuugcugguuugcauucag	aguuuugcugguuugcauucagcguucacuguugcugugcaaauccaugcaaaacug	scaffold8793_27.7:42414..42471:+	Cpi-Mir-19-P1-MG,Sha-Mir-19-P2a-MG,Ete-Mir-19-P2a-MG,Cli-Mir-19-P2b-MG,Cpo-Mir-19-P2a-MG,Dre-Mir-19-P3a-MG,Mdo-Mir-19-P1-MG,Xtr-Mir-19-P2b-MG,Cli-Mir-19-P2a-MG,Rno-Mir-19-P2b-MG	pha-mir-19b-2-MB,abu-mir-19a-1-MB,hsa-mir-19a-MB,dma-mir-19b-1-MB,abu-mir-19b-2-MB,pny-mir-19d-MB,cja-mir-19a-MB,bta-mir-19a-MB,ssa-mir-19c-3-MB,sla-mir-19b-2-MB
EEL_200	Vertebrata	mir-19	UGUGCAAAUCUAUGCAAAACUGA	GUGCAAA	eel-miR-19b	ipu-miR-19b_MIMAT0029452_Ictalurus-punctatus	hsa-miR-19a-3p_MIMAT0000073_Homo-sapiens	6908	9	ugugcaaauccaugcaaaacug	aguuuugcugguuugcauucag	aguuuugcugguuugcauucagcuuguuccaccggccgcugugcaaauccaugcaaaacug	scaffold1481_25.1:3906..3967:+	Cpi-Mir-19-P1-MG,Sha-Mir-19-P2a-MG,Ete-Mir-19-P2a-MG,Cli-Mir-19-P2b-MG,Cpo-Mir-19-P2a-MG,Dre-Mir-19-P3a-MG,Mdo-Mir-19-P1-MG,Xtr-Mir-19-P2b-MG,Cli-Mir-19-P2a-MG,Rno-Mir-19-P2b-MG	pha-mir-19b-2-MB,abu-mir-19a-1-MB,hsa-mir-19a-MB,dma-mir-19b-1-MB,abu-mir-19b-2-MB,pny-mir-19d-MB,cja-mir-19a-MB,bta-mir-19a-MB,ssa-mir-19c-3-MB,sla-mir-19b-2-MB
EEL_727	Vertebrata	mir-338	UCCAGCAUCAGUGAUUUUGUUG	CCAGCAU	eel-miR-338	ipu-miR-338_MIMAT0029502_Ictalurus-punctatus	rno-miR-338-3p_MIMAT0000581_Rattus-norvegicus	6747	5122	uccagcaucagugauuuuguug	aacaauauccuggugcugacuga	aacaauauccuggugcugacugagugccucugacagacuccagcaucagugauuuuguug	scaffold8771_25.0:246720..246780:-	Ami-Mir-338-P1-MG,Aca-Mir-338-P1-MG,Xtr-Mir-338-P2-MG,Cli-Mir-338-P2-MG,Cfa-Mir-338-P1-MG,Cpi-Mir-338-P1-MG,Ami-Mir-338-P2-MG,Cli-Mir-338-P1-MG,Mmu-Mir-338-P1-MG,Gga-Mir-338-P1-MG	ccr-mir-338-MB,nbr-mir-338-2-MB,tgu-mir-338-MB,abu-mir-338-3-MB,xtr-mir-338-1-MB,mmu-mir-338-MB,dre-mir-338-1-MB,ipu-mir-338-1-MB,rno-mir-338-MB,ola-mir-338-2-MB
EEL_87	Vertebrata	mir-338	UCCAGCAUCAGUGAUUUUGUUG	CCAGCAU	eel-miR-338	ipu-miR-338_MIMAT0029502_Ictalurus-punctatus	rno-miR-338-3p_MIMAT0000581_Rattus-norvegicus	6716	1479	uccagcaucagugauuuuguug	aacaauauccugaugcugcccga	aacaauauccugaugcugcccgagugugccucugcuacuccagcaucagugauuuuguug	scaffold648_26.1:38517..38577:-	Ami-Mir-338-P1-MG,Aca-Mir-338-P1-MG,Xtr-Mir-338-P2-MG,Cli-Mir-338-P2-MG,Cfa-Mir-338-P1-MG,Cpi-Mir-338-P1-MG,Ami-Mir-338-P2-MG,Cli-Mir-338-P1-MG,Mmu-Mir-338-P1-MG,Gga-Mir-338-P1-MG	ccr-mir-338-MB,nbr-mir-338-2-MB,tgu-mir-338-MB,abu-mir-338-3-MB,xtr-mir-338-1-MB,mmu-mir-338-MB,dre-mir-338-1-MB,ipu-mir-338-1-MB,rno-mir-338-MB,ola-mir-338-2-MB
EEL_994	Vertebrata	mir-338	UCCAGCAUCAGUGAUUUUGUUG	CCAGCAU	eel-miR-338	ipu-miR-338_MIMAT0029502_Ictalurus-punctatus	rno-miR-338-3p_MIMAT0000581_Rattus-norvegicus	6706	100	uccagcaucagugauuuuguug	aacaauauccugcugcugaau	aacaauauccugcugcugaaugagugugaugaggaaaacuccagcaucagugauuuuguug	scaffold16314_26.8:95327..95388:+	Ami-Mir-338-P1-MG,Aca-Mir-338-P1-MG,Xtr-Mir-338-P2-MG,Cli-Mir-338-P2-MG,Cfa-Mir-338-P1-MG,Cpi-Mir-338-P1-MG,Ami-Mir-338-P2-MG,Cli-Mir-338-P1-MG,Mmu-Mir-338-P1-MG,Gga-Mir-338-P1-MG	ccr-mir-338-MB,nbr-mir-338-2-MB,tgu-mir-338-MB,abu-mir-338-3-MB,xtr-mir-338-1-MB,mmu-mir-338-MB,dre-mir-338-1-MB,ipu-mir-338-1-MB,rno-mir-338-MB,ola-mir-338-2-MB
EEL_779	Eumetazoa	mir-10	AACCCGUAGAUCCGAUCUUGUG	ACCCGUA	eel-miR-99a	ipu-miR-99a_MIMAT0029532_Ictalurus-punctatus	cel-miR-51-5p_MIMAT0000022_Caenorhabditis-elegans	5664	2112	aacccguagauccgaucuugug	caagcucgucucuaugggucu	aacccguagauccgaucuugugguaaagucaacagcacaagcucgucucuaugggucu	scaffold9227_25.8:18511..18569:+	Mml-Mir-10-P1b-v2-MG,Dre-Mir-10-P3c1-MG,Ete-Mir-10-P1b-v2-MG,Sha-Mir-10-P2a-MG,Xtr-Mir-10-P1a-v1-MG,Aca-Mir-10-P1a-v1-MG,Dre-Mir-10-P2b2-MG,Cfa-Mir-10-P1a-v1-MG,Mmu-Mir-10-P3b-MG,Cli-Mir-10-P3b-MG	nle-mir-100-MB,hsa-mir-10a-MB,cja-mir-10a-MB,oar-mir-10a-MB,ipu-mir-99a-MB,mmu-mir-125b-1-MB,nbr-mir-10a-1-MB,ccr-mir-125b-MB,ssa-mir-10a-2-MB,oha-mir-10a-MB
EEL_1151	E. electricus	none	UAGCAGCACAUCAUGGUUUGUA	AGCAGCA	eel-miR-15b	ipu-miR-15b_MIMAT0029431_Ictalurus-punctatus	hsa-miR-15a-5p_MIMAT0000068_Homo-sapiens	5588	5533	uagcagcacaucaugguuugua	caaaucauugugugcugucacc	uagcagcacaucaugguuuguagguuucaaaggcaaguuccaaaucauugugugcugucacc	scaffold25901_25.1:38368..38430:+	none	none
EEL_903	Neopterygii	mir-724	UUAAAGGGAAUUUGCGACUGUU	UAAAGGG	eel-miR-724	ipu-miR-724_MIMAT0029522_Ictalurus-punctatus	dre-miR-724_MIMAT0003752_Danio-rerio	5353	5347	uuaaagggaauuugcgacuguu	acagccacaccuuccuuuuaag	uuaaagggaauuugcgacuguuaaucagaucauuagaacagccacaccuuccuuuuaag	scaffold12669_26.9:55467..55526:+	none	ssa-mir-724-3-MB,ssa-mir-724-1-MB,abu-mir-724-1-MB,mze-mir-724-2-MB,nbr-mir-724-2-MB,gmo-mir-724-1-MB,oni-mir-724-2-MB,ssa-mir-724-2-MB,mze-mir-724-1-MB,gmo-mir-724-2-MB
EEL_783	E. electricus	none	UCCCUGAGACCCUAACUCGUGA	CCCUGAG	eel-miR-125c	ipu-miR-125c_MIMAT0029399_Ictalurus-punctatus	cel-lin-4-5p_MIMAT0000002_Caenorhabditis-elegans	4680	12692	ucccugagacccuaacucguga	acgggucaggagcuugggaccu	ucccugagacccuaacucgugagcugugcuaccgaaaucacgggucaggagcuugggaccu	scaffold9227_25.8:22634..22695:+	none	none
EEL_340	Vertebrata	mir-23	AUCACAUUGCCAGGGAUUACC	UCACAUU	eel-miR-23b	ipu-miR-23b_MIMAT0029482_Ictalurus-punctatus	hsa-miR-23a-3p_MIMAT0000078_Homo-sapiens	4659	7812	aucacauugccagggauuacc	cggguuccuggcgugcugauu	cggguuccuggcgugcugauuugugacuuaagauaaaaaucacauugccagggauuacc	scaffold2716_24.2:60392..60451:+	Xtr-Mir-23-P3-MG,Cpo-Mir-23-P2-MG,Mdo-Mir-23-P1-MG,Cfa-Mir-23-P1a-MG,Ocu-Mir-23-P2-MG,Hsa-Mir-23-P1-MG,Dre-Mir-23-P3b-MG,Bta-Mir-23-P1-MG,Bta-Mir-23-P2-MG,Gga-Mir-23-P2-MG	aca-mir-23b-MB,oni-mir-23b-MB,bta-mir-23b-MB,ola-mir-23a-1-MB,abu-mir-23b-MB,ptr-mir-23c-MB,nbr-mir-23b-MB,xla-mir-23b-MB,oha-mir-23b-MB,eca-mir-23b-MB
EEL_319	Bilateria	let-7	UGAGGUAGUAAGUUGUGUUGUU	GAGGUAG	eel-let-7h	ipu-let-7h_MIMAT0029381_Ictalurus-punctatus	cel-let-7-5p_MIMAT0000001_Caenorhabditis-elegans	3601	3524	ugagguaguaaguuguguuguu	cuauacaucuuacugccuucca	ugagguaguaaguuguguuguuguggggacuugguaugguuugucccuugcuggagauaacuauacaucuuacugccuucca	scaffold2650_26.8:21622..21704:+	none	gmo-let-7h-2-MB
EEL_371	Bilateria	mir-29	UAGCACCAUCUGAAAUCGGUUA	AGCACCA	eel-miR-29c	ipu-miR-29c_MIMAT0029492_Ictalurus-punctatus	cel-miR-49-3p_MIMAT0000020_Caenorhabditis-elegans	3504	2930	uagcaccaucugaaaucagugu	cugguuucacauggugguuuaga	cugguuucacauggugguuuagauguguuuuguccugugucuagcaccaucugaaaucagugu	scaffold3116_26.8:117366..117429:-	Aca-Mir-29-P1b-MG,Cli-Mir-29-P1a-MG,Rno-Mir-29-P2a-MG,Cfa-Mir-29-P2a-MG,Mml-Mir-29-P2b-v2-MG,Mmu-Mir-29-P2a-MG,Rno-Mir-29-P2b3-MG,Hsa-Mir-29-P2b-v2-MG,Ocu-Mir-29-P2a-MG,Xtr-Mir-29-P1b-MG	bta-mir-29b-1-MB,mml-mir-29b-2-MB,oni-mir-29d-MB,ggo-mir-29b-1-MB,mle-mir-29b-MB,abu-mir-29a-1-MB,mmr-mir-29b-1-MB,hsa-mir-29c-MB,cgr-mir-29b-2-MB,eca-mir-29c-MB
EEL_866	Deuterostomia	mir-103	AGCAGCAUUGUACAGGGCUAU	GCAGCAU	eel-miR-107b	ipu-miR-107b_MIMAT0029390_Ictalurus-punctatus	hsa-miR-103a-3p_MIMAT0000101_Homo-sapiens	2978	189	agcagcauuguacagggcuau	agcuucuuuacaguguugccuug	agcuucuuuacaguguugccuuguggcauggagaucaagcagcauuguacagggcuau	scaffold11731_26.5:17344..17402:+	Mdo-Mir-103-P3-MG,Xtr-Mir-103-P1-MG,Sha-Mir-103-P3-MG,Cfa-Mir-103-P1-MG,Ocu-Mir-103-P2-MG,Hsa-Mir-103-P2-MG,Mmu-Mir-103-P3-MG,Cpi-Mir-103-P3-MG,Cli-Mir-103-P2-MG,Ami-Mir-103-P1-MG	tch-mir-103a-2-MB,ggo-mir-103-MB,tni-mir-103-MB,gmo-mir-103-1-MB,ola-mir-107-MB,ssc-mir-107-MB,dno-mir-103a-2-MB,cja-mir-103a-1-MB,efu-mir-103b-MB,nle-mir-103a-MB
EEL_64	Gnathostomata	mir-214	ACAGCAGGCACAGACAGGCAGA	CAGCAGG	eel-miR-214	ipu-miR-214_MIMAT0029466_Ictalurus-punctatus	hsa-miR-214-3p_MIMAT0000271_Homo-sapiens	2851	2879	acagcaggcacagacaggcaga	ugccugucuacacuugcugugc	ugccugucuacacuugcugugcagaacuuccugcaccuguacagcaggcacagacaggcaga	scaffold422_26.2:117618..117680:-	Mdo-Mir-214-v1-MG,Cfa-Mir-214-MG,Mml-Mir-214-MG,Gga-Mir-214-MG,Dno-Mir-214-MG,Cpi-Mir-214-MG,Sha-Mir-214-v1-MG,Bta-Mir-214-MG,Hsa-Mir-214-MG,Cli-Mir-214-MG	mmr-mir-214-MB,oni-mir-214-1-MB,abu-mir-214-1-MB,aja-mir-3120-MB,mze-mir-214-1-MB,xtr-mir-214-MB,cfa-mir-214-MB,pal-mir-214-MB,oni-mir-214-2-MB,oni-mir-3120-1-MB
EEL_1147	Eumetazoa	mir-10	UCCCUGAGACCCUUUAACCUGUGA	CCCUGAG	eel-miR-125a	ipu-miR-125a_MIMAT0029397_Ictalurus-punctatus	cel-lin-4-5p_MIMAT0000002_Caenorhabditis-elegans	2816	2539	ucccugagacccuuaaccuguga	caggugagguccucaggaac	ucccugagacccuuaaccugugaggucaacgcaggucacaggugagguccucaggaac	scaffold25829_25.8:11724..11782:+	Mml-Mir-10-P1b-v2-MG,Dre-Mir-10-P3c1-MG,Ete-Mir-10-P1b-v2-MG,Sha-Mir-10-P2a-MG,Xtr-Mir-10-P1a-v1-MG,Aca-Mir-10-P1a-v1-MG,Dre-Mir-10-P2b2-MG,Cfa-Mir-10-P1a-v1-MG,Mmu-Mir-10-P3b-MG,Cli-Mir-10-P3b-MG	nle-mir-100-MB,hsa-mir-10a-MB,cja-mir-10a-MB,oar-mir-10a-MB,ipu-mir-99a-MB,mmu-mir-125b-1-MB,nbr-mir-10a-1-MB,ccr-mir-125b-MB,ssa-mir-10a-2-MB,oha-mir-10a-MB
EEL_569	Eumetazoa	mir-10	UCCCUGAGACCCUUUAACCUGUGA	CCCUGAG	eel-miR-125a	ipu-miR-125a_MIMAT0029397_Ictalurus-punctatus	cel-lin-4-5p_MIMAT0000002_Caenorhabditis-elegans	2807	276	ucccugagacccuuaaccuguga	acaggugagguccuuggga	ucccugagacccuuaaccugugaugucauggaaggucacaggugagguccuuggga	scaffold5318_27.9:111887..111943:+	Mml-Mir-10-P1b-v2-MG,Dre-Mir-10-P3c1-MG,Ete-Mir-10-P1b-v2-MG,Sha-Mir-10-P2a-MG,Xtr-Mir-10-P1a-v1-MG,Aca-Mir-10-P1a-v1-MG,Dre-Mir-10-P2b2-MG,Cfa-Mir-10-P1a-v1-MG,Mmu-Mir-10-P3b-MG,Cli-Mir-10-P3b-MG	nle-mir-100-MB,hsa-mir-10a-MB,cja-mir-10a-MB,oar-mir-10a-MB,ipu-mir-99a-MB,mmu-mir-125b-1-MB,nbr-mir-10a-1-MB,ccr-mir-125b-MB,ssa-mir-10a-2-MB,oha-mir-10a-MB
EEL_1082	E. electricus	none	UGGCUCAGUUCAGCAGGAAC	GGCUCAG	eel-miR-24b	ipu-miR-24b_MIMAT0029534_Ictalurus-punctatus	hsa-miR-24-3p_MIMAT0000080_Homo-sapiens	2651	898	uggcucaguucagcaggaac	ugccugcugugcugauaaucag	ugccugcugugcugauaaucagugucugucuucagcuggcucaguucagcaggaac	scaffold23132_25.4:5699..5755:+	none	none
EEL_1289	Olfactores	mir-15	UAGCAGCACAGAAUGGUUUGU	AGCAGCA	eel-miR-15a	ipu-miR-15a_MIMAT0029430_Ictalurus-punctatus	hsa-miR-15a-5p_MIMAT0000068_Homo-sapiens	2486	2337	uagcagcacagaaugguuugu	caggccguacugugcugcgg	uagcagcacagaaugguuugugaguuuucacgggggugcaggccguacugugcugcgg	C7870075_24.0:101..159:+	Dno-Mir-15-P1a-MG,Dre-Mir-15-P1a1-MG,Gga-Mir-15-P1d-MG,Gga-Mir-15-P1a-MG,Rno-Mir-15-P2b-MG,Xtr-Mir-15-P2a-MG,Sha-Mir-15-P2c-MG,Cpo-Mir-15-P2c-MG,Hsa-Mir-15-P2a-MG,Dre-Mir-15-P2a1-MG	dno-mir-15b-MB,hsa-mir-15b-MB,ccr-mir-15a-2-MB,cgr-mir-16-MB,efu-mir-15-MB,ggo-mir-195-MB,oni-mir-15a-MB,mdo-mir-15c-MB,eca-mir-15a-MB,lca-mir-15a-MB
EEL_567	Bilateria	let-7	UGAGGUAGUUGGUUGUAUGGUU	GAGGUAG	eel-let-7d	ipu-let-7d_MIMAT0029377_Ictalurus-punctatus	cel-let-7-5p_MIMAT0000001_Caenorhabditis-elegans	2209	457	ugagguaguugguuguaugguu	cuguacaaccuucuagcuuucc	ugagguaguugguuguaugguuuugcaucauaaucacccuggaguuaacuguacaaccuucuagcuuucc	scaffold5318_27.9:108198..108268:+	Cpi-Let-7-P6-MG,Rno-Let-7-P10-MG,Mml-Let-7-P1-MG,Ami-Let-7-P13-MG,Ete-Let-7-P12-MG,Sha-Let-7-P8-MG,Ete-Let-7-P8-MG,Rno-Let-7-P12-MG,Sha-Let-7-P1-MG,Ete-Let-7-P10-MG	ssc-let-7f-2-MB,oni-let-7e-2-MB,ppa-let-7a-2-MB,dno-let-7b-MB,pal-let-7i-MB,bta-let-7a-1-MB,cja-let-7i-MB,abu-let-7d-2-MB,oan-let-7c-1-MB,chi-let-7i-MB
EEL_217	E. electricus	none	UGGCUCAGUUCAGCAGGAAC	GGCUCAG	eel-miR-24b	ipu-miR-24b_MIMAT0029534_Ictalurus-punctatus	hsa-miR-24-3p_MIMAT0000080_Homo-sapiens	2178	175	uggcucaguucagcaggaac	ugccuucugaucugauauca	ugccuucugaucugauaucaguucuacugcaacacuggcucaguucagcaggaac	scaffold1736_27.3:147817..147872:-	none	none
EEL_1145	Bilateria	let-7	UGAGGUAGUUGGUUGUAUGGUU	GAGGUAG	eel-let-7d	ipu-let-7d_MIMAT0029377_Ictalurus-punctatus	cel-let-7-5p_MIMAT0000001_Caenorhabditis-elegans	2158	76	ugagguaguugguuguaugguu	cuguacaaccuucuagcuuucc	ugagguaguugguuguaugguuucgcauaauaaacagcccggagauaacuguacaaccuucuagcuuucc	scaffold25829_25.8:6257..6327:+	Cpi-Let-7-P6-MG,Rno-Let-7-P10-MG,Mml-Let-7-P1-MG,Ami-Let-7-P13-MG,Ete-Let-7-P12-MG,Sha-Let-7-P8-MG,Ete-Let-7-P8-MG,Rno-Let-7-P12-MG,Sha-Let-7-P1-MG,Ete-Let-7-P10-MG	ssc-let-7f-2-MB,oni-let-7e-2-MB,ppa-let-7a-2-MB,dno-let-7b-MB,pal-let-7i-MB,bta-let-7a-1-MB,cja-let-7i-MB,abu-let-7d-2-MB,oan-let-7c-1-MB,chi-let-7i-MB
EEL_1142	Olfactores	mir-15	UAGCAGCACAGAAUGGUUUGU	AGCAGCA	eel-miR-15a	ipu-miR-15a_MIMAT0029430_Ictalurus-punctatus	hsa-miR-15a-5p_MIMAT0000068_Homo-sapiens	2024	142	uagcagcacagaaugguuugu	caggccgugcugugcugcagca	uagcagcacagaaugguuuguggugauacagagagaugcaggccgugcugugcugcagca	scaffold25679_27.2:3462..3522:-	Dno-Mir-15-P1a-MG,Dre-Mir-15-P1a1-MG,Gga-Mir-15-P1d-MG,Gga-Mir-15-P1a-MG,Rno-Mir-15-P2b-MG,Xtr-Mir-15-P2a-MG,Sha-Mir-15-P2c-MG,Cpo-Mir-15-P2c-MG,Hsa-Mir-15-P2a-MG,Dre-Mir-15-P2a1-MG	dno-mir-15b-MB,hsa-mir-15b-MB,ccr-mir-15a-2-MB,cgr-mir-16-MB,efu-mir-15-MB,ggo-mir-195-MB,oni-mir-15a-MB,mdo-mir-15c-MB,eca-mir-15a-MB,lca-mir-15a-MB
EEL_430	Vertebrata	mir-132	ACCGUGGCUUUAGAUUGUUACU	CCGUGGC	eel-miR-132a	ipu-miR-132a_MIMAT0029405_Ictalurus-punctatus	hsa-miR-132-5p_MIMAT0004594_Homo-sapiens	1774	801	accguggcuuuagauuguuacu	uaacagucuacagccauggucg	accguggcuuuagauuguuacuguagcaacagcaacacugguaacagucuacagccauggucg	scaffold3795_24.0:60548..60611:-	Cfa-Mir-132-P1-MG,Bta-Mir-132-P1-MG,Sha-Mir-132-P2-MG,Ami-Mir-132-P2-MG,Hsa-Mir-132-P1-MG,Dre-Mir-132-P1a-MG,Xtr-Mir-132-P1-MG,Rno-Mir-132-P1-MG,Bta-Mir-132-P2-MG,Dre-Mir-132-P2b-MG	mmr-mir-212-MB,cfa-mir-212-MB,abu-mir-212-2-MB,mze-mir-132b-MB,gga-mir-132a-MB,nbr-mir-132b-MB,xla-mir-212-MB,xtr-mir-212-MB,oni-mir-132c-MB,mmr-mir-132-MB
EEL_881	Vertebrata	mir-132	ACCGUGGCUUUAGAUUGUUACU	CCGUGGC	eel-miR-132a	ipu-miR-132a_MIMAT0029405_Ictalurus-punctatus	hsa-miR-132-5p_MIMAT0004594_Homo-sapiens	1774	840	accguggcuuuagauuguuacu	uaacagucuacagccauggucg	accguggcuuuagauuguuacuguagcaacggcacgugguaacagucuacagccauggucg	scaffold11976_25.4:4728..4789:+	Cfa-Mir-132-P1-MG,Bta-Mir-132-P1-MG,Sha-Mir-132-P2-MG,Ami-Mir-132-P2-MG,Hsa-Mir-132-P1-MG,Dre-Mir-132-P1a-MG,Xtr-Mir-132-P1-MG,Rno-Mir-132-P1-MG,Bta-Mir-132-P2-MG,Dre-Mir-132-P2b-MG	mmr-mir-212-MB,cfa-mir-212-MB,abu-mir-212-2-MB,mze-mir-132b-MB,gga-mir-132a-MB,nbr-mir-132b-MB,xla-mir-212-MB,xtr-mir-212-MB,oni-mir-132c-MB,mmr-mir-132-MB
EEL_922	Bilateria	let-7	UGAGGUAGUAGAUUGUAUAGUU	GAGGUAG	eel-let-7f	ipu-let-7f_MIMAT0029379_Ictalurus-punctatus	cel-let-7-5p_MIMAT0000001_Caenorhabditis-elegans	1685	431	ugagguaguagauuguauaguu	cuauacaaucuacugccuuccc	ugagguaguagauuguauaguugugggauagugauguuauccuguguugaagauaacuauacaaucuacugccuuccc	scaffold13044_24.7:37465..37543:-	none	none
EEL_537	Osteichthyes	mir-489	UGACAUCAUAUGUACGGCUGCU	GACAUCA	eel-miR-489	ipu-miR-489_MIMAT0029520_Ictalurus-punctatus	bmo-miR-3271_MIMAT0015456_Bombyx-mori	1652	1479	ugacaucauauguacggcugcu	uggucguauguaugacgucauu	uggucguauguaugacgucauuuacuucacuguuuggagugacaucauauguacggcugcu	scaffold4822_28.0:210414..210475:-	none	none
EEL_1153	Olfactores	mir-15	UAGCAGCACAUCAAUAUUGGCA	AGCAGCA	eel-miR-457b	ipu-miR-457b_MIMAT0029577_Ictalurus-punctatus	hsa-miR-15a-5p_MIMAT0000068_Homo-sapiens	1608	1584	uagcagcacaucaauauuggca	ccaguaugguuugugcugcuccc	uagcagcacaucaauauuggcagcugcccucucccuggguugccaguaugguuugugcugcuccc	scaffold25901_25.1:38980..39045:+	Dno-Mir-15-P1a-MG,Dre-Mir-15-P1a1-MG,Gga-Mir-15-P1d-MG,Gga-Mir-15-P1a-MG,Rno-Mir-15-P2b-MG,Xtr-Mir-15-P2a-MG,Sha-Mir-15-P2c-MG,Cpo-Mir-15-P2c-MG,Hsa-Mir-15-P2a-MG,Dre-Mir-15-P2a1-MG	dno-mir-15b-MB,hsa-mir-15b-MB,ccr-mir-15a-2-MB,cgr-mir-16-MB,efu-mir-15-MB,ggo-mir-195-MB,oni-mir-15a-MB,mdo-mir-15c-MB,eca-mir-15a-MB,lca-mir-15a-MB
EEL_103	E. electricus	none	UGGCUCAGUUCAGCAGGAAC	GGCUCAG	eel-miR-24b	ipu-miR-24b_MIMAT0029534_Ictalurus-punctatus	hsa-miR-24-3p_MIMAT0000080_Homo-sapiens	1576	919	uggcucaguucagcaggaac	ugccuacugagcugauaacagu	ugccuacugagcugauaacaguugacaaaacaugcacuggcucaguucagcaggaac	scaffold778_24.5:130085..130142:-	none	none
EEL_266	Vertebrata	mir-455	UAUGUGCCCUUGGACUACAUCG	AUGUGCC	eel-miR-455a	ipu-miR-455a_MIMAT0029512_Ictalurus-punctatus	dre-miR-455-5p_MIMAT0001879_Danio-rerio	1491	1420	uaugugcccuuggacuacaucg	gcaguccaugggcauauacacu	uaugugcccuuggacuacaucguggaagccagcaccaugcaguccaugggcauauacacu	scaffold2223_27.2:57112..57172:-	Cpi-Mir-455-v1-MG,Dre-Mir-455-P1-v2-MG,Ami-Mir-455-v2-MG,Cli-Mir-455-v2-MG,Xtr-Mir-455-v1-MG,Mmu-Mir-455-v1-MG,Gga-Mir-455-v1-MG,Ocu-Mir-455-v2-MG,Aca-Mir-455-v1-MG,Dre-Mir-455-P2-v1-MG	dno-mir-455-MB,dre-mir-455-2-MB,rno-mir-455-MB,ppy-mir-455-MB,dre-mir-455-1-MB,ipu-mir-455b-MB,abu-mir-455-1-MB,ssc-mir-455-MB,oni-mir-455-2-MB,mdo-mir-455-MB
EEL_594	Vertebrata	mir-138	AGCUGGUGUUGUGAAUCAGGCCG	GCUGGUG	eel-miR-138	ipu-miR-138_MIMAT0029414_Ictalurus-punctatus	mmu-miR-138-5p_MIMAT0000150_Mus-musculus	1460	1243	agcugguguugugaaucaggccg	gcuauuucacaacaccagggug	agcugguguugugaaucaggccgaugccacacguccacgauaacccggcuauuucacaacaccagggug	scaffold5699_26.3:40412..40481:-	Dre-Mir-138-P2-MG,Hsa-Mir-138-P2-MG,Ete-Mir-138-P2-MG,Gga-Mir-138-P1-MG,Rno-Mir-138-P1-MG,Dno-Mir-138-P2-MG,Xtr-Mir-138-P1-MG,Bta-Mir-138-P1-MG,Sha-Mir-138-P2-MG,Cli-Mir-138-P2-MG	ipu-mir-138-1-MB,ppy-mir-138-2-MB,ptr-mir-138-MB,oan-mir-138-1-MB,efu-mir-138b-MB,eca-mir-138-2-MB,ssa-mir-138-3-MB,efu-mir-138a-MB,pal-mir-138-1-MB,cfa-mir-138a-MB
EEL_748	E. electricus	none	AAUUGCACGGUAUCCAUCUGU	AUUGCAC	eel-miR-363	ipu-miR-363_MIMAT0029506_Ictalurus-punctatus	hsa-miR-25-3p_MIMAT0000081_Homo-sapiens	1383	568	aauugcacgguauccaucugu	cagguggaugacuuugcaauuu	cagguggaugacuuugcaauuuuaaugauguacaaaaucuuaaaugaaaaauugcacgguauccaucugu	scaffold8816_26.4:26333..26403:+	none	none
EEL_928	Gnathostomata	mir-2188	AAGGUCCAACCUCACAUGUCCU	AGGUCCA	eel-miR-2188	ipu-miR-2188_MIMAT0029471_Ictalurus-punctatus	dre-miR-2188-5p_MIMAT0011309_Danio-rerio	1171	1150	aagguccaaccucacauguccu	gcugugugaggucagaccuauc	aagguccaaccucacauguccugugucgcugaaggaaggcugugugaggucagaccuauc	scaffold13083_27.3:113081..113141:-	none	pny-mir-2188-MB,nbr-mir-2188-MB,abu-mir-2188-MB,oni-mir-2188-MB,ssa-mir-2188-MB,mze-mir-2188-MB
EEL_769	E. electricus	none	UAGCACCAUUUGAAAUCAGUGUU	AGCACCA	eel-miR-29b	ipu-miR-29b_MIMAT0029493_Ictalurus-punctatus	cel-miR-49-3p_MIMAT0000020_Caenorhabditis-elegans	1154	1345	uagcaccauuugaaaucaguguu	gcugaauucagauggugccauaga	gcugaauucagauggugccauagagugcgacuaacaucuagcaccauuugaaaucaguguu	scaffold9023_28.0:122814..122875:-	none	none
EEL_736	E. electricus	none	ACUGCAGUGUGAGCACUUGAAGU	CUGCAGU	eel-miR-20a	ipu-miR-20a_MIMAT0029462_Ictalurus-punctatus	hsa-miR-17-3p_MIMAT0000071_Homo-sapiens	1096	1095	acugcagugugagcacuugaagu	uaaagugcugauagugcac	uaaagugcugauagugcacguaguuaaacgcuucuacugcagugugagcacuugaagu	scaffold8793_27.7:42289..42347:+	none	none
EEL_509	Vertebrata	mir-144	UACAGUAUAGAUGAUGUACU	ACAGUAU	eel-miR-144	ipu-miR-144_MIMAT0029421_Ictalurus-punctatus	mmu-miR-144-3p_MIMAT0000156_Mus-musculus	1094	919	uacaguauagaugauguacu	ggauaucaucauauacugu	ggauaucaucauauacuguaaguucauuauggagacacuacaguauagaugauguacu	scaffold4505_24.6:72846..72904:-	none	gmo-mir-144-MB
EEL_786	E. electricus	none	UUGUGCUUGAUCUAACCAUGCA	UGUGCUU	eel-miR-218a	ipu-miR-218a_MIMAT0029472_Ictalurus-punctatus	hsa-miR-218-5p_MIMAT0000275_Homo-sapiens	685	647	uugugcuugaucuaaccaugugu	acaugguucugucaagcac	uugugcuugaucuaaccaugugugugcggcccagacugagacaugguucugucaagcac	scaffold9394_25.2:23605..23664:-	none	none
EEL_786	E. electricus	none	UUGUGCUUGAUCUAACCAUGCA	UGUGCUU	eel-miR-218a	ipu-miR-218a_MIMAT0029472_Ictalurus-punctatus	hsa-miR-218-5p_MIMAT0000275_Homo-sapiens	685	647	uugugcuugaucuaaccaugugu	acaugguucugucaagcac	uugugcuugaucuaaccaugugugugcggcccagacugagacaugguucugucaagcac	scaffold9394_25.2:23605..23664:-	none	none
EEL_1063	Bilateria	mir-193	UAAUGCCCCUAAAAAUCCUUAU	AAUGCCC	eel-miR-365	ipu-miR-365_MIMAT0029507_Ictalurus-punctatus	hsa-miR-365a-3p_MIMAT0000710_Homo-sapiens	650	56	uaaugccccugaaaauccuuau	gagggacuuuuaggggcagcugu	gagggacuuuuaggggcagcuguguucugcugacccagucauaaugccccugaaaauccuuau	scaffold20948_26.2:42929..42992:-	Dre-Mir-193-P2a2-MG,Xtr-Mir-193-P2b-MG,Ete-Mir-193-P2b-MG,Rno-Mir-193-P2b-MG,Dno-Mir-193-P2b-MG,Cpo-Mir-193-P2b-MG,Ocu-Mir-193-P2b-MG,Dre-Mir-193-P2a1-MG,Hsa-Mir-193-P2a-v2-MG,Sha-Mir-193-P2a-MG	chi-mir-365-MB,ppy-mir-365-1-MB,nbr-mir-365-MB,mml-mir-365-2-MB,cfa-mir-365-2-MB,gga-mir-365-1-MB,cfa-mir-365-1-MB,mmr-mir-365-2-MB,pny-mir-365-MB,mmr-mir-365-1-MB
EEL_788	Vertebrata	mir-455	UAUGUGCCCUUGGACUACAUCG	AUGUGCC	eel-miR-455b	ipu-miR-455b_MIMAT0029513_Ictalurus-punctatus	dre-miR-455-5p_MIMAT0001879_Danio-rerio	502	48	uaugugcccuuggacuacau	gcaguccaugggcauauacacu	uaugugcccuuggacuacauuguggagaccagcaccaugcaguccaugggcauauacacu	scaffold9418_22.5:5767..5827:-	Cpi-Mir-455-v1-MG,Dre-Mir-455-P1-v2-MG,Ami-Mir-455-v2-MG,Cli-Mir-455-v2-MG,Xtr-Mir-455-v1-MG,Mmu-Mir-455-v1-MG,Gga-Mir-455-v1-MG,Ocu-Mir-455-v2-MG,Aca-Mir-455-v1-MG,Dre-Mir-455-P2-v1-MG	dno-mir-455-MB,dre-mir-455-2-MB,rno-mir-455-MB,ppy-mir-455-MB,dre-mir-455-1-MB,ipu-mir-455b-MB,abu-mir-455-1-MB,ssc-mir-455-MB,oni-mir-455-2-MB,mdo-mir-455-MB
EEL_563	Vertebrata	mir-192	AUGACCUAUGAAUUGACAGCC	UGACCUA	eel-miR-192	ipu-miR-192_MIMAT0029446_Ictalurus-punctatus	hsa-miR-192-5p_MIMAT0000222_Homo-sapiens	485	483	augaccuaugaauugacagcc	ccugucaguucuguaggccacug	augaccuaugaauugacagccaguguuugcaauaugacugccugucaguucuguaggccacug	scaffold5276_28.1:225381..225444:+	Bta-Mir-192-P1-MG,Aca-Mir-192-P2-MG,Gga-Mir-192-P2-MG,Hsa-Mir-192-P2-MG,Dre-Mir-192-P1-MG,Cfa-Mir-192-P1-MG,Mmu-Mir-192-P1-MG,Cpo-Mir-192-P1-MG,Xtr-Mir-192-P1-MG,Cli-Mir-192-P2-MG	tgu-mir-215-MB,xla-mir-192-MB,ppy-mir-192-MB,pny-mir-192-MB,xtr-mir-192-MB,bta-mir-192-MB,hsa-mir-215-MB,ppy-mir-215-MB,oan-mir-215-MB,ipu-mir-192-MB
EEL_816	Vertebrata	mir-205	UCCUUCAUUCCACCGGAGUCUG	CCUUCAU	eel-miR-205	ipu-miR-205_MIMAT0029460_Ictalurus-punctatus	mmu-miR-205-5p_MIMAT0000238_Mus-musculus	454	259	uccuucauuccaccggagucug	gauuucaguggagugaagaaua	uccuucauuccaccggagucugugucuuugaccaaucagauuucaguggagugaagaaua	scaffold10266_26.7:101454..101514:-	Sha-Mir-205-P1-MG,Mml-Mir-205-P1-MG,Cpi-Mir-205-P1-MG,Hsa-Mir-205-P1-MG,Xtr-Mir-205-P2-MG,Mdo-Mir-205-P1-MG,Xtr-Mir-205-P1-MG,Aca-Mir-205-P1-MG,Dno-Mir-205-P1-MG,Ocu-Mir-205-P1-MG	oni-mir-205-2-MB,pny-mir-205-2-MB,ssa-mir-205b-2-MB,lla-mir-205-MB,mml-mir-205-MB,mne-mir-205-MB,eca-mir-205-MB,xla-mir-205-MB,mdo-mir-205a-MB,hsa-mir-205-MB
EEL_1061	Vertebrata	mir-205	UCCUUCAUUCCACCGGAGUCUG	CCUUCAU	eel-miR-205	ipu-miR-205_MIMAT0029460_Ictalurus-punctatus	mmu-miR-205-5p_MIMAT0000238_Mus-musculus	454	199	uccuucauuccaccggagucug	gauuucaguggugugaagugua	uccuucauuccaccggagucugugucucuaaccaaucagauuucaguggugugaagugua	scaffold20827_25.9:42657..42717:+	Sha-Mir-205-P1-MG,Mml-Mir-205-P1-MG,Cpi-Mir-205-P1-MG,Hsa-Mir-205-P1-MG,Xtr-Mir-205-P2-MG,Mdo-Mir-205-P1-MG,Xtr-Mir-205-P1-MG,Aca-Mir-205-P1-MG,Dno-Mir-205-P1-MG,Ocu-Mir-205-P1-MG	oni-mir-205-2-MB,pny-mir-205-2-MB,ssa-mir-205b-2-MB,lla-mir-205-MB,mml-mir-205-MB,mne-mir-205-MB,eca-mir-205-MB,xla-mir-205-MB,mdo-mir-205a-MB,hsa-mir-205-MB
EEL_878	Vertebrata	mir-132	UAACAGUCUACAGUCAUGGCU	AACAGUC	eel-miR-212	ipu-miR-212_MIMAT0029465_Ictalurus-punctatus	mmu-miR-132-3p_MIMAT0000144_Mus-musculus	356	162	uaacagucuacagucauggcu	accuuggcucuagacugcuuacu	accuuggcucuagacugcuuacugcuuauggagucuaacagcacaguaacagucuacagucauggcu	scaffold11976_25.4:4127..4194:+	Cfa-Mir-132-P1-MG,Bta-Mir-132-P1-MG,Sha-Mir-132-P2-MG,Ami-Mir-132-P2-MG,Hsa-Mir-132-P1-MG,Dre-Mir-132-P1a-MG,Xtr-Mir-132-P1-MG,Rno-Mir-132-P1-MG,Bta-Mir-132-P2-MG,Dre-Mir-132-P2b-MG	mmr-mir-212-MB,cfa-mir-212-MB,abu-mir-212-2-MB,mze-mir-132b-MB,gga-mir-132a-MB,nbr-mir-132b-MB,xla-mir-212-MB,xtr-mir-212-MB,oni-mir-132c-MB,mmr-mir-132-MB
EEL_433	Vertebrata	mir-132	UAACAGUCUACAGUCAUGGCU	AACAGUC	eel-miR-212	ipu-miR-212_MIMAT0029465_Ictalurus-punctatus	mmu-miR-132-3p_MIMAT0000144_Mus-musculus	356	151	uaacagucuacagucauggcu	accuuggcucuagacugcuuacu	accuuggcucuagacugcuuacugcuaaaaguaccugaaaguacaguaacagucuacagucauggcu	scaffold3795_24.0:60873..60940:-	Cfa-Mir-132-P1-MG,Bta-Mir-132-P1-MG,Sha-Mir-132-P2-MG,Ami-Mir-132-P2-MG,Hsa-Mir-132-P1-MG,Dre-Mir-132-P1a-MG,Xtr-Mir-132-P1-MG,Rno-Mir-132-P1-MG,Bta-Mir-132-P2-MG,Dre-Mir-132-P2b-MG	mmr-mir-212-MB,cfa-mir-212-MB,abu-mir-212-2-MB,mze-mir-132b-MB,gga-mir-132a-MB,nbr-mir-132b-MB,xla-mir-212-MB,xtr-mir-212-MB,oni-mir-132c-MB,mmr-mir-132-MB
EEL_390	Bilateria	mir-96	UUUGGCAAUGGUAGAACUCACA	UUGGCAA	eel-miR-182	ipu-miR-182_MIMAT0029439_Ictalurus-punctatus	mmu-miR-182-5p_MIMAT0000211_Mus-musculus	302	302	uuuggcaaugguagaacucaca	gugguucuagacuugccaacu	uuuggcaaugguagaacucacacuggugaaguaaaaggauccggugguucuagacuugccaacu	scaffold3459_26.6:81477..81541:-	Sha-Mir-96-P2-MG,Mdo-Mir-96-P2-MG,Xtr-Mir-96-P2-MG,Ete-Mir-96-P2-MG,Bta-Mir-96-P2-MG,Gga-Mir-96-P2-MG,Hsa-Mir-96-P2-MG,Mmu-Mir-96-P2-MG,Cli-Mir-96-P2-MG,Cfa-Mir-96-P2-MG	abu-mir-182-MB,mdo-mir-182-MB,ssc-mir-182-MB,ccr-mir-182-MB,xla-mir-182-1-MB,xtr-mir-182-MB,pbv-mir-182-MB,pny-mir-182-MB,xla-mir-182-2-MB,nbr-mir-182-MB
EEL_981	Bilateria	mir-9	UCUUUGGUUAUCUAGCUGUAUGA	CUUUGGU	eel-miR-9	ipu-miR-9_MIMAT0029528_Ictalurus-punctatus	dme-miR-9a-5p_MIMAT0000114_Drosophila-melanogaster	248	129	ucuuugguuaucuagcuguauga	uaaagcuagagaaccgaauguau	ucuuugguuaucuagcuguaugaguuuaugugauaucauaaagcuagagaaccgaauguau	scaffold15347_25.4:17504..17565:-	Dno-Mir-9-P3-MG,Xtr-Mir-9-P4-MG,Dno-Mir-9-P2-MG,Cpi-Mir-9-P1-MG,Mmu-Mir-9-P1-MG,Sha-Mir-9-P3-MG,Dre-Mir-9-P2b-MG,Gga-Mir-9-P4-MG,Cpo-Mir-9-P2-MG,Pmi-Mir-9-MG	ssc-mir-9-2-MB,nbr-mir-9-7-MB,gga-mir-9-1-MB,xtr-mir-9-3-MB,ame-mir-9a-MB,ola-mir-9a-1-MB,ptr-mir-9-1-MB,gmo-mir-9-5-MB,cfa-mir-9-1-MB,ggo-mir-9-MB
EEL_69	Bilateria	mir-9	UCUUUGGUUAUCUAGCUGUAUGA	CUUUGGU	eel-miR-9	ipu-miR-9_MIMAT0029528_Ictalurus-punctatus	dme-miR-9a-5p_MIMAT0000114_Drosophila-melanogaster	237	118	ucuuugguuaucuagcuguauga	uaaagcuagagaaccgaauguag	ucuuugguuaucuagcuguaugaguuuaugaaauuucauaaagcuagagaaccgaauguag	scaffold428_24.5:52169..52230:-	Dno-Mir-9-P3-MG,Xtr-Mir-9-P4-MG,Dno-Mir-9-P2-MG,Cpi-Mir-9-P1-MG,Mmu-Mir-9-P1-MG,Sha-Mir-9-P3-MG,Dre-Mir-9-P2b-MG,Gga-Mir-9-P4-MG,Cpo-Mir-9-P2-MG,Pmi-Mir-9-MG	ssc-mir-9-2-MB,nbr-mir-9-7-MB,gga-mir-9-1-MB,xtr-mir-9-3-MB,ame-mir-9a-MB,ola-mir-9a-1-MB,ptr-mir-9-1-MB,gmo-mir-9-5-MB,cfa-mir-9-1-MB,ggo-mir-9-MB
EEL_277	Bilateria	mir-153	UUGCAUAGUCACAAAAAUGAGC	UGCAUAG	eel-miR-153b	ipu-miR-153b_MIMAT0029428_Ictalurus-punctatus	mmu-miR-153-3p_MIMAT0000163_Mus-musculus	179	217	uugcauagucacaaaaaugagc	ucauuuuuugugguuugcagcu	ucauuuuuugugguuugcagcuaguaaucagacuccaguugcauagucacaaaaaugagc	scaffold2362_26.5:26391..26451:-	none	tni-mir-153b-MB,oni-mir-153c-MB
EEL_211	Bilateria	mir-190	UGAUAUGUUUGAUAUAUUAGGUUG	GAUAUGU	eel-miR-190a	ipu-miR-190a_MIMAT0029444_Ictalurus-punctatus	cel-miR-50-5p_MIMAT0000021_Caenorhabditis-elegans	155	154	ugauauguuugauauauuagguug	acuauauaucaaacauauuccu	ugauauguuugauauauuagguuguuauucaguccaacuauauaucaaacauauuccu	scaffold1571_25.2:110381..110439:+	Ocu-Mir-190-P1-MG,Cfa-Mir-190-P1-MG,Bta-Mir-190-P2-MG,Ocu-Mir-190-P2-MG,Cfa-Mir-190-P2-MG,Aca-Mir-190-P1-MG,Bta-Mir-190-P1-MG,Mml-Mir-190-P1-MG,Ami-Mir-190-P2-MG,Gga-Mir-190-P2-MG	ppy-mir-190a-MB,hsa-mir-190b-MB,ptr-mir-190a-MB,gga-mir-190a-MB,tch-mir-190a-MB,aca-mir-190b-MB,oga-mir-190-MB,dno-mir-190a-MB,nbr-mir-190a-1-MB,ppy-mir-190b-MB
EEL_125	Osteichthyes	mir-187	UCGUGUCUUGUGUUGCAGCCA	CGUGUCU	eel-miR-187	ipu-miR-187_MIMAT0029442_Ictalurus-punctatus	mmu-miR-187-3p_MIMAT0000216_Mus-musculus	150	11	ucgugucuuguguugcagcca	ggcugcaacacaggacaug	ggcugcaacacaggacaugggagcugccucucacucccgcucgugucuuguguugcagcca	scaffold873_28.2:53881..53942:-	Cpi-Mir-187-MG,Cli-Mir-187-MG,Xtr-Mir-187-MG,Mml-Mir-187-MG,Cfa-Mir-187-MG,Dno-Mir-187-MG,Dre-Mir-187-MG,Mmu-Mir-187-MG,Ocu-Mir-187-MG,Rno-Mir-187-MG	ppy-mir-187-MB,gga-mir-187-MB,xtr-mir-187-MB,mne-mir-187-MB,eca-mir-187-MB,ssc-mir-187-MB,cgr-mir-187-MB,mdo-mir-187-MB,pal-mir-187-MB,mze-mir-187-1-MB
EEL_100	E. electricus	none	CACAGCGCAUACAAUGUGGAUGC	ACAGCGC	eel-miR-460	ipu-miR-460_MIMAT0029518_Ictalurus-punctatus	dre-miR-460-3p_MIMAT0001888_Danio-rerio	125	124	cacagcgcauacaauguggaugc	ccugcauuguacacacugugc	ccugcauuguacacacugugcgaggagugugugcacagcgcauacaauguggaugc	scaffold767_27.8:131758..131814:+	none	none
EEL_613	Bilateria	mir-8	UAACACUGUCUGGUAACGAUGU	AACACUG	eel-miR-200a	ipu-miR-200a_MIMAT0029453_Ictalurus-punctatus	mmu-miR-141-3p_MIMAT0000153_Mus-musculus	84	96	uaacacugucugguaacgaugu	caucuuaccggacagugcugga	caucuuaccggacagugcuggacuguguaucuguuuucuaacacugucugguaacgaugu	scaffold6248_24.3:5656..5716:-	Cli-Mir-8-P3a-MG,Bta-Mir-8-P1a-MG,Ami-Mir-8-P1a-MG,Rno-Mir-8-P1a-MG,Bta-Mir-8-P2b-MG,Aca-Mir-8-P1a-MG,Ete-Mir-8-P2a-MG,Mdo-Mir-8-P2b-MG,Mml-Mir-8-P2b-MG,Sha-Mir-8-P1a-MG	cfa-mir-429-MB,eca-mir-141-MB,tni-mir-200a-MB,mml-mir-200c-MB,oni-mir-200b-MB,eca-mir-374a-MB,ptr-mir-200c-MB,xtr-mir-200a-MB,ssc-mir-141-MB,tgu-mir-200b-MB
EEL_13	E. electricus	none	UGGCAAGAUGUUGGCAUAGCUG	GGCAAGA	eel-miR-31	ipu-miR-31_MIMAT0029501_Ictalurus-punctatus	cel-miR-72-5p_MIMAT0000044_Caenorhabditis-elegans	80	74	uggcaagauguuggcauagcug	ugcuaugcccccauggugcca	uggcaagauguuggcauagcuguuuguguuuuaggcucugcuaugcccccauggugcca	scaffold119_24.5:64874..64933:+	none	none
EEL_74	Chordata	mir-217	UACUGCAUCAGGAACUGAUUGG	ACCGGUU	eel-miR-217	ipu-miR-217_MIMAT0029469_Ictalurus-punctatus	ppc-miR-8251-5p_MIMAT0032968_Pristionchus-pacificus	80	71	caccgguuccugaugcaaccc	uacugcaucaggaacugauu	uacugcaucaggaacugauuggaugauauuuuggagccaccgguuccugaugcaaccc	scaffold476_25.5:21593..21651:+	Dre-Mir-217-P1-v1-MG,Dre-Mir-217-P1-v2-MG	ccr-mir-217-MB,dre-mir-217-MB,ipu-mir-217-MB
EEL_542	E. electricus	none	UAGGUAGUUUCAUGUUGUUGGGA	AGGUAGU	eel-miR-196a	ipu-miR-196a_MIMAT0029448_Ictalurus-punctatus	hsa-miR-196a-5p_MIMAT0000226_Homo-sapiens	62	60	uagguaguuucauguuguuggga	ucgacgacaagaaacugccuuga	uagguaguuucauguuguugggagcuuccaggcucgacgacaagaaacugccuuga	scaffold4892_24.5:86653..86709:-	none	none
EEL_230	Osteichthyes	mir-7547	AGCGGCGUCAGAAGCGAUGGCC	GCGGCGU	eel-miR-7547	ipu-miR-7547_MIMAT0029535_Ictalurus-punctatus	ipu-miR-7547_MIMAT0029535_Ictalurus-punctatus	28	24	agcggcgucagaagcgauggcc	ucgggucgcuaaugacgucacc	agcggcgucagaagcgauggccgugucucuauccaauaggucgggucgcuaaugacgucacc	scaffold1767_25.0:41430..41492:-	none	ipu-mir-7553-MB,ipu-mir-7547-MB
EEL_121	Chordata	mir-129	CUUUUUGCGGUCUGGGCUUGC	UUUUUGC	eel-miR-129	ipu-miR-129_MIMAT0029403_Ictalurus-punctatus	mmu-miR-129-5p_MIMAT0000209_Mus-musculus	15	6	cuuuuugcggucugggcuugc	aagcccuuaccccaaaaaguau	cuuuuugcggucugggcuugcuguucuuugagccaauagccaggaagcccuuaccccaaaaaguau	scaffold836_27.0:220358..220424:+	Dre-Mir-129-P2b-MG,Ocu-Mir-129-P2-MG,Cpi-Mir-129-P2-MG,Cfa-Mir-129-P2-MG,Rno-Mir-129-P2-MG,Cpo-Mir-129-P2-MG,Aca-Mir-129-P1-MG,Mdo-Mir-129-P1-MG,Ete-Mir-129-P2-MG,Bta-Mir-129-P1-MG	aca-mir-129b-MB,tch-mir-129-1-MB,ppy-mir-129-2-MB,mml-mir-129-1-MB,pny-mir-129-2-MB,gga-mir-129-2-MB,hsa-mir-129-2-MB,pny-mir-129-1-MB,tch-mir-129-2-MB,mmu-mir-129-1-MB
EEL_143	Chordata	mir-129	CUUUUUGCGGUCUGGGCUUGC	UUUUUGC	eel-miR-129	ipu-miR-129_MIMAT0029403_Ictalurus-punctatus	mmu-miR-129-5p_MIMAT0000209_Mus-musculus	13	10	cuuuuugcggucugggcuugc	aagcccuuaccccaaaaagcau	cuuuuugcggucugggcuugcuguucauaaguaucuagcugggaagcccuuaccccaaaaagcau	scaffold1107_27.2:1721..1786:+	Dre-Mir-129-P2b-MG,Ocu-Mir-129-P2-MG,Cpi-Mir-129-P2-MG,Cfa-Mir-129-P2-MG,Rno-Mir-129-P2-MG,Cpo-Mir-129-P2-MG,Aca-Mir-129-P1-MG,Mdo-Mir-129-P1-MG,Ete-Mir-129-P2-MG,Bta-Mir-129-P1-MG	aca-mir-129b-MB,tch-mir-129-1-MB,ppy-mir-129-2-MB,mml-mir-129-1-MB,pny-mir-129-2-MB,gga-mir-129-2-MB,hsa-mir-129-2-MB,pny-mir-129-1-MB,tch-mir-129-2-MB,mmu-mir-129-1-MB
EEL_73	E. electricus	none	UAAUCUCAGCUGGCAACUGUGA	AAUCUCA	eel-miR-216a	ipu-miR-216a_MIMAT0029467_Ictalurus-punctatus	hsa-miR-216a-5p_MIMAT0000273_Homo-sapiens	107	106	uaaucucagcuggcaacuguga	acaggugccgcugggguugcg	uaaucucagcuggcaacugugagugcaugggccaucaucucacaggugccgcugggguugcg	scaffold476_25.5:21090..21152:+	none	none
EEL_691	Vertebrata	mir-145	GUCCAGUUUUCCCAGGAAUCCCU	UCCAGUU	eel-miR-145	ipu-miR-145_MIMAT0029422_Ictalurus-punctatus	mmu-miR-145a-5p_MIMAT0000157_Mus-musculus	10545	10443	guccaguuuucccaggaaucccu	auuccuggaaauacuguucuu	guccaguuuucccaggaaucccuuggacaaucauaagggggauuccuggaaauacuguucuu	scaffold8196_26.6:31269..31331:+	none	ssa-mir-145-2-MB,abu-mir-145-MB,oni-mir-145-MB,dre-mir-145-MB,ipu-mir-145-MB
EEL_1183	Vertebrata	mir-138	AGCUGGUGUUGUGAAUCAGGCCG	GCUGGUG	eel-miR-138	ipu-miR-138_MIMAT0029414_Ictalurus-punctatus	mmu-miR-138-5p_MIMAT0000150_Mus-musculus	1454	217	agcugguguugugaaucaggccg	gcuucuucacaacaccaggguc	agcugguguugugaaucaggccgccacaguaagagggcacggcuucuucacaacaccaggguc	scaffold26696_27.0:8238..8301:+	Dre-Mir-138-P2-MG,Hsa-Mir-138-P2-MG,Ete-Mir-138-P2-MG,Gga-Mir-138-P1-MG,Rno-Mir-138-P1-MG,Dno-Mir-138-P2-MG,Xtr-Mir-138-P1-MG,Bta-Mir-138-P1-MG,Sha-Mir-138-P2-MG,Cli-Mir-138-P2-MG	ipu-mir-138-1-MB,ppy-mir-138-2-MB,ptr-mir-138-MB,oan-mir-138-1-MB,efu-mir-138b-MB,eca-mir-138-2-MB,ssa-mir-138-3-MB,efu-mir-138a-MB,pal-mir-138-1-MB,cfa-mir-138a-MB
EEL_441	E. electricus	none	UACCCUGUAGAACCGAAU	ACCCUGU	eel-miR-10d	ipu-miR-10d_MIMAT0029394_Ictalurus-punctatus	cel-miR-57-5p_MIMAT0000029_Caenorhabditis-elegans	227	16483	uacccuguagaaccgaau	ucgguuuuaggggggua	uacccuguagaaccgaauguguguuuggaagccacagucacagauucgguuuuaggggggua	scaffold3897_26.5:109243..109305:+	none	none
EEL_133	Vertebrata	mir-456	CAGGCUGGUUAGAUGGUUGUCA	AGGCUGG	eel-miR-456	ipu-miR-456_MIMAT0029514_Ictalurus-punctatus	dre-miR-456_MIMAT0001882_Danio-rerio	4791	1098	caggcugguuagaugguuguca	agcaggcaucuucucagccuacaagug	agcaggcaucuucucagccuacaaguggauccaggaaucugcaggcugguuagaugguuguca	scaffold909_25.9:58743..58806:-	Cpi-Mir-456-MG,Xtr-Mir-456-MG,Ami-Mir-456-MG,Cli-Mir-456-MG,Aca-Mir-456-MG,Dre-Mir-456-MG,Gga-Mir-456-MG	nbr-mir-456-MB,dre-mir-456-MB,pny-mir-456-MB,ssa-mir-456-2-MB,pbv-mir-456-MB,gmo-mir-456-MB,oha-mir-456-MB,oni-mir-456-MB,ssa-mir-456-1-MB,ipu-mir-456-MB
EEL_1096	Bilateria	mir-92	UAUUGCACUCGUCCCGGCCUCC	AUUGCAC	eel-miR-92b	ipu-miR-92b_MIMAT0029530_Ictalurus-punctatus	hsa-miR-25-3p_MIMAT0000081_Homo-sapiens	2197	1774	uauugcacucgucccggccucc	aggugcgggaugcggugcacuguu	aggugcgggaugcggugcacuguuguacgaucucccgccaauauugcacucgucccggccucc	scaffold23590_26.4:2242..2305:+	Mml-Mir-92-P1a-MG,Gga-Mir-92-P1b-MG,Ocu-Mir-92-P3-MG,Xtr-Mir-92-P2b-MG,Aca-Mir-92-P1b-MG,Hsa-Mir-92-P1a-MG,Mml-Mir-92-P3-MG,Xtr-Mir-92-P3-MG,Xtr-Mir-92-P1b-MG,Ete-Mir-92-P3-MG	ssa-mir-25-2-MB,eca-mir-92b-MB,oni-mir-92a-1-MB,mne-mir-92-MB,lla-mir-92-1-MB,mmu-mir-92b-MB,dma-mir-25-MB,xtr-mir-25-1-MB,cja-mir-92a-2-MB,oga-mir-25-MB
EEL_409	Vertebrata	mir-130	UAGUGCAAUAUUGCUUAUAGGGU	AGUGCAA	eel-miR-454b	ipu-miR-454b_MIMAT0029511_Ictalurus-punctatus	mmu-miR-130a-3p_MIMAT0000141_Mus-musculus	3948	3535	uagugcaauauugcuuauagggu	acccuaucaguauugucucugc	acccuaucaguauugucucugcuguucacuguguucagaguagugcaauauugcuuauagggu	scaffold3528_29.6:68044..68107:-	Cpi-Mir-130-P4b-MG,Ami-Mir-130-P4b-MG,Sha-Mir-130-P4a-MG,Bta-Mir-130-P4a-MG,Mml-Mir-130-P4a-MG,Cli-Mir-130-P4b-MG,Gga-Mir-130-P4b-MG,Cpo-Mir-130-P4a-MG,Xtr-Mir-130-P4b-MG,Cfa-Mir-130-P4a-MG	gga-mir-454-MB,dre-mir-454b-MB,ipu-mir-454b-MB,ptr-mir-454-MB,cfa-mir-454-MB,eca-mir-454-MB,mml-mir-454-MB,ccr-mir-454a-MB,ppy-mir-454-MB,dre-mir-454a-MB
EEL_574	Bilateria	mir-34	UGGCAGUGUCUUAGCUGGUUGU	GGCAGUG	eel-miR-34a	ipu-miR-34a_MIMAT0029503_Ictalurus-punctatus	cel-miR-34-5p_MIMAT0000005_Caenorhabditis-elegans	31	31	uggcagugucuuagcugguugu	aaucagcaaguauacugccgca	uggcagugucuuagcugguuguugugaggagugagaacgaagcaaucagcaaguauacugccgca	scaffold5368_23.9:102473..102538:-	Gga-Mir-34-P2b-MG,Mdo-Mir-34-P2a-MG,Mdo-Mir-34-P2b-MG,Sha-Mir-34-P2a-MG,Cpo-Mir-34-P2b-MG,Mmu-Mir-34-P2b-MG,Hsa-Mir-34-P1-MG,Cli-Mir-34-P1-MG,Bta-Mir-34-P1-MG,Aca-Mir-34-P2a-MG	aca-mir-34c-MB,nbr-mir-34-MB,ptr-mir-34a-MB,pal-mir-34a-MB,mne-mir-34a-MB,tgu-mir-34a-MB,ssc-mir-34a-MB,gga-mir-34c-MB,tch-mir-34a-1-MB,oga-mir-34a-MB
EEL_1019	Gnathostomata	mir-101	GUACAGUACUGUGAUAACUGA	UACAGUA	eel-miR-101a	ipu-miR-101a_MIMAT0029386_Ictalurus-punctatus	mmu-miR-101b-3p_MIMAT0000616_Mus-musculus	105826	9079	guacaguacugugauaacuga	ucaguuaucacagugcugaugc	ucaguuaucacagugcugaugcuguccgucuuaaagguacaguacugugauaacuga	scaffold17240_26.7:15584..15641:-	Sha-Mir-101-P2-v2-MG,Mdo-Mir-101-P2-v2-MG,Gga-Mir-101-P2-v1-MG,Cpi-Mir-101-P1-v2-MG,Cfa-Mir-101-P2-v2-MG,Mml-Mir-101-P2-v2-MG,Ami-Mir-101-P2-v2-MG,Xtr-Mir-101-P1-v1-MG,Dre-Mir-101-P2-v1-MG,Cpi-Mir-101-P2-v2-MG	ssc-mir-101-1-MB,ssa-mir-101b-2-MB,tni-mir-101b-MB,aca-mir-101-2-MB,ssa-mir-101b-1-MB,mml-mir-101-1-MB,ola-mir-101a-MB,eca-mir-101-2-MB,aca-mir-101-1-MB,eca-mir-101-1-MB
EEL_1154	Gnathostomata	mir-101	UACAGUACUGUGAUAACUGAA	ACAGUAC	eel-miR-101b	ipu-miR-101b_MIMAT0029387_Ictalurus-punctatus	hsa-miR-101-3p_MIMAT0000099_Homo-sapiens	10028	80880	uacaguacuaugauaacugaaga	caguuaucaugguaccggugcugu	caguuaucaugguaccggugcuguguccugaucaaguacaguacuaugauaacugaaga	scaffold25958_28.0:28042..28101:+	none	gmo-mir-101b-MB,nbr-mir-101b-MB,oni-mir-101b-MB,ola-mir-101b-MB,dre-mir-101b-MB,ssa-mir-101b-1-MB,pny-mir-101b-MB,mze-mir-101b-MB,abu-mir-101b-MB,ccr-mir-101b-MB
EEL_1080	E. electricus	none	UUCACAGUGGUUAAGUUCUG	UCACAGU	eel-miR-27c	ipu-miR-27c_MIMAT0029489_Ictalurus-punctatus	hsa-miR-27a-3p_MIMAT0000084_Homo-sapiens	254258	138400	uucacagugguuaaguucug	aggacuuaacccacaugugaaca	aggacuuaacccacaugugaacaguguagcagaucccuauguucacagugguuaaguucug	scaffold23132_25.4:4142..4203:+	none	none
EEL_109	E. electricus	none	UCUACAGUGCAUGUGUCUCCAGU	CUACAGU	eel-miR-139	ipu-miR-139_MIMAT0029416_Ictalurus-punctatus	hsa-miR-139-5p_MIMAT0000250_Homo-sapiens	172	172	ucuacagugcaugugucuccagu	uggagauacagcccuguuggaau	ucuacagugcaugugucuccagugugucuaagcuacuggagauacagcccuguuggaau	scaffold791_25.6:169571..169630:+	none	none
EEL_985	E. electricus	none	UCUCCCAAUCCUUGUACCAGUG	CUCCCAA	eel-miR-150	ipu-miR-150_MIMAT0029426_Ictalurus-punctatus	mmu-miR-150-5p_MIMAT0000160_Mus-musculus	3835	3802	ucucccaauccuuguaccagug	cgcuggacgggguuuugggggggc	ucucccaauccuuguaccagugucugguuuucaggugacgcuggacgggguuuugggggggc	scaffold15781_27.1:30466..30528:+	none	none
EEL_71	E. electricus	none	UAAUCUCUGCAGGCAACUGUGA	AAUCUCU	eel-miR-216b	ipu-miR-216b_MIMAT0029468_Ictalurus-punctatus	dre-miR-216b_MIMAT0001867_Danio-rerio	309	108	uaaucucugcaggcaacuguga	acauucacuuguagggguugag	uaaucucugcaggcaacugugacgcgguuacagcggcucacauucacuuguagggguugag	scaffold476_25.5:20899..20960:+	none	none
EEL_1078	E. electricus	none	AUCACAUUGCCAGGGAUUUCC	UCACAUU	eel-miR-23a	ipu-miR-23a_MIMAT0029481_Ictalurus-punctatus	hsa-miR-23a-3p_MIMAT0000078_Homo-sapiens	8525	1171	aucacauugccagggauuucc	gaauuccuggcagagugauuu	gaauuccuggcagagugauuuuuaaccuuaaugucugaaucacauugccagggauuucc	scaffold23132_25.4:3702..3761:+	none	none
EEL_1299	Bilateria	mir-1	UGGAAUGUAAGGAAGUGUGUGG	GGAAUGU	eel-miR-206	ipu-miR-206_MIMAT0029461_Ictalurus-punctatus	cel-miR-1-3p_MIMAT0000003_Caenorhabditis-elegans	64	31	uggaauguaaggaagugugugg	acauacuuccuuauauccccaua	acauacuuccuuauauccccauaugaaugcagcuauggaauguaaggaagugugugg	C8011700_29.0:1802..1859:-	none	none
EEL_274	Bilateria	mir-375	UUUGUUCGUUCGGCUCGCGUUA	UUGUUCG	eel-miR-375	ipu-miR-375_MIMAT0029508_Ictalurus-punctatus	hsa-miR-375_MIMAT0000728_Homo-sapiens	147	59	uuuguucguucggcucgcguua	acguugagccacgcgcacaauac	acguugagccacgcgcacaauacaugaggauucaguuuuguucguucggcucgcguua	scaffold2362_26.5:70957..71015:+	Aca-Mir-375-MG,Gga-Mir-375-MG,Dno-Mir-375-MG,Rno-Mir-375-MG,Bta-Mir-375-MG,Cpo-Mir-375-MG,Cli-Mir-375-MG,Cpi-Mir-375-MG,Cfa-Mir-375-MG,Ete-Mir-375-MG	abu-mir-375-1-MB,dre-mir-375-1-MB,ptr-mir-375-MB,nbr-mir-375-MB,mdo-mir-375-MB,aca-mir-375-MB,ggo-mir-375-MB,gmo-mir-375-MB,ssa-mir-375-2-MB,oni-mir-375-MB
EEL_833	Deuterostomia	mir-103	AGCAGCAUUGUACAGGGCUAUGA	GCAGCAU	eel-miR-107b	ipu-miR-107b_MIMAT0029390_Ictalurus-punctatus	hsa-miR-103a-3p_MIMAT0000101_Homo-sapiens	5617	1674	agcagcauuguacagggcuauga	agccucuauacggugcugccuug	agccucuauacggugcugccuuguaaaaucuggaucaagcagcauuguacagggcuauga	scaffold10996_27.5:23952..24012:-	Mdo-Mir-103-P3-MG,Xtr-Mir-103-P1-MG,Sha-Mir-103-P3-MG,Cfa-Mir-103-P1-MG,Ocu-Mir-103-P2-MG,Hsa-Mir-103-P2-MG,Mmu-Mir-103-P3-MG,Cpi-Mir-103-P3-MG,Cli-Mir-103-P2-MG,Ami-Mir-103-P1-MG	tch-mir-103a-2-MB,ggo-mir-103-MB,tni-mir-103-MB,gmo-mir-103-1-MB,ola-mir-107-MB,ssc-mir-107-MB,dno-mir-103a-2-MB,cja-mir-103a-1-MB,efu-mir-103b-MB,nle-mir-103a-MB
EEL_484	Vertebrata	mir-130	UAGUGCAAUAUUGCUUAUAGGGU	AGUGCAA	eel-miR-454b	ipu-miR-454b_MIMAT0029511_Ictalurus-punctatus	mmu-miR-130a-3p_MIMAT0000141_Mus-musculus	4549	264	uagugcaauauugcuuauagggu	acccuaucaauauugccucugc	acccuaucaauauugccucugcuuuuuugacuguaacuggaguagugcaauauugcuuauagggu	scaffold4311_26.0:113073..113138:+	Cpi-Mir-130-P4b-MG,Ami-Mir-130-P4b-MG,Sha-Mir-130-P4a-MG,Bta-Mir-130-P4a-MG,Mml-Mir-130-P4a-MG,Cli-Mir-130-P4b-MG,Gga-Mir-130-P4b-MG,Cpo-Mir-130-P4a-MG,Xtr-Mir-130-P4b-MG,Cfa-Mir-130-P4a-MG	gga-mir-454-MB,dre-mir-454b-MB,ipu-mir-454b-MB,ptr-mir-454-MB,cfa-mir-454-MB,eca-mir-454-MB,mml-mir-454-MB,ccr-mir-454a-MB,ppy-mir-454-MB,dre-mir-454a-MB
EEL_392	Bilateria	mir-96	UAUGGCACUGGUAGAAUUCACU	AUGGCAC	eel-miR-183	ipu-miR-183_MIMAT0029440_Ictalurus-punctatus	mmu-miR-183-5p_MIMAT0000212_Mus-musculus	30	30	uauggcacugguagaauucacu	ugaauuaccauagggccauaaa	uauggcacugguagaauucacugugaaagcacgcuaucagugaauuaccauagggccauaaa	scaffold3459_26.6:82181..82243:-	Sha-Mir-96-P3-v1-MG,Mdo-Mir-96-P3-v2-MG,Cpo-Mir-96-P3-v2-MG,Bta-Mir-96-P3-v1-MG,Hsa-Mir-96-P3-v2-MG,Cli-Mir-96-P3-v2-MG,Mmu-Mir-96-P3-v1-MG,Xtr-Mir-96-P3-v2-MG,Mml-Mir-96-P3-v1-MG,Gga-Mir-96-P3-v2-MG	pbv-mir-183-MB,ggo-mir-183-MB,mne-mir-183-MB,abu-mir-183-2-MB,ppa-mir-183-MB,mml-mir-183-MB,mmu-mir-183-MB,ipu-mir-183-MB,nbr-mir-183-1-MB,oni-mir-3553-1-MB
EEL_1067	E. electricus	none	GUUUUUUUAGGUUUUGAUUUUU	UUUUUUU	eel-miR-737	ipu-miR-737_MIMAT0029525_Ictalurus-punctatus	dre-miR-737-5p_MIMAT0032013_Danio-rerio	904	905	guuuuuuuagguuuugauuuuu	aaaucaaagccuaaagaaaaua	guuuuuuuagguuuugauuuuuaugacuucuagaugggaaaaucaaagccuaaagaaaaua	scaffold20960_26.7:25029..25090:+	none	none
EEL_1130	Bilateria	mir-1	UGGAAUGUAAGGAAGUGUGUGG	GGAAUGU	eel-miR-206	ipu-miR-206_MIMAT0029461_Ictalurus-punctatus	cel-miR-1-3p_MIMAT0000003_Caenorhabditis-elegans	64	24	uggaauguaaggaagugugugg	acaugcuuccuuauauccccaua	acaugcuuccuuauauccccauauaaauaauccaguuauggaauguaaggaagugugugg	scaffold25333_25.6:16080..16140:+	none	none
EEL_1046	Deuterostomia	mir-103	AGCAGCAUUGUACAGGGCUAUGA	GCAGCAU	eel-miR-107b	ipu-miR-107b_MIMAT0029390_Ictalurus-punctatus	hsa-miR-103a-3p_MIMAT0000101_Homo-sapiens	5628	3976	agcagcauuguacagggcuauga	agccucuuuacaaugcugccuug	agccucuuuacaaugcugccuuguagaaucagaaucaagcagcauuguacagggcuauga	scaffold19275_27.8:128205..128265:+	Mdo-Mir-103-P3-MG,Xtr-Mir-103-P1-MG,Sha-Mir-103-P3-MG,Cfa-Mir-103-P1-MG,Ocu-Mir-103-P2-MG,Hsa-Mir-103-P2-MG,Mmu-Mir-103-P3-MG,Cpi-Mir-103-P3-MG,Cli-Mir-103-P2-MG,Ami-Mir-103-P1-MG	tch-mir-103a-2-MB,ggo-mir-103-MB,tni-mir-103-MB,gmo-mir-103-1-MB,ola-mir-107-MB,ssc-mir-107-MB,dno-mir-103a-2-MB,cja-mir-103a-1-MB,efu-mir-103b-MB,nle-mir-103a-MB
EEL_1050	Bilateria	mir-375	UUUGUUCGUUCGGCUCGCGUUA	UUGUUCG	eel-miR-375	ipu-miR-375_MIMAT0029508_Ictalurus-punctatus	hsa-miR-375_MIMAT0000728_Homo-sapiens	147	81	uuuguucguucggcucgcguua	acguugagccacgcgcacaauac	acguugagccacgcgcacaauaccugaggauaccugccguuuuguucguucggcucgcguua	scaffold20106_31.1:8278..8340:+	Aca-Mir-375-MG,Gga-Mir-375-MG,Dno-Mir-375-MG,Rno-Mir-375-MG,Bta-Mir-375-MG,Cpo-Mir-375-MG,Cli-Mir-375-MG,Cpi-Mir-375-MG,Cfa-Mir-375-MG,Ete-Mir-375-MG	abu-mir-375-1-MB,dre-mir-375-1-MB,ptr-mir-375-MB,nbr-mir-375-MB,mdo-mir-375-MB,aca-mir-375-MB,ggo-mir-375-MB,gmo-mir-375-MB,ssa-mir-375-2-MB,oni-mir-375-MB
EEL_90	E. electricus	none	UUAAUGCUAAUCGUGAUAGGGGUU	UAAUGCU	eel-miR-155	ipu-miR-155_MIMAT0029429_Ictalurus-punctatus	mmu-miR-155-5p_MIMAT0000165_Mus-musculus	187	188	uuaaugcuaaucgugauagggguu	caccuaugcuguuagcauuaucc	uuaaugcuaaucgugauagggguuguguuuacgugaacaccuaugcuguuagcauuaucc	scaffold674_26.9:152504..152564:-	none	eel-mir-11055-MB
EEL_1044	Eumetazoa	mir-10	AACCCGUAGAUCCGAUCUUGUG	ACCCGUA	eel-miR-99a	ipu-miR-99a_MIMAT0029532_Ictalurus-punctatus	cel-miR-51-5p_MIMAT0000022_Caenorhabditis-elegans	7331	5740	aacccguagauccgaucuugug	caagcucgcuucugugggucu	aacccguagauccgaucuuguggcgaauccggcuacccaagcucgcuucugugggucu	scaffold18953_23.0:44171..44229:-	Mml-Mir-10-P1b-v2-MG,Dre-Mir-10-P3c1-MG,Ete-Mir-10-P1b-v2-MG,Sha-Mir-10-P2a-MG,Xtr-Mir-10-P1a-v1-MG,Aca-Mir-10-P1a-v1-MG,Dre-Mir-10-P2b2-MG,Cfa-Mir-10-P1a-v1-MG,Mmu-Mir-10-P3b-MG,Cli-Mir-10-P3b-MG	nle-mir-100-MB,hsa-mir-10a-MB,cja-mir-10a-MB,oar-mir-10a-MB,ipu-mir-99a-MB,mmu-mir-125b-1-MB,nbr-mir-10a-1-MB,ccr-mir-125b-MB,ssa-mir-10a-2-MB,oha-mir-10a-MB
EEL_1302	Eumetazoa	mir-10	UACCCUGUAGAACCGAAUUUGU	ACCCUGU	eel-miR-10b	ipu-miR-10b_MIMAT0029392_Ictalurus-punctatus	cel-miR-57-5p_MIMAT0000029_Caenorhabditis-elegans	61198	18874	uacccuguagaaccgaauuugu	acagauucgauucuaggggagu	uacccuguagaaccgaauuugugugaaaaaaucacggucacagauucgauucuaggggagu	C8051512_25.0:4466..4527:-	Mml-Mir-10-P1b-v2-MG,Dre-Mir-10-P3c1-MG,Ete-Mir-10-P1b-v2-MG,Sha-Mir-10-P2a-MG,Xtr-Mir-10-P1a-v1-MG,Aca-Mir-10-P1a-v1-MG,Dre-Mir-10-P2b2-MG,Cfa-Mir-10-P1a-v1-MG,Mmu-Mir-10-P3b-MG,Cli-Mir-10-P3b-MG	nle-mir-100-MB,hsa-mir-10a-MB,cja-mir-10a-MB,oar-mir-10a-MB,ipu-mir-99a-MB,mmu-mir-125b-1-MB,nbr-mir-10a-1-MB,ccr-mir-125b-MB,ssa-mir-10a-2-MB,oha-mir-10a-MB
EEL_1076	E. electricus	none	UAAUCUCUGCAGGCAACUGUGA	AAUCUCU	eel-miR-216b	ipu-miR-216b_MIMAT0029468_Ictalurus-punctatus	dre-miR-216b_MIMAT0001867_Danio-rerio	309	97	uaaucucugcaggcaacuguga	acauucaccugcagagauugug	uaaucucugcaggcaacugugauagugauguuguaucccacauucaccugcagagauugug	scaffold22236_27.8:185257..185318:-	none	none
EEL_1113	Vertebrata	mir-204	UUCCCUUUGUCAUCCUAUGCCU	UCCCUUU	eel-miR-204	ipu-miR-204_MIMAT0029459_Ictalurus-punctatus	mmu-miR-204-5p_MIMAT0000237_Mus-musculus	370	175	uucccuuugucauccuaugccu	gcagggacagcaaagggaugc	uucccuuugucauccuaugccuggaacuuggaguaaggcagggacagcaaagggaugc	scaffold24588_28.1:22880..22938:+	none	oni-mir-204a-2-MB,oni-mir-204b-MB,nbr-mir-204-2-MB,abu-mir-204-2-MB,pny-mir-204-2-MB,mze-mir-204-2-MB
EEL_385	Vertebrata	mir-181	AACAUUCAACCUGUCGGUGAGU	ACAUUCA	eel-miR-181c	ipu-miR-181c_MIMAT0029438_Ictalurus-punctatus	mmu-miR-181a-5p_MIMAT0000210_Mus-musculus	795	2706	cacauucauugcugucggug	ccgaacaaugaaugagaa	cacauucauugcugucgguggguuuuaucaggcugacucgccgaacaaugaaugagaa	scaffold3445_27.6:48324..48382:+	Gga-Mir-181-P1a-MG,Mmu-Mir-181-P2c-MG,Dno-Mir-181-P2b-MG,Aca-Mir-181-P1a-MG,Xtr-Mir-181-P2a-MG,Xtr-Mir-181-P1a-MG,Cfa-Mir-181-P1b-MG,Sha-Mir-181-P1c-MG,Ete-Mir-181-P1c-MG,Hsa-Mir-181-P1b-MG	ssa-mir-181a-3-MB,gga-mir-181a-2-MB,gmo-mir-181a-4-MB,rno-mir-181a-1-MB,dno-mir-181a-1-MB,oni-mir-181c-2-MB,xla-mir-181b-2-MB,hsa-mir-181d-MB,nbr-mir-181a-MB,eca-mir-181a-2-MB
EEL_496	Osteichthyes	mir-458	AUAGCUCUUUGAAUGGUACUGC	UAGCUCU	eel-miR-458	ipu-miR-458_MIMAT0029516_Ictalurus-punctatus	dre-miR-458-3p_MIMAT0001885_Danio-rerio	1912	890	auagcucuuugaaugguacu	agcgccauuuacagagcuau	agcgccauuuacagagcuauaagcaucaugguugucauagcucuuugaaugguacu	scaffold4451_27.8:59621..59677:+	Cpi-Mir-458-MG,Ami-Mir-458-MG,Gga-Mir-458-MG,Cli-Mir-458-MG,Aca-Mir-458-MG,Dre-Mir-458-MG,Xtr-Mir-458-MG	oni-mir-458-MB,nbr-mir-7147-MB,gga-mir-458a-MB,abu-mir-458-MB,pny-mir-7147-MB,aca-mir-458-MB,dre-mir-458-MB,mze-mir-458-MB,oan-mir-458-MB,gga-mir-458b-MB
EEL_549	E. electricus	none	UACCCUGUAGAUCCGAAUUUGU	ACCCUGU	eel-miR-10a	ipu-miR-10a_MIMAT0029391_Ictalurus-punctatus	cel-miR-57-5p_MIMAT0000029_Caenorhabditis-elegans	261	26120	uacccuguagauccgaauuugu	aaauucgugucuuggggaaua	uacccuguagauccgaauuugugugaaaggcuauucgcaaauucgugucuuggggaaua	scaffold5104_27.6:181824..181883:+	none	none
EEL_468	E. electricus	none	UAAUACUGCCUGGUAAUGAUGC	AAUACUG	eel-miR-200c	ipu-miR-200c_MIMAT0029455_Ictalurus-punctatus	dme-miR-8-3p_MIMAT0000113_Drosophila-melanogaster	30	23	uaauacugccugguaaugaugc	aucuuacgaggcaguuuugga	aucuuacgaggcaguuuuggaugucaaacuauucucuaauacugccugguaaugaugc	scaffold4284_27.1:176898..176956:+	none	none
EEL_428	Vertebrata	mir-203	GUGAAAUGUUUAGGACCACUUG	UGAAAUG	eel-miR-203a	ipu-miR-203a_MIMAT0029457_Ictalurus-punctatus	mmu-miR-203-3p_MIMAT0000236_Mus-musculus	52	20	gugaaauguuuaggaccacuug	agugguucuuaacaguucaacag	agugguucuuaacaguucaacaguucugucccaaaauugugaaauguuuaggaccacuug	scaffold3763_28.1:117925..117985:+	Bta-Mir-203-v1-MG,Mdo-Mir-203-v1-MG,Cfa-Mir-203-v2-MG,Xtr-Mir-203-v1-MG,Ami-Mir-203-v1-MG,Dre-Mir-203-P2-v1-MG,Mdo-Mir-203-v2-MG,Xtr-Mir-203-v2-MG,Mml-Mir-203-v2-MG,Hsa-Mir-203-v1-MG	dre-mir-203b-MB,pma-mir-203b-MB,ccr-mir-203a-MB,ola-mir-203-MB,mml-mir-203-MB,ipu-mir-203b-MB,rno-mir-203a-MB,hsa-mir-203b-MB,ppy-mir-203-MB,xtr-mir-203-MB
EEL_411	Vertebrata	mir-130	CAGUGCAAUAGUAUUGUCAAAGC	AGUGCAA	eel-miR-301a	ipu-miR-301a_MIMAT0029494_Ictalurus-punctatus	mmu-miR-130a-3p_MIMAT0000141_Mus-musculus	3874	3649	cagugcaauaguauugucaaagc	gcucugacuucauugcacuacu	gcucugacuucauugcacuacuguauuggaccgcuagcagugcaauaguauugucaaagc	scaffold3528_29.6:68292..68352:-	none	none
EEL_1290	Olfactores	mir-15	UAGCAGCACGUAAAUAUUGGAG	AGCAGCA	eel-miR-16b	ipu-miR-16b_MIMAT0029432_Ictalurus-punctatus	hsa-miR-15a-5p_MIMAT0000068_Homo-sapiens	7579	1620	uagcagcacguaaauauuggag	ccugaauguugcugcgacu	ccugaauguugcugcgacuggcugucuggcuguagcagcacguaaauauuggag	C7870075_24.0:291..345:+	Dno-Mir-15-P1a-MG,Dre-Mir-15-P1a1-MG,Gga-Mir-15-P1d-MG,Gga-Mir-15-P1a-MG,Rno-Mir-15-P2b-MG,Xtr-Mir-15-P2a-MG,Sha-Mir-15-P2c-MG,Cpo-Mir-15-P2c-MG,Hsa-Mir-15-P2a-MG,Dre-Mir-15-P2a1-MG	dno-mir-15b-MB,hsa-mir-15b-MB,ccr-mir-15a-2-MB,cgr-mir-16-MB,efu-mir-15-MB,ggo-mir-195-MB,oni-mir-15a-MB,mdo-mir-15c-MB,eca-mir-15a-MB,lca-mir-15a-MB
EEL_455	Vertebrata	mir-204	UUCCCUUUGUCAUCCUAUGCCU	UCCCUUU	eel-miR-204	ipu-miR-204_MIMAT0029459_Ictalurus-punctatus	mmu-miR-204-5p_MIMAT0000237_Mus-musculus	366	191	uucccuuugucauccuaugccu	gcugggaaggcaaagagacgu	uucccuuugucauccuaugccuggggacauagaggaggcugggaaggcaaagagacgu	scaffold4158_23.4:48308..48366:+	none	oni-mir-204a-2-MB,oni-mir-204b-MB,nbr-mir-204-2-MB,abu-mir-204-2-MB,pny-mir-204-2-MB,mze-mir-204-2-MB
EEL_480	E. electricus	none	CAGUGCAAUGUUAAAAGGGCAU	AGUGCAA	eel-miR-130c	ipu-miR-130c_MIMAT0029404_Ictalurus-punctatus	mmu-miR-130a-3p_MIMAT0000141_Mus-musculus	20356	4930	cagugcaauauuaaaagggc	gcccuuuuucuguuguacuac	gcccuuuuucuguuguacuacuguggaaucagcugagcagugcaauauuaaaagggc	scaffold4311_26.0:109069..109126:+	none	none
EEL_734	Vertebrata	mir-19	UGUGCAAAUCUAUGCAAAACUG	GUGCAAA	eel-miR-19a	ipu-miR-19a_MIMAT0029451_Ictalurus-punctatus	hsa-miR-19a-3p_MIMAT0000073_Homo-sapiens	1919	980	ugugcaaaucuaugcaaaacug	uaguuuugcauaguugcacua	uaguuuugcauaguugcacuacaagaaaaguugaguugugcaaaucuaugcaaaacug	scaffold8793_27.7:42098..42156:+	Cpi-Mir-19-P1-MG,Sha-Mir-19-P2a-MG,Ete-Mir-19-P2a-MG,Cli-Mir-19-P2b-MG,Cpo-Mir-19-P2a-MG,Dre-Mir-19-P3a-MG,Mdo-Mir-19-P1-MG,Xtr-Mir-19-P2b-MG,Cli-Mir-19-P2a-MG,Rno-Mir-19-P2b-MG	pha-mir-19b-2-MB,abu-mir-19a-1-MB,hsa-mir-19a-MB,dma-mir-19b-1-MB,abu-mir-19b-2-MB,pny-mir-19d-MB,cja-mir-19a-MB,bta-mir-19a-MB,ssa-mir-19c-3-MB,sla-mir-19b-2-MB
EEL_648	E. electricus	none	UAGGUAGUUUCAUGUUGUUGGGA	AGGUAGU	eel-miR-196a	ipu-miR-196a_MIMAT0029448_Ictalurus-punctatus	hsa-miR-196a-5p_MIMAT0000226_Homo-sapiens	59	2	uagguaguuucauguuguuggga	ucagcaacacgaaacugucuuua	uagguaguuucauguuguugggauugcauuucucccucagcaacacgaaacugucuuua	scaffold7178_26.5:4914..4973:-	none	none
EEL_1115	E. electricus	none	UUGUGCUUGAUCUAACCAUG	UGUGCUU	eel-miR-218a	ipu-miR-218a_MIMAT0029472_Ictalurus-punctatus	hsa-miR-218-5p_MIMAT0000275_Homo-sapiens	157	51	uugugcuugaucuaaccaug	ugguugugccaagcacuuug	uugugcuugaucuaaccaugcaguuccucgccuguccaugguugugccaagcacuuug	scaffold24803_28.6:21347..21405:+	none	none
EEL_259	E. electricus	none	UGGACGGAGAACUGAUAAGGGC	GGACGGA	eel-miR-184	ipu-miR-184_MIMAT0029441_Ictalurus-punctatus	mmu-miR-184-3p_MIMAT0000213_Mus-musculus	102	2	uggacggagaacugauaagggc	ccuuaucauuuuuccagcccagc	ccuuaucauuuuuccagcccagcuaacauuggugaauacguuggacggagaacugauaagggc	scaffold2168_27.9:55861..55924:-	none	none
EEL_697	Vertebrata	mir-181	AACAUUCAUUGCUGUCGGUGG	ACAUUCA	eel-miR-181b	ipu-miR-181b_MIMAT0029437_Ictalurus-punctatus	mmu-miR-181a-5p_MIMAT0000210_Mus-musculus	4890	2113	aacauucauugcugucggugg	acugaucaaugaaugcaaa	aacauucauugcugucgguggguuuuccagcggacacaacucacugaucaaugaaugcaaa	scaffold8270_23.0:3698..3759:+	Gga-Mir-181-P1a-MG,Mmu-Mir-181-P2c-MG,Dno-Mir-181-P2b-MG,Aca-Mir-181-P1a-MG,Xtr-Mir-181-P2a-MG,Xtr-Mir-181-P1a-MG,Cfa-Mir-181-P1b-MG,Sha-Mir-181-P1c-MG,Ete-Mir-181-P1c-MG,Hsa-Mir-181-P1b-MG	ssa-mir-181a-3-MB,gga-mir-181a-2-MB,gmo-mir-181a-4-MB,rno-mir-181a-1-MB,dno-mir-181a-1-MB,oni-mir-181c-2-MB,xla-mir-181b-2-MB,hsa-mir-181d-MB,nbr-mir-181a-MB,eca-mir-181a-2-MB
EEL_948	E. electricus	none	CUUUCAGUCGGAUGUUUGCAGC	UUUCAGU	eel-miR-30a	ipu-miR-30a_MIMAT0029496_Ictalurus-punctatus	hsa-miR-30a-3p_MIMAT0000088_Homo-sapiens	187	159	cuuucagucugauguuugcuac	aaacauccccgacuggaag	aaacauccccgacuggaagcuguuaaacgucaccugagcuuucagucugauguuugcuac	scaffold13718_27.1:27271..27331:+	none	none
EEL_741	E. electricus	none	UAUUGCACUUGUCCCGGCCUGU	AUUGCAC	eel-miR-92a	ipu-miR-92a_MIMAT0029529_Ictalurus-punctatus	hsa-miR-25-3p_MIMAT0000081_Homo-sapiens	33783	36239	uauugcacuugucccggccugu	ggguguggggugaggugcccccau	uauugcacuugucccggccugucgaggacguggggauuuacccagucagcucccucuguggguguggggugaggugcccccau	scaffold8793_27.7:42560..42643:+	none	none
EEL_1288	Olfactores	mir-15	UAGCAGCACAGAAUGGUUUGU	AGCAGCA	eel-miR-15a	ipu-miR-15a_MIMAT0029430_Ictalurus-punctatus	hsa-miR-15a-5p_MIMAT0000068_Homo-sapiens	2305	26	uagcagcacagaaugguuugu	acacgcgcaugugcaugagucg	acacgcgcaugugcaugagucggcgaacgcgcagggccuggacgugccguagcagcacagaaugguuugu	C7870075_24.0:52..122:+	Dno-Mir-15-P1a-MG,Dre-Mir-15-P1a1-MG,Gga-Mir-15-P1d-MG,Gga-Mir-15-P1a-MG,Rno-Mir-15-P2b-MG,Xtr-Mir-15-P2a-MG,Sha-Mir-15-P2c-MG,Cpo-Mir-15-P2c-MG,Hsa-Mir-15-P2a-MG,Dre-Mir-15-P2a1-MG	dno-mir-15b-MB,hsa-mir-15b-MB,ccr-mir-15a-2-MB,cgr-mir-16-MB,efu-mir-15-MB,ggo-mir-195-MB,oni-mir-15a-MB,mdo-mir-15c-MB,eca-mir-15a-MB,lca-mir-15a-MB
EEL_1181	Bilateria	let-7	UGAGGUAGUAGUUUGUAUAGUU	GAGGUAG	eel-let-7g	ipu-let-7g_MIMAT0029380_Ictalurus-punctatus	cel-let-7-5p_MIMAT0000001_Caenorhabditis-elegans	15344	176	ugagguaguaguuuguauaguu	cugugcuggaucugccuggc	cugugcuggaucugccuggcgggaguauguuuugcugcgugcugugggcugagguaguaguuuguauaguu	scaffold26439_22.3:4083..4154:-	Cpi-Let-7-P6-MG,Rno-Let-7-P10-MG,Mml-Let-7-P1-MG,Ami-Let-7-P13-MG,Ete-Let-7-P12-MG,Sha-Let-7-P8-MG,Ete-Let-7-P8-MG,Rno-Let-7-P12-MG,Sha-Let-7-P1-MG,Ete-Let-7-P10-MG	ssc-let-7f-2-MB,oni-let-7e-2-MB,ppa-let-7a-2-MB,dno-let-7b-MB,pal-let-7i-MB,bta-let-7a-1-MB,cja-let-7i-MB,abu-let-7d-2-MB,oan-let-7c-1-MB,chi-let-7i-MB
EEL_70	E. electricus	none	UAAUCUCUGCAGGCAACUGUGA	AAUCUCU	eel-miR-216b	ipu-miR-216b_MIMAT0029468_Ictalurus-punctatus	dre-miR-216b_MIMAT0001867_Danio-rerio	309	104	uaaucucugcaggcaacuguga	acaguggcacggugaugcagg	acaguggcacggugaugcaggcagcauguguccggacacaacuaggaccgccugccuaaucucugcaggcaacuguga	scaffold476_25.5:20843..20921:+	none	none
EEL_132	Vertebrata	mir-456	CAGGCUGGUUAGAUGGUUGUCA	AGGCUGG	eel-miR-456	ipu-miR-456_MIMAT0029514_Ictalurus-punctatus	dre-miR-456_MIMAT0001882_Danio-rerio	4791	3695	caggcugguuagaugguuguca	gcuccagcacaucugagca	caggcugguuagaugguugucacacggccaguguggcuccagcacaucugagca	scaffold909_25.9:58711..58765:-	Cpi-Mir-456-MG,Xtr-Mir-456-MG,Ami-Mir-456-MG,Cli-Mir-456-MG,Aca-Mir-456-MG,Dre-Mir-456-MG,Gga-Mir-456-MG	nbr-mir-456-MB,dre-mir-456-MB,pny-mir-456-MB,ssa-mir-456-2-MB,pbv-mir-456-MB,gmo-mir-456-MB,oha-mir-456-MB,oni-mir-456-MB,ssa-mir-456-1-MB,ipu-mir-456-MB
EEL_732	Vertebrata	mir-17	UAAGGUGCAUCUAGUGCAGAUAG	AAGGUGC	eel-miR-18a	ipu-miR-18a_MIMAT0029443_Ictalurus-punctatus	hsa-miR-18a-5p_MIMAT0000072_Homo-sapiens	62	38	uaaggugcaucuagugcagau	cugcuacgccugcgcuacugugga	cugcuacgccugcgcuacuguggagacuaagcuacugcuuaugcuaaggugcaucuagugcagau	scaffold8793_27.7:41921..41986:+	none	ola-mir-18-2-MB
EEL_670	E. electricus	none	UGGACGGAGAACUGAUAAGGGC	GGACGGA	eel-miR-184	ipu-miR-184_MIMAT0029441_Ictalurus-punctatus	mmu-miR-184-3p_MIMAT0000213_Mus-musculus	102	100	uggacggagaacugauaagggc	uggucaugaugucccagaguccucc	uggacggagaacugauaagggcaugugcccgacacugccugccuguguguggggacagcuggucaugaugucccagaguccucc	scaffold7612_27.5:45747..45831:-	none	none
EEL_1304	Bilateria	mir-210	CUGUGCGUGUGACAGCGGCU	UGUGCGU	eel-miR-210	ipu-miR-210_MIMAT0029464_Ictalurus-punctatus	hsa-miR-210-3p_MIMAT0000267_Homo-sapiens	3904	2496	cugugcgugugacagcggcu	agccacugacuaacgcacauug	agccacugacuaacgcacauugcgccuauucucgauuccacugugcgugugacagcggcu	C8051524_28.0:1325..1385:+	Sha-Mir-210-MG,Cpo-Mir-210-MG,Mml-Mir-210-MG,Cli-Mir-210-MG,Bta-Mir-210-MG,Dre-Mir-210-MG,Xtr-Mir-210-MG,Gga-Mir-210-MG,Mdo-Mir-210-MG,Ocu-Mir-210-MG	tni-mir-210-MB,ssa-mir-210-1-MB,rno-mir-3574-MB,hsa-mir-210-MB,ola-mir-210-MB,dre-mir-210-MB,gga-mir-210a-MB,ggo-mir-210-MB,cgr-mir-210-MB,gmo-mir-210-MB
EEL_625	Vertebrata	mir-181	AACAUUCAUUGCUGUCGGUGG	ACAUUCA	eel-miR-181b	ipu-miR-181b_MIMAT0029437_Ictalurus-punctatus	mmu-miR-181a-5p_MIMAT0000210_Mus-musculus	4852	132	aacauucauugcugucggugg	acugaacaaugaaugcaac	aacauucauugcugucgguggguuggacugugagggaaagcucacugaacaaugaaugcaac	scaffold6356_25.5:58131..58193:+	Gga-Mir-181-P1a-MG,Mmu-Mir-181-P2c-MG,Dno-Mir-181-P2b-MG,Aca-Mir-181-P1a-MG,Xtr-Mir-181-P2a-MG,Xtr-Mir-181-P1a-MG,Cfa-Mir-181-P1b-MG,Sha-Mir-181-P1c-MG,Ete-Mir-181-P1c-MG,Hsa-Mir-181-P1b-MG	ssa-mir-181a-3-MB,gga-mir-181a-2-MB,gmo-mir-181a-4-MB,rno-mir-181a-1-MB,dno-mir-181a-1-MB,oni-mir-181c-2-MB,xla-mir-181b-2-MB,hsa-mir-181d-MB,nbr-mir-181a-MB,eca-mir-181a-2-MB
EEL_187	Bilateria	let-7	UGAGGUAGUAGGUUGUAUAGUU	GAGGUAG	eel-let-7a	ipu-let-7a_MIMAT0029374_Ictalurus-punctatus	cel-let-7-5p_MIMAT0000001_Caenorhabditis-elegans	319224	1212	ugagguaguagguuguauaguu	cagugaaauagcuggagaucucucc	cagugaaauagcuggagaucucuccaucuggaacaguguuuccacagggugagguaguagguuguauaguu	scaffold1417_27.8:106661..106732:-	Cpi-Let-7-P6-MG,Rno-Let-7-P10-MG,Mml-Let-7-P1-MG,Ami-Let-7-P13-MG,Ete-Let-7-P12-MG,Sha-Let-7-P8-MG,Ete-Let-7-P8-MG,Rno-Let-7-P12-MG,Sha-Let-7-P1-MG,Ete-Let-7-P10-MG	ssc-let-7f-2-MB,oni-let-7e-2-MB,ppa-let-7a-2-MB,dno-let-7b-MB,pal-let-7i-MB,bta-let-7a-1-MB,cja-let-7i-MB,abu-let-7d-2-MB,oan-let-7c-1-MB,chi-let-7i-MB
EEL_124	Osteichthyes	mir-187	UCGUGUCUUGUGUUGCAGCCA	CGUGUCU	eel-miR-187	ipu-miR-187_MIMAT0029442_Ictalurus-punctatus	mmu-miR-187-3p_MIMAT0000216_Mus-musculus	143	138	ucgugucuuguguugcagcca	gcugugcucaucggaaggacgccccc	ucgugucuuguguugcagccaguggaacugcugcgcugugcucaucggaaggacgccccc	scaffold873_28.2:53842..53902:-	Cpi-Mir-187-MG,Cli-Mir-187-MG,Xtr-Mir-187-MG,Mml-Mir-187-MG,Cfa-Mir-187-MG,Dno-Mir-187-MG,Dre-Mir-187-MG,Mmu-Mir-187-MG,Ocu-Mir-187-MG,Rno-Mir-187-MG	ppy-mir-187-MB,gga-mir-187-MB,xtr-mir-187-MB,mne-mir-187-MB,eca-mir-187-MB,ssc-mir-187-MB,cgr-mir-187-MB,mdo-mir-187-MB,pal-mir-187-MB,mze-mir-187-1-MB
EEL_1144	Bilateria	let-7	UGAGGUAGUUGGUUGUAUGGUU	GAGGUAG	eel-let-7d	ipu-let-7d_MIMAT0029377_Ictalurus-punctatus	cel-let-7-5p_MIMAT0000001_Caenorhabditis-elegans	2150	61	ugagguaguugguuguaugguu	cucuugcuuuuggcugacucucu	cucuugcuuuuggcugacucucuucgacagcaucuacgcagagaaguggguggcuugugcgucgcggcgugagguaguugguuguaugguu	scaffold25829_25.8:6188..6279:+	Cpi-Let-7-P6-MG,Rno-Let-7-P10-MG,Mml-Let-7-P1-MG,Ami-Let-7-P13-MG,Ete-Let-7-P12-MG,Sha-Let-7-P8-MG,Ete-Let-7-P8-MG,Rno-Let-7-P12-MG,Sha-Let-7-P1-MG,Ete-Let-7-P10-MG	ssc-let-7f-2-MB,oni-let-7e-2-MB,ppa-let-7a-2-MB,dno-let-7b-MB,pal-let-7i-MB,bta-let-7a-1-MB,cja-let-7i-MB,abu-let-7d-2-MB,oan-let-7c-1-MB,chi-let-7i-MB
EEL_604	Vertebrata	mir-146	UGAGAACUGAAUUCCAAGGGUG	GAGAACU	eel-miR-146b	ipu-miR-146b_MIMAT0029424_Ictalurus-punctatus	mmu-miR-146a-5p_MIMAT0000158_Mus-musculus	1004	794	ugagaacugaauuccaagggug	aaacugcaaugaacugagaucuu	aaacugcaaugaacugagaucuuggcuuugagaacugaauuccaagggug	scaffold5912_26.5:5807..5857:+	none	dre-mir-146b-MB
EEL_780	Bilateria	let-7	UGAGGUAGUAGGUUGUAUGGUU	GAGGUAG	eel-let-7c	ipu-let-7c_MIMAT0029376_Ictalurus-punctatus	cel-let-7-5p_MIMAT0000001_Caenorhabditis-elegans	17023	2302	ugagguaguagguuguaugguu	ucagugcaagaugaucgua	ucagugcaagaugaucguauggagcugugugcauccagguugagguaguagguuguaugguu	scaffold9227_25.8:18829..18891:+	Cpi-Let-7-P6-MG,Rno-Let-7-P10-MG,Mml-Let-7-P1-MG,Ami-Let-7-P13-MG,Ete-Let-7-P12-MG,Sha-Let-7-P8-MG,Ete-Let-7-P8-MG,Rno-Let-7-P12-MG,Sha-Let-7-P1-MG,Ete-Let-7-P10-MG	ssc-let-7f-2-MB,oni-let-7e-2-MB,ppa-let-7a-2-MB,dno-let-7b-MB,pal-let-7i-MB,bta-let-7a-1-MB,cja-let-7i-MB,abu-let-7d-2-MB,oan-let-7c-1-MB,chi-let-7i-MB
EEL_622	E. electricus	none	AACAUUCAACGCUGUCGGUGAGU	ACAUUCA	eel-miR-181a	ipu-miR-181a_MIMAT0029436_Ictalurus-punctatus	mmu-miR-181a-5p_MIMAT0000210_Mus-musculus	131813	1026	aacauucaacgcugucggugagu	ucaccgucauggcuuagguuca	ucaccgucauggcuuagguucaccucggggaacauucaacgcugucggugagu	scaffold6356_25.5:57866..57919:+	none	none
EEL_440	E. electricus	none	UACCCUGUAGAACCGAAU	ACCCUGU	eel-miR-10d	ipu-miR-10d_MIMAT0029394_Ictalurus-punctatus	cel-miR-57-5p_MIMAT0000029_Caenorhabditis-elegans	227	2	uacccuguagaaccgaau	ucggguuuuuuauaggguaaa	ucggguuuuuuauaggguaaauguccgcuaagcucuguuccgucgucuauauauacccuguagaaccgaau	scaffold3897_26.5:109190..109261:+	none	none
EEL_384	Vertebrata	mir-181	AACAUUCAACCUGUCGGUGAGU	ACAUUCA	eel-miR-181c	ipu-miR-181c_MIMAT0029438_Ictalurus-punctatus	mmu-miR-181a-5p_MIMAT0000210_Mus-musculus	795	2	cacauucauugcugucggug	cccauagcucagagucccga	cccauagcucagagucccgauucacauucauugcugucggug	scaffold3445_27.6:48302..48344:+	Gga-Mir-181-P1a-MG,Mmu-Mir-181-P2c-MG,Dno-Mir-181-P2b-MG,Aca-Mir-181-P1a-MG,Xtr-Mir-181-P2a-MG,Xtr-Mir-181-P1a-MG,Cfa-Mir-181-P1b-MG,Sha-Mir-181-P1c-MG,Ete-Mir-181-P1c-MG,Hsa-Mir-181-P1b-MG	ssa-mir-181a-3-MB,gga-mir-181a-2-MB,gmo-mir-181a-4-MB,rno-mir-181a-1-MB,dno-mir-181a-1-MB,oni-mir-181c-2-MB,xla-mir-181b-2-MB,hsa-mir-181d-MB,nbr-mir-181a-MB,eca-mir-181a-2-MB
EEL_923	Bilateria	let-7	UGAGGUAGUAGAUUGUAUAGUU	GAGGUAG	eel-let-7f	ipu-let-7f_MIMAT0029379_Ictalurus-punctatus	cel-let-7-5p_MIMAT0000001_Caenorhabditis-elegans	1683	31	ugagguaguagauuguauaguu	cuaguucaguguuuuguuagauuacg	cuaguucaguguuuuguuagauuacgcuuucacagugugagguaguagauuguauaguu	scaffold13044_24.7:37521..37580:-	none	none
EEL_689	Vertebrata	mir-143	UGAGAUGAAGCACUGUAGCUCG	GAGAUGA	eel-miR-143	ipu-miR-143_MIMAT0029420_Ictalurus-punctatus	mmu-miR-143-3p_MIMAT0000247_Mus-musculus	801649	193522	ugagaugaagcacuguagcucg	agggcacugccauugcaaa	ugagaugaagcacuguagcucgggaaggagggcacugccauugcaaa	scaffold8196_26.6:31011..31058:+	Sha-Mir-143-MG,Ocu-Mir-143-MG,Dno-Mir-143-MG,Gga-Mir-143-MG,Mml-Mir-143-MG,Mmu-Mir-143-MG,Bta-Mir-143-MG,Cpo-Mir-143-MG,Aca-Mir-143-MG,Dre-Mir-143-MG	abu-mir-143-MB,lla-mir-143-MB,hsa-mir-4770-MB,dre-mir-143-MB,nle-mir-143-MB,oni-mir-143-MB,ipu-mir-143-MB,chi-mir-143-MB,efu-mir-143-MB,tch-mir-143-MB

## Sheet: oni
MD_id	Node_of_birth	miRNA_family	rep_seq	seed_seq	miRNA	MD_species_hit	MD_closest_hit	mature_reads	star_reads	mature_seq	start_seq	precursor_seq	genomic_coordinate	hits_at_MirGeneDB	hits_at_miRBase
ONI_58	Eumetazoa	mir-10	AACCCGUAGAUCCGAUCUUGU	ACCCGUA	oni-miR-10	-	cel-miR-51-5p_MIMAT0000022_Caenorhabditis-elegans	232996	440868	aacccguagauccgaucuugu	caagcucgccucugugggucu	aacccguagauccgaucuuguggcaaaucugacagcacaagcucgccucugugggucu	chrLG10:2453766..2453824:-	none	abu-mir-99b-MB,oni-mir-99b-MB,mze-mir-99b-MB,pny-mir-99b-MB,nbr-mir-99b-MB,gmo-mir-99-MB,ssa-mir-99-1-MB
ONI_143	Vertebrata	mir-30	UGUAAACAUCCUCGACUGGAAG	GUAAACA	oni-miR-30	-	hsa-miR-30a-5p_MIMAT0000087_Homo-sapiens	26921	18504	uguaaacauccuacacucucggc	ccgggagugggacuguuugcacu	uguaaacauccuacacucucggcaucugcccucugguggccgggagugggacuguuugcacu	chrLG13:9402810..9402872:+	none	abu-mir-30c-MB,pny-mir-30c-MB,oni-mir-30c-MB,nbr-mir-30c-MB,mze-mir-30c-MB
ONI_501	Bilateria	let-7	UGAGGUAGUUGGUUGUAUGGUU	GAGGUAG	oni-let-7	-	cel-let-7-5p_MIMAT0000001_Caenorhabditis-elegans	18273	1659	ugagguaguugguuguaugguu	cuguacaaccuucuagcuuucc	ugagguaguugguuguaugguuucgcauaauaaacagccuggagauaacuguacaaccuucuagcuuucc	chrLG22:9141556..9141626:+	Cpi-Let-7-P6-MG,Rno-Let-7-P10-MG,Mml-Let-7-P1-MG,Ami-Let-7-P13-MG,Ete-Let-7-P12-MG,Sha-Let-7-P8-MG,Ete-Let-7-P8-MG,Rno-Let-7-P12-MG,Sha-Let-7-P1-MG,Ete-Let-7-P10-MG	ssc-let-7f-2-MB,oni-let-7e-2-MB,ppa-let-7a-2-MB,dno-let-7b-MB,pal-let-7i-MB,bta-let-7a-1-MB,cja-let-7i-MB,abu-let-7d-2-MB,oan-let-7c-1-MB,chi-let-7i-MB
ONI_879	Vertebrata	mir-26	UUCAAGUAAUCCAGGAUAGGUU	UCAAGUA	oni-miR-26	-	hsa-miR-26a-5p_MIMAT0000082_Homo-sapiens	16178	1960	uucaaguaauccaggauagguu	ccuauuccggaugacuugguuc	uucaaguaauccaggauagguuuguucagacaagcacagccuauuccggaugacuugguuc	GL831181-1:3429878..3429939:+	Mml-Mir-26-P2-MG,Gga-Mir-26-P3-MG,Sha-Mir-26-P3-MG,Xtr-Mir-26-P3b-MG,Sha-Mir-26-P1-MG,Mmu-Mir-26-P3-MG,Bta-Mir-26-P1-MG,Cli-Mir-26-P1-MG,Mml-Mir-26-P3-MG,Dre-Mir-26-P1a-MG	nbr-mir-26a-4-MB,dno-mir-26a-2-MB,oha-mir-26-2-MB,dno-mir-26a-1-MB,nle-mir-26a-2-MB,oan-mir-26-1-MB,mze-mir-26a-1-MB,oga-mir-26a-1-MB,mze-mir-26a-4-MB,abu-mir-26a-3-MB
ONI_651	Bilateria	let-7	UGAGGUAGUAGAUUGUAUAGUU	GAGGUAG	oni-let-7	-	cel-let-7-5p_MIMAT0000001_Caenorhabditis-elegans	11674	29740	ugagguaguagauuguauaguu	cuauacaaucuauugccuuccc	ugagguaguagauuguauaguuuuaggguagugauuuugcccucuuuaggagauaacuauacaaucuauugccuuccc	chrLG5:2644013..2644091:+	Cpi-Let-7-P6-MG,Rno-Let-7-P10-MG,Mml-Let-7-P1-MG,Ami-Let-7-P13-MG,Ete-Let-7-P12-MG,Sha-Let-7-P8-MG,Ete-Let-7-P8-MG,Rno-Let-7-P12-MG,Sha-Let-7-P1-MG,Ete-Let-7-P10-MG	ssc-let-7f-2-MB,oni-let-7e-2-MB,ppa-let-7a-2-MB,dno-let-7b-MB,pal-let-7i-MB,bta-let-7a-1-MB,cja-let-7i-MB,abu-let-7d-2-MB,oan-let-7c-1-MB,chi-let-7i-MB
ONI_513	Vertebrata	mir-30	UGUAAACAUCCUACACUCAGCU	GUAAACA	oni-miR-30	-	hsa-miR-30a-5p_MIMAT0000087_Homo-sapiens	8694	8689	uguaaacauccuacacucagcu	cugagaggagguuguuuacuug	uguaaacauccuacacucagcuguuauugauugccacagaggcugagaggagguuguuuacuug	chrLG22:17932719..17932783:+	none	abu-mir-30c-MB,pny-mir-30c-MB,oni-mir-30c-MB,nbr-mir-30c-MB,mze-mir-30c-MB
ONI_128	Gnathostomata	mir-2188	AAGGUCCAACCUCACAUGUCCU	AGGUCCA	oni-miR-2188	-	dre-miR-2188-5p_MIMAT0011309_Danio-rerio	8494	8429	aagguccaaccucacauguccu	gcugugugaggucagaccuauc	aagguccaaccucacauguccugugcggcugaaggaaggcugugugaggucagaccuauc	chrLG12:16421239..16421299:-	none	pny-mir-2188-MB,nbr-mir-2188-MB,abu-mir-2188-MB,oni-mir-2188-MB,ssa-mir-2188-MB,mze-mir-2188-MB
ONI_279	Olfactores	mir-15	UAGCAGCACGUAAAUAUUGGAGU	AGCAGCA	oni-miR-15	-	hsa-miR-15a-5p_MIMAT0000068_Homo-sapiens	5310	8065	uagcagcacguaaauauuggagu	ccaguauugaucgugcugcu	uagcagcacguaaauauuggaguuaacacucuagcugaagucuccaguauugaucgugcugcu	chrLG16-21:12109045..12109108:+	none	abu-mir-16b-MB,oni-mir-16b-MB,pny-mir-16b-MB,mze-mir-16b-MB,nbr-mir-16b-MB
ONI_484	Bilateria	let-7	UGAGGUAGUAAGUUGUGUUGUU	GAGGUAG	oni-let-7	-	cel-let-7-5p_MIMAT0000001_Caenorhabditis-elegans	4722	4739	ugagguaguaaguuguguuguu	cuauacaacuuacugccuuccu	ugagguaguaaguuguguuguuguuggggaucaggauugugcaccccguuaaggagauaacuauacaacuuacugccuuccu	chrLG20:25779428..25779510:-	Cpi-Let-7-P6-MG,Rno-Let-7-P10-MG,Mml-Let-7-P1-MG,Ami-Let-7-P13-MG,Ete-Let-7-P12-MG,Sha-Let-7-P8-MG,Ete-Let-7-P8-MG,Rno-Let-7-P12-MG,Sha-Let-7-P1-MG,Ete-Let-7-P10-MG	ssc-let-7f-2-MB,oni-let-7e-2-MB,ppa-let-7a-2-MB,dno-let-7b-MB,pal-let-7i-MB,bta-let-7a-1-MB,cja-let-7i-MB,abu-let-7d-2-MB,oan-let-7c-1-MB,chi-let-7i-MB
ONI_443	Osteichthyes	mir-458	AUAGCUCUUUAAAUGGUACUGC	UAGCUCU	oni-miR-458	-	dre-miR-458-3p_MIMAT0001885_Danio-rerio	4588	4440	auagcucuuuaaaugguacugc	agcgccauuuucagagcuau	agcgccauuuucagagcuauaagagugaaaguuaucauagcucuuuaaaugguacugc	chrLG2:268935..268993:-	none	oni-mir-458-MB,abu-mir-458-MB,mze-mir-458-MB,pny-mir-458-MB,nbr-mir-458-MB
ONI_203	Olfactores	mir-15	UAGCAGCGGGAACAGUUCUGCAG	AGCAGCG	oni-miR-503	-	hsa-miR-503-5p_MIMAT0002874_Homo-sapiens	4051	4118	uagcagcgcaucaugguuuga	cgaaccauaauuugcugcuuua	uagcagcgcaucaugguuugaaacaauguggaaaaggugcgaaccauaauuugcugcuuua	chrLG14:18536825..18536886:+	none	pny-mir-15b-MB,nbr-mir-15b-MB,abu-mir-15b-MB,mze-mir-15b-MB,oni-mir-15b-MB,ssa-mir-15c-2-MB
ONI_1090	Vertebrata	mir-208	GUAAGACGAACAAAAAGUUUGU	UAAGACG	oni-miR-736	-	hsa-miR-208a-3p_MIMAT0000241_Homo-sapiens	3646	1798	guaagacgaacaaaaaguuugu	cagcuuuuuguuuguauuaugu	cagcuuuuuguuuguauuauguuccuacuaaaauguaagacgaacaaaaaguuugu	AERX01076622-1:1006..1062:+	none	oni-mir-736-1-MB,gmo-mir-736-MB,oni-mir-736-2-MB,abu-mir-736-MB
ONI_1094	Vertebrata	mir-208	GUAAGACGAACAAAAAGUUUGU	UAAGACG	oni-miR-736	-	hsa-miR-208a-3p_MIMAT0000241_Homo-sapiens	3646	1841	guaagacgaacaaaaaguuugu	cagcuuuuuguuuguauuaugu	cagcuuuuuguuuguauuauguuccuacuaaaauguaagacgaacaaaaaguuugu	AERX01076625-1:1006..1062:+	none	oni-mir-736-1-MB,gmo-mir-736-MB,oni-mir-736-2-MB,abu-mir-736-MB
ONI_428	Bilateria	mir-92	CAUUGCACUUGUCUCGGUCUGA	AUUGCAC	oni-miR-25	-	hsa-miR-25-3p_MIMAT0000081_Homo-sapiens	3516	3325	cauugcacuugucucggucuga	aggcggagacuugggcaauugcc	aggcggagacuugggcaauugccgggcaucccagagggcauugcacuugucucggucuga	chrLG2:9821766..9821826:+	none	pny-mir-25-MB,mze-mir-25-MB,oni-mir-25-MB,tni-mir-25-MB,nbr-mir-25-MB,abu-mir-25-MB
ONI_514	Osteichthyes	mir-489	GUGACAUCAUAUGUACGGCUGC	UGACAUC	oni-miR-489	-	hsa-miR-489-3p_MIMAT0002805_Homo-sapiens	3160	1584	gugacaucauauguacggcugc	uggucguauguaugacgucauu	uggucguauguaugacgucauuuacuucaaugcuuggagugacaucauauguacggcugc	chrLG22:24773564..24773624:+	none	none
ONI_219	O. niloticus	none	GUUUUUUUAGGUUUUGAUUUUU	UUUUUUU	oni-miR-737	-	dre-miR-737-5p_MIMAT0032013_Danio-rerio	3089	3073	guuuuuuuagguuuugauuuuu	aaaucaaaaccuaaagaaaaua	guuuuuuuagguuuugauuuuuguagcguuggacgagaaaaucaaaaccuaaagaaaaua	chrLG14:33779755..33779815:+	none	abu-mir-737-MB
ONI_116	Vertebrata	mir-130	ACUCUUUCCCUGUUGCACUACU	CUCUUUC	oni-miR-130	-	mmu-miR-130b-5p_MIMAT0004583_Mus-musculus	2825	2814	acucuuucccuguugcacuacu	cagugcaauaaugaaagggcauc	acucuuucccuguugcacuacugugggagaugcagcaagcagugcaauaaugaaagggcauc	chrLG12:2078400..2078462:-	none	none
ONI_165	Bilateria	let-7	UGAGGUAGUAGUUUGUGCUGUU	GAGGUAG	oni-let-7	-	cel-let-7-5p_MIMAT0000001_Caenorhabditis-elegans	2794	2791	ugagguaguaguuugugcuguu	cugcgcaagcuacugccuugcu	ugagguaguaguuugugcuguugguuggguugagacacugcccgcuauggagaugacugcgcaagcuacugccuugcu	chrLG13:32052029..32052107:+	Cpi-Let-7-P6-MG,Rno-Let-7-P10-MG,Mml-Let-7-P1-MG,Ami-Let-7-P13-MG,Ete-Let-7-P12-MG,Sha-Let-7-P8-MG,Ete-Let-7-P8-MG,Rno-Let-7-P12-MG,Sha-Let-7-P1-MG,Ete-Let-7-P10-MG	ssc-let-7f-2-MB,oni-let-7e-2-MB,ppa-let-7a-2-MB,dno-let-7b-MB,pal-let-7i-MB,bta-let-7a-1-MB,cja-let-7i-MB,abu-let-7d-2-MB,oan-let-7c-1-MB,chi-let-7i-MB
ONI_1057	Vertebrata	mir-456	CAGGCUGGUUAGAUGGUUGUCA	AGGCUGG	oni-miR-456	-	dre-miR-456_MIMAT0001882_Danio-rerio	1025	1020	caggcugguuagaugguuguca	gcaggcaucuucccagccu	gcaggcaucuucccagccuacauguagauccaggaaucugcaggcugguuagaugguuguca	GL831685-1:155062..155124:-	Cpi-Mir-456-MG,Xtr-Mir-456-MG,Ami-Mir-456-MG,Cli-Mir-456-MG,Aca-Mir-456-MG,Dre-Mir-456-MG,Gga-Mir-456-MG	nbr-mir-456-MB,dre-mir-456-MB,pny-mir-456-MB,ssa-mir-456-2-MB,pbv-mir-456-MB,gmo-mir-456-MB,oha-mir-456-MB,oni-mir-456-MB,ssa-mir-456-1-MB,ipu-mir-456-MB
ONI_465	Neopterygii	mir-724	UUAAAGGGAAUUUGCGACUGUU	UAAAGGG	oni-miR-724	-	dre-miR-724_MIMAT0003752_Danio-rerio	939	939	uuaaagggaauuugcgacuguu	cagccacaccuuccuuuuaaga	uuaaagggaauuugcgacuguuaaucaaaccauucgaacagccacaccuuccuuuuaaga	chrLG20:26544928..26544988:+	none	ssa-mir-724-3-MB,ssa-mir-724-1-MB,abu-mir-724-1-MB,mze-mir-724-2-MB,nbr-mir-724-2-MB,gmo-mir-724-1-MB,oni-mir-724-2-MB,ssa-mir-724-2-MB,mze-mir-724-1-MB,gmo-mir-724-2-MB
ONI_1100	O. niloticus	none	UGCCCUCGAGGACUGGAGUUUGA	GCCCUCG	oni-novel_1	-	-	805	822	ugcccucgaggacuggaguuuga	aaacuccauuccucgaaggcc	aaacuccauuccucgaaggccggugucaugcaacuuuuccaugcccucgaggacuggaguuuga	AERX01077620-2:272..336:+	none	oni-mir-10573a-MB,oni-mir-10573b-MB
ONI_614	O. niloticus	none	AACGUCCAGAUGAACAAUCAAC	ACGUCCA	oni-novel_2	-	-	670	666	aacguccagaugaacaaucaac	ugauuguucaucuggacguaacg	ugauuguucaucuggacguaacguuuucagugggagaaacguccagaugaacaaucaac	chrLG4:28218849..28218908:+	none	oni-mir-10581c-MB
ONI_757	Bilateria	mir-193	UAAUGCCCCUAAAAAUCCUUAU	AAUGCCC	oni-miR-365	-	hsa-miR-365a-3p_MIMAT0000710_Homo-sapiens	599	555	uaaugccccuaaaaauccuuau	gagggacuuuuaggggcagcugu	gagggacuuuuaggggcagcuguguuuuauuaacccagucauaaugccccuaaaaauccuuau	chrLG6:20414265..20414328:-	Dre-Mir-193-P2a2-MG,Xtr-Mir-193-P2b-MG,Ete-Mir-193-P2b-MG,Rno-Mir-193-P2b-MG,Dno-Mir-193-P2b-MG,Cpo-Mir-193-P2b-MG,Ocu-Mir-193-P2b-MG,Dre-Mir-193-P2a1-MG,Hsa-Mir-193-P2a-v2-MG,Sha-Mir-193-P2a-MG	chi-mir-365-MB,ppy-mir-365-1-MB,nbr-mir-365-MB,mml-mir-365-2-MB,cfa-mir-365-2-MB,gga-mir-365-1-MB,cfa-mir-365-1-MB,mmr-mir-365-2-MB,pny-mir-365-MB,mmr-mir-365-1-MB
ONI_760	Osteichthyes	mir-7132	GACUUGGUCAAAGCUCCUCAGU	ACUUGGU	oni-miR-7132	-	ssa-miR-7132a-5p_MIMAT0032665_Salmo-salar	598	588	gacuuggucaaagcuccucagc	ugaggcguuuagaacaaguuca	gacuuggucaaagcuccucagcagauugaagugacucugaggcguuuagaacaaguuca	chrLG6:21432353..21432412:-	none	mze-mir-7132a-MB,ssa-mir-7132a-MB,abu-mir-7132a-MB,nbr-mir-7132a-MB,pny-mir-7132a-MB,oni-mir-7132a-MB
ONI_425	Vertebrata	mir-17	AAAAGUGCUGUUUGUGCAGGUAG	AAAGUGC	oni-miR-17	-	hsa-miR-17-5p_MIMAT0000070_Homo-sapiens	583	582	aaaagugcuguuugugcagguag	acugcaaaaccagcacuucaggu	aaaagugcuguuugugcagguagcagucauccaccuacugcaaaaccagcacuucaggu	chrLG2:9821339..9821398:+	none	abu-mir-93-MB,nbr-mir-93-MB,mze-mir-93-MB,oni-mir-93-MB,pny-mir-93-MB
ONI_463	Cichlidae	none	GAUGUUGAGUAUCAAACUGUAU	AUGUUGA	oni-novel_3	-	-	389	94	gauguugaguaucaaacuguau	uaguuugauacacagcacaaua	gauguugaguaucaaacuguauguuauguaugcuauauauaguuugauacacagcacaaua	chrLG20:19558861..19558922:+	none	oni-mir-7133-3-MB,oni-mir-7133-4-MB,oni-mir-7133-1-MB,mze-mir-7133-3-MB,abu-mir-7133-2-MB,pny-mir-7133-2-MB,oni-mir-7133-2-MB,pny-mir-7133-1-MB,nbr-mir-7133-MB,mze-mir-7133-2-MB
ONI_1097	Cichlidae	none	GAUGUUGAGUAUCAAACUGUAU	AUGUUGA	oni-novel_4	-	-	389	91	gauguugaguaucaaacuguau	uaguuugauacacagcacaaua	gauguugaguaucaaacuguauguuauguaugcuauauauaguuugauacacagcacaaua	AERX01077347-1:257..318:+	none	oni-mir-7133-3-MB,oni-mir-7133-4-MB,oni-mir-7133-1-MB,mze-mir-7133-3-MB,abu-mir-7133-2-MB,pny-mir-7133-2-MB,oni-mir-7133-2-MB,pny-mir-7133-1-MB,nbr-mir-7133-MB,mze-mir-7133-2-MB
ONI_1098	Cichlidae	none	GAUGUUGAGUAUCAAACUGUAU	AUGUUGA	oni-novel_5	-	-	389	96	gauguugaguaucaaacuguau	uaguuugauacacagcacaaua	gauguugaguaucaaacuguauguuauguaugcuauauauaguuugauacacagcacaaua	AERX01077350-1:770..831:-	none	oni-mir-7133-3-MB,oni-mir-7133-4-MB,oni-mir-7133-1-MB,mze-mir-7133-3-MB,abu-mir-7133-2-MB,pny-mir-7133-2-MB,oni-mir-7133-2-MB,pny-mir-7133-1-MB,nbr-mir-7133-MB,mze-mir-7133-2-MB
ONI_461	Cichlidae	none	GAUGUUGAGUAUCAAACUGUAU	AUGUUGA	oni-novel_6	-	-	389	98	gauguugaguaucaaacuguau	uaguuugauacacagcacaaua	gauguugaguaucaaacuguauguuauguaugcuauauauaguuugauacacagcacaaua	chrLG20:19441027..19441088:+	none	oni-mir-7133-3-MB,oni-mir-7133-4-MB,oni-mir-7133-1-MB,mze-mir-7133-3-MB,abu-mir-7133-2-MB,pny-mir-7133-2-MB,oni-mir-7133-2-MB,pny-mir-7133-1-MB,nbr-mir-7133-MB,mze-mir-7133-2-MB
ONI_94	Bilateria	mir-22	AAGCUGCCAGUUGAAGAGCUGU	AGCUGCC	oni-miR-22	-	hsa-miR-22-3p_MIMAT0000077_Homo-sapiens	365	321	aagcugccaguugaagagcugu	cguucuucacuggcuagcuuu	cguucuucacuggcuagcuuuaugucccacgccccacacuaaagcugccaguugaagagcugu	chrLG12:15386360..15386423:+	Mml-Mir-22-P1a-MG,Rno-Mir-22-P1a-MG,Ocu-Mir-22-P1a-MG,Sha-Mir-22-P1a-MG,Dre-Mir-22-P1a-MG,Mdo-Mir-22-P1a-MG,Dno-Mir-22-P1a-MG,Dre-Mir-22-P1b-MG,Cli-Mir-22-P1a-MG,Bta-Mir-22-P1a-MG	xtr-mir-22-MB,ipu-mir-22b-MB,abu-mir-22b-MB,pal-mir-22-MB,dno-mir-22-MB,mze-mir-22c-MB,ggo-mir-22-MB,oni-mir-22c-MB,pha-mir-22-MB,ppy-mir-22-MB
ONI_193	Cichlidae	none	AGACCUGUAGAUACAAGCUUGU	GACCUGU	oni-miR-7012	-	mmu-miR-7012-3p_MIMAT0027929_Mus-musculus	364	139904	agaccuguagauacaagcuugu	caaguucggaucuacggguuu	agaccuguagauacaagcuuguggugucacuuaacacaaguucggaucuacggguuu	chrLG14:402008..402065:+	none	abu-mir-99a-MB,nbr-mir-99a-MB,mze-mir-99a-MB,oni-mir-100-1-MB,abu-mir-100-1-MB,pny-mir-100-1-MB,mze-mir-100-1-MB,pny-mir-99a-MB,oni-mir-99a-MB,nbr-mir-100-1-MB
ONI_402	Cichlidae	none	UAAGUCUCACACCAGUGCAAAAC	AAGUCUC	oni-miR-3184	-	hsa-miR-3184-3p_MIMAT0022731_Homo-sapiens	308	309	uaagucucacaccagugcaaaac	cugcucaggugugggaccauaacu	uaagucucacaccagugcaaaacaaaaaucaugacgcugcucaggugugggaccauaacu	chrLG19:5316555..5316615:-	none	abu-mir-10545-MB,oni-mir-10545-MB,mze-mir-10545-MB
ONI_555	O. niloticus	none	UCCGGGUGGAGCACUGCUGACU	CCGGGUG	oni-miR-9152	-	eca-miR-9152_MIMAT0034728_Equus-caballus	193	186	uccggguggagcacugcugacu	aaagcaguacucuaccugcacu	aaagcaguacucuaccugcacuguguauaguccggguggagcacugcugacu	chrLG23:20580886..20580938:-	none	oni-mir-10610a-MB
ONI_153	O. niloticus	none	CACGGAGCGAGACUGCAGAUUCU	ACGGAGC	oni-novel_7	-	-	182	178	cacggagcgagacugcagauucu	cauucugcagcuucgcucugua	cacggagcgagacugcagauucucugcuugugugccacgugcagcauucugcagcuucgcucugua	chrLG13:17861784..17861850:+	none	oni-mir-10580-MB
ONI_559	Olfactores	mir-15	UAGCAGCACAUAAUGGUUUGUG	AGCAGCA	oni-miR-15	-	hsa-miR-15a-5p_MIMAT0000068_Homo-sapiens	175	175	uagcagcacaucauuacuggua	ccaguauguuaugugcugcuuca	uagcagcacaucauuacugguauuucuuuucacugcauuaccaguauguuaugugcugcuuca	chrLG3:926095..926158:+	none	abu-mir-16b-MB,oni-mir-16b-MB,pny-mir-16b-MB,mze-mir-16b-MB,nbr-mir-16b-MB
ONI_765	Osteichthyes	mir-722	UUUUGCAGUAUGUUCCUGAAUA	UUUGCAG	oni-miR-450	-	mmu-miR-450b-5p_MIMAT0003511_Mus-musculus	134	63	uuuugcagaaacguuucagauu	uuugaaacguuuuagcuaaa	uuugaaacguuuuagcuaaaaauguuuccaugcucaagguguuuuuugcagaaacguuucagauu	chrLG6:25086548..25086613:-	none	mze-mir-722-1-MB,abu-mir-722-1-MB,pny-mir-722-1-MB,pny-mir-722-2-MB,oni-mir-722-2-MB,abu-mir-722-2-MB,nbr-mir-722-2-MB,oni-mir-722-1-MB,mze-mir-722-2-MB,nbr-mir-722-1-MB
ONI_628	Vertebrata	mir-181	AACAUUCAACCUGUCGGUGAGU	ACAUUCA	oni-miR-181	-	mmu-miR-181a-5p_MIMAT0000210_Mus-musculus	132	132	cacauucaucgcugucgguggg	ucgccgggcgaugaaugacaac	cacauucaucgcugucgguggguuaguaauggcauaaacucgccgggcgaugaaugacaac	chrLG4:13318670..13318731:-	Gga-Mir-181-P1a-MG,Mmu-Mir-181-P2c-MG,Dno-Mir-181-P2b-MG,Aca-Mir-181-P1a-MG,Xtr-Mir-181-P2a-MG,Xtr-Mir-181-P1a-MG,Cfa-Mir-181-P1b-MG,Sha-Mir-181-P1c-MG,Ete-Mir-181-P1c-MG,Hsa-Mir-181-P1b-MG	ssa-mir-181a-3-MB,gga-mir-181a-2-MB,gmo-mir-181a-4-MB,rno-mir-181a-1-MB,dno-mir-181a-1-MB,oni-mir-181c-2-MB,xla-mir-181b-2-MB,hsa-mir-181d-MB,nbr-mir-181a-MB,eca-mir-181a-2-MB
ONI_637	Osteichthyes	mir-722	UUUUGCAGUAUGUUCCUGAAUA	UUUGCAG	oni-miR-450	-	mmu-miR-450b-5p_MIMAT0003511_Mus-musculus	125	70	uuuugcagaaacguuucagauu	uuugaaacguuuuagccaaaaa	uuugaaacguuuuagccaaaaauguuuccauggucaagguguuuuuugcagaaacguuucagauu	chrLG4:16104111..16104176:-	none	mze-mir-722-1-MB,abu-mir-722-1-MB,pny-mir-722-1-MB,pny-mir-722-2-MB,oni-mir-722-2-MB,abu-mir-722-2-MB,nbr-mir-722-2-MB,oni-mir-722-1-MB,mze-mir-722-2-MB,nbr-mir-722-1-MB
ONI_870	Osteichthyes	mir-458	AGUACCAUUCAAAGAGCUAUGA	GUACCAU	oni-miR-458	-	mmu-miR-3101-5p_MIMAT0014921_Mus-musculus	112	111	uguaccaugcugguagccagug	uggugaccagcguugugccuca	uguaccaugcugguagccagugugugguaggcuuugcuggugaccagcguugugccuca	chrLG9:14868006..14868065:-	none	oni-mir-458-MB,abu-mir-458-MB,mze-mir-458-MB,pny-mir-458-MB,nbr-mir-458-MB
ONI_173	O. niloticus	none	AUUCUGAUUCACAUGAACUCGU	UUCUGAU	oni-miR-4762	-	hsa-miR-4762-3p_MIMAT0019911_Homo-sapiens	87	39	auucugauucacaugaacucgu	gaguucaugugaaucagaauca	gaguucaugugaaucagaaucaauaaaguauucugauucugauucacaugaacucgu	chrLG13:6635798..6635855:-	none	oni-mir-10575-2-MB,oni-mir-10575-1-MB
ONI_138	O. niloticus	none	AUUCUGAUUCACAUGAACUCGU	UUCUGAU	oni-miR-4762	-	hsa-miR-4762-3p_MIMAT0019911_Homo-sapiens	87	35	auucugauucacaugaacucgu	gaguucaugugaaucagaauca	gaguucaugugaaucagaaucagaauacuuuauugauucugauucacaugaacucgu	chrLG13:6635800..6635857:+	none	oni-mir-10575-2-MB,oni-mir-10575-1-MB
ONI_97	Bilateria	mir-7	UGGAAGACUAGUGAUUUUGUUGUU	GGAAGAC	oni-miR-7	-	dme-miR-7-5p_MIMAT0000112_Drosophila-melanogaster	79	82	uggaagacuagugauuuuguuguu	caacaaaucacagucugccaaa	uggaagacuagugauuuuguuguuuuuaguuagagcaaccgacaacaaaucacagucugccaaa	chrLG12:18531442..18531506:+	Bta-Mir-7-P3-MG,Mml-Mir-7-P1-MG,Mmu-Mir-7-P1-MG,Aca-Mir-7-P3-MG,Mmu-Mir-7-P2-MG,Mml-Mir-7-P3-MG,Ete-Mir-7-P3-MG,Dno-Mir-7-P1-MG,Sha-Mir-7-P1-MG,Mdo-Mir-7-P1-MG	rno-mir-7a-1-MB,ppy-mir-7-1-MB,mmu-mir-7a-1-MB,ggo-mir-7-2-MB,tch-mir-7-3-MB,bta-mir-7-2-MB,dre-mir-7a-1-MB,oni-mir-7-1-MB,tgu-mir-7-1-MB,cfa-mir-7-2-MB
ONI_110	O. niloticus	none	AUGAGGAAAAGAAGUUAGGAGA	UGAGGAA	oni-miR-3915	-	hsa-miR-3915_MIMAT0018189_Homo-sapiens	54	49	augaggaaaagaaguuaggaga	uucuaucuccuuuuccuaacauc	uucuaucuccuuuuccuaacaucguuuccuugacccgaugaggaaaagaaguuaggaga	chrLG12:34316899..34316958:+	none	oni-mir-10577-MB
ONI_988	O. niloticus	none	ACAGAGGUGAAAUAUGGACUUU	CAGAGGU	oni-miR-4257	-	hsa-miR-4257_MIMAT0016878_Homo-sapiens	50	55	acagaggugaaauauggacuuu	aaguccauauuucaccucugua	acagaggugaaauauggacuuugaguagauuagauaaaauccuauauuaguauaaaaguccauauuucaccucugua	GL831338-1:451205..451282:-	none	none
ONI_603	Bilateria	mir-33	GUGCAUUGUAGUUGCAUUGC	UGCAUUG	oni-miR-33	-	hsa-miR-33a-5p_MIMAT0000091_Homo-sapiens	40	5	gugcauuguaguugcauugc	caaugugucugcagugcaguac	gugcauuguaguugcauugcaugauccugaagccgagugcaaugugucugcagugcaguac	chrLG4:7668168..7668229:+	Ami-Mir-33-P2-MG,Cli-Mir-33-P1-MG,Dre-Mir-33-P2-MG,Xtr-Mir-33-P2-MG,Gga-Mir-33-P2-MG,Aca-Mir-33-P2-MG,Cpi-Mir-33-P1-MG,Bta-Mir-33-P1-MG,Ocu-Mir-33-P1-MG,Cpo-Mir-33-P2-MG	gga-mir-33-1-MB,hsa-mir-33b-MB,aca-mir-33-1-MB,eca-mir-33a-MB,mne-mir-33-MB,ptr-mir-33b-MB,mze-mir-33a-MB,bta-mir-33a-MB,pal-mir-33a-MB,ssa-mir-33a-1-MB
ONI_544	Gnathostomata	mir-725	UUCAGUCAUUGUUUCUAGUAGU	UCAGUCA	oni-miR-725	-	dre-miR-725-3p_MIMAT0003753_Danio-rerio	43	39	uucagucauuguuucuggucgu	agcuggaaacuuugccugggaau	agcuggaaacuuugccugggaauuucugugcucaaaaauuucagucauuguuucuggucgu	chrLG23:20354858..20354919:+	none	abu-mir-725-MB,pny-mir-725-MB,oni-mir-725-MB,mze-mir-725-MB,nbr-mir-725-MB,ssa-mir-725-2-MB
ONI_557	Olfactores	mir-15	UAGCAGCACAUAAUGGUUUGUG	AGCAGCA	oni-miR-15	-	hsa-miR-15a-5p_MIMAT0000068_Homo-sapiens	40	40	uagcagcauaucauguuuugc	caaaucauuaugugcugccacu	uagcagcauaucauguuuugcagaugugcugaaucgcuucaaaucauuaugugcugccacu	chrLG3:924981..925042:+	none	abu-mir-16b-MB,oni-mir-16b-MB,pny-mir-16b-MB,mze-mir-16b-MB,nbr-mir-16b-MB
ONI_30	Cichlidae	none	ACAGAAUCGUUUCUGCACAAACU	CAGAAUC	oni-novel_8	-	-	46	41	acagaaucguuucugcacaaacu	gugugcggaaaugcuucugc	acagaaucguuucugcacaaacuaggacacuuugacacucagugugcggaaaugcuucugc	chrLG1:3671515..3671576:-	none	nbr-mir-147-MB,oni-mir-147-MB,abu-mir-147-MB,mze-mir-147-MB,pny-mir-147-MB
ONI_1003	Vertebrata	mir-132	ACCUUGGCUCUAGACUGCUUACU	CCUUGGC	oni-miR-132	-	hsa-miR-212-5p_MIMAT0022695_Homo-sapiens	35	37	accuuggcuuuagacugcuuacu	uaacagucuacagucauggcu	accuuggcuuuagacugcuuacugcuuauacaguaucaaaguacaguaacagucuacagucauggcu	GL831384-1:414693..414760:+	Cfa-Mir-132-P1-MG,Bta-Mir-132-P1-MG,Sha-Mir-132-P2-MG,Ami-Mir-132-P2-MG,Hsa-Mir-132-P1-MG,Dre-Mir-132-P1a-MG,Xtr-Mir-132-P1-MG,Rno-Mir-132-P1-MG,Bta-Mir-132-P2-MG,Dre-Mir-132-P2b-MG	mmr-mir-212-MB,cfa-mir-212-MB,abu-mir-212-2-MB,mze-mir-132b-MB,gga-mir-132a-MB,nbr-mir-132b-MB,xla-mir-212-MB,xtr-mir-212-MB,oni-mir-132c-MB,mmr-mir-132-MB
ONI_105	O. niloticus	none	AAAGCAUUGCUCUACCUGCAC	AAGCAUU	oni-novel_9	-	-	42	42	aaagcauugcucuaccugcac	gcagauggagcacugcugacu	aaagcauugcucuaccugcacuguguacagugugcagauggagcacugcugacu	chrLG12:20591862..20591916:+	none	oni-mir-10610c-MB
ONI_963	Chordata	mir-129	CUUUUUGCGGUCUGGGCUUGC	UUUUUGC	oni-miR-129	-	mmu-miR-129-5p_MIMAT0000209_Mus-musculus	34	7	cuuuuugcggucugggcuugc	aagcccuuaccccaaaaagcau	cuuuuugcggucugggcuugcuguucauaacuauuaaucugggaagcccuuaccccaaaaagcau	GL831310-1:1105581..1105646:+	Dre-Mir-129-P2b-MG,Ocu-Mir-129-P2-MG,Cpi-Mir-129-P2-MG,Cfa-Mir-129-P2-MG,Rno-Mir-129-P2-MG,Cpo-Mir-129-P2-MG,Aca-Mir-129-P1-MG,Mdo-Mir-129-P1-MG,Ete-Mir-129-P2-MG,Bta-Mir-129-P1-MG	aca-mir-129b-MB,tch-mir-129-1-MB,ppy-mir-129-2-MB,mml-mir-129-1-MB,pny-mir-129-2-MB,gga-mir-129-2-MB,hsa-mir-129-2-MB,pny-mir-129-1-MB,tch-mir-129-2-MB,mmu-mir-129-1-MB
ONI_1	Chordata	mir-129	CUUUUUGCGGUCUGGGCUUGC	UUUUUGC	oni-miR-129	-	mmu-miR-129-5p_MIMAT0000209_Mus-musculus	34	4	cuuuuugcggucugggcuugc	aagcccuuaccccaaaaagcau	cuuuuugcggucugggcuugcugugcauacaugaaucugggaagcccuuaccccaaaaagcau	chrLG1:2040352..2040415:+	Dre-Mir-129-P2b-MG,Ocu-Mir-129-P2-MG,Cpi-Mir-129-P2-MG,Cfa-Mir-129-P2-MG,Rno-Mir-129-P2-MG,Cpo-Mir-129-P2-MG,Aca-Mir-129-P1-MG,Mdo-Mir-129-P1-MG,Ete-Mir-129-P2-MG,Bta-Mir-129-P1-MG	aca-mir-129b-MB,tch-mir-129-1-MB,ppy-mir-129-2-MB,mml-mir-129-1-MB,pny-mir-129-2-MB,gga-mir-129-2-MB,hsa-mir-129-2-MB,pny-mir-129-1-MB,tch-mir-129-2-MB,mmu-mir-129-1-MB
ONI_799	Chordata	mir-129	CUUUUUGCGGUCUGGGCUUGC	UUUUUGC	oni-miR-129	-	mmu-miR-129-5p_MIMAT0000209_Mus-musculus	34	8	cuuuuugcggucugggcuugc	aagcccuuaccccaaaaagcau	cuuuuugcggucugggcuugcugucaugugucuauccaggaagcccuuaccccaaaaagcau	chrLG7:41925315..41925377:+	Dre-Mir-129-P2b-MG,Ocu-Mir-129-P2-MG,Cpi-Mir-129-P2-MG,Cfa-Mir-129-P2-MG,Rno-Mir-129-P2-MG,Cpo-Mir-129-P2-MG,Aca-Mir-129-P1-MG,Mdo-Mir-129-P1-MG,Ete-Mir-129-P2-MG,Bta-Mir-129-P1-MG	aca-mir-129b-MB,tch-mir-129-1-MB,ppy-mir-129-2-MB,mml-mir-129-1-MB,pny-mir-129-2-MB,gga-mir-129-2-MB,hsa-mir-129-2-MB,pny-mir-129-1-MB,tch-mir-129-2-MB,mmu-mir-129-1-MB
ONI_928	O. niloticus	none	AAGAUAGAAUGAGAUGAGGACU	AGAUAGA	oni-miR-1411	-	oan-miR-1411_MIMAT0007229_Ornithorhynchus-anatinus	32	32	aagauagaaugagaugaggacu	uccucaucuugucccauuuuca	aagauagaaugagaugaggacuuuuuuuuuuuuuuuugguccucaucuugucccauuuuca	GL831288-1:1017651..1017712:-	none	none
ONI_895	O. niloticus	none	UCGGCUGCCCUGGGAAUGCCU	CGGCUGC	oni-miR-1845	-	gga-miR-1845_MIMAT0007749_Gallus-gallus	24	22	ucggcugcccugggaaugccu	gcagacccaggacaugcuggagagauu	gcagacccaggacaugcuggagagauuauaucucucggcugcccugggaaugccu	GL831204-1:1514188..1514243:-	none	oni-mir-10608a-MB
ONI_328	Chordata	mir-129	CUUUUUGCGGUCUGGGCUUGC	UUUUUGC	oni-miR-129	-	mmu-miR-129-5p_MIMAT0000209_Mus-musculus	33	11	cuuuuugcggucugggcuugc	aagcccuuaccccaaaaaguau	cuuuuugcggucugggcuugcuguuccuaaggcaguagccaggaagcccuuaccccaaaaaguau	chrLG17:20397982..20398047:-	Dre-Mir-129-P2b-MG,Ocu-Mir-129-P2-MG,Cpi-Mir-129-P2-MG,Cfa-Mir-129-P2-MG,Rno-Mir-129-P2-MG,Cpo-Mir-129-P2-MG,Aca-Mir-129-P1-MG,Mdo-Mir-129-P1-MG,Ete-Mir-129-P2-MG,Bta-Mir-129-P1-MG	aca-mir-129b-MB,tch-mir-129-1-MB,ppy-mir-129-2-MB,mml-mir-129-1-MB,pny-mir-129-2-MB,gga-mir-129-2-MB,hsa-mir-129-2-MB,pny-mir-129-1-MB,tch-mir-129-2-MB,mmu-mir-129-1-MB
ONI_337	Vertebrata	mir-26	GCAAGUAAUCACGAAUAGGCC	CAAGUAA	oni-novel_10	-	-	17	7996	gcaaguaaucacgaauaggcc	ccuauccuggauuacuugaacu	gcaaguaaucacgaauaggccauccaggauacacacagccuauccuggauuacuugaacu	chrLG18:4025928..4025988:+	none	pny-mir-26a-2-MB,mze-mir-26a-2-MB,abu-mir-26a-2-MB,nbr-mir-26a-2-MB,pbv-mir-26-2-MB,oha-mir-26-2-MB,oni-mir-26a-2-MB,ssa-mir-26a-6-MB,oni-mir-26c-MB
ONI_981	Cichlidae	none	AAACCGUUACCAUUACUGAGUU	AACCGUU	oni-miR-451	-	hsa-miR-451a_MIMAT0001631_Homo-sapiens	24727	25065	aaaccguuaccauuacugagu	uuuaguaaugguaaggguucua	aaaccguuaccauuacugaguuuuaguaaugguaaggguucua	GL831331-1:655406..655449:+	none	oni-mir-451b-MB,abu-mir-451-MB
ONI_1034	O. niloticus	none	AUGAUCCAGGAACCUGCCUCU	UGAUCCA	oni-miR-640	-	hsa-miR-640_MIMAT0003310_Homo-sapiens	95	95	cugauccaggaccaucucagugc	acugggaugguuuuggaucaggu	cugauccaggaccaucucagugcugcugcugguuguugugguuuuacugggaugguuuuggaucaggu	GL831518-1:313219..313287:-	none	oni-mir-10856-MB
ONI_467	Bilateria	mir-34	UGGCAGUGUCUUAGCUGGUUGU	GGCAGUG	oni-miR-34	-	cel-miR-34-5p_MIMAT0000005_Caenorhabditis-elegans	105	105	uggcagugucuuagcugguugu	aaucagcaaguauacugccgca	uggcagugucuuagcugguuguugugaggagugagaacgaagcaaucagcaaguauacugccgca	chrLG20:27062767..27062832:+	Gga-Mir-34-P2b-MG,Mdo-Mir-34-P2a-MG,Mdo-Mir-34-P2b-MG,Sha-Mir-34-P2a-MG,Cpo-Mir-34-P2b-MG,Mmu-Mir-34-P2b-MG,Hsa-Mir-34-P1-MG,Cli-Mir-34-P1-MG,Bta-Mir-34-P1-MG,Aca-Mir-34-P2a-MG	aca-mir-34c-MB,nbr-mir-34-MB,ptr-mir-34a-MB,pal-mir-34a-MB,mne-mir-34a-MB,tgu-mir-34a-MB,ssc-mir-34a-MB,gga-mir-34c-MB,tch-mir-34a-1-MB,oga-mir-34a-MB
ONI_161	O. niloticus	none	UACUGCAUCAGGAACUGAUUGGA	ACUGCAU	oni-miR-217	-	hsa-miR-217_MIMAT0000274_Homo-sapiens	21	21	uacugcaucaggaacugauuggc	caacaguaccugaugcauugcc	uacugcaucaggaacugauuggcuaaugcucaauugccaacaguaccugaugcauugcc	chrLG13:20187604..20187663:+	none	oni-mir-217-MB
ONI_286	Bilateria	mir-153	UUGCAUAGUCACAAAAAUGAGC	UGCAUAG	oni-miR-153	-	mmu-miR-153-3p_MIMAT0000163_Mus-musculus	35	25	uugcauagucacaaaaaugagc	ucauuuuugugguuugcagcu	ucauuuuugugguuugcagcuaguacucuggcuccaguugcauagucacaaaaaugagc	chrLG16-21:19028955..19029014:+	none	none
ONI_7	Vertebrata	mir-155	UUAAUGCUAAUCGUGAUAGGGGU	UAAUGCU	oni-miR-155	-	mmu-miR-155-5p_MIMAT0000165_Mus-musculus	121	121	uuaaugcuaaucgugauaggggu	accuaacauguuagcauuagcu	uuaaugcuaaucgugauagggguuguucuuauuaacagacaccuaacauguuagcauuagcu	chrLG1:7366055..7366117:+	none	oni-mir-155-MB,nbr-mir-155-MB,mze-mir-155-MB,gmo-mir-155-MB,abu-mir-155-MB,pny-mir-155-MB
ONI_159	Bilateria	mir-216	AAAUCUCAGCUGGCAACUGUGA	AAUCUCA	oni-miR-216	-	hsa-miR-216a-5p_MIMAT0000273_Homo-sapiens	20	19	aaaucucagcuggcaacuguga	acaauggccucugggauuaug	aaaucucagcuggcaacugugagucguucacuagcugcucucacaauggccucugggauuaug	chrLG13:20187027..20187090:+	none	abu-mir-216a-MB,mze-mir-216a-MB,pny-mir-216a-MB,tni-mir-216a-MB,oni-mir-216a-MB,nbr-mir-216a-MB
ONI_435	Vertebrata	mir-194	UGUAACAGCAUCUCCAUAUGGA	GUAACAG	oni-miR-194	-	mmu-miR-194-5p_MIMAT0000224_Mus-musculus	23	23	uguaacagcaucuccauaugga	caguggagcugcuguuaucug	uguaacagcaucuccauauggaaaaacuguggcuuccaguggagcugcuguuaucug	chrLG2:14802422..14802479:+	none	abu-mir-194b-MB,mze-mir-194b-MB,oni-mir-194b-MB,nbr-mir-194b-MB,pny-mir-194b-MB
ONI_1004	O. niloticus	none	AACAGUAAGAGUUUAUGUGCU	ACAGUAA	oni-miR-2184	-	dre-miR-2184_MIMAT0011288_Danio-rerio	925	925	aacaguaagaguuuaugugcu	cacaugagcuuuuacggugca	aacaguaagaguuuaugugcuguucuuuaacucucagcacaugagcuuuuacggugca	GL831384-1:416518..416576:-	none	oni-mir-2184-MB
ONI_25	Bilateria	mir-190	UGAUAUGUUUGAUAUAUUAGGU	GAUAUGU	oni-miR-190	-	cel-miR-50-5p_MIMAT0000021_Caenorhabditis-elegans	783	370	ugauauguuugauauauuaggu	acuauauaucaaacauauuccu	ugauauguuugauauauuagguuguuauucagucccaacuauauaucaaacauauuccu	chrLG1:18335400..18335459:+	Ocu-Mir-190-P1-MG,Cfa-Mir-190-P1-MG,Bta-Mir-190-P2-MG,Ocu-Mir-190-P2-MG,Cfa-Mir-190-P2-MG,Aca-Mir-190-P1-MG,Bta-Mir-190-P1-MG,Mml-Mir-190-P1-MG,Ami-Mir-190-P2-MG,Gga-Mir-190-P2-MG	ppy-mir-190a-MB,hsa-mir-190b-MB,ptr-mir-190a-MB,gga-mir-190a-MB,tch-mir-190a-MB,aca-mir-190b-MB,oga-mir-190-MB,dno-mir-190a-MB,nbr-mir-190a-1-MB,ppy-mir-190b-MB
ONI_950	Bilateria	mir-8	UAAUACUGUCUGGUAAUGCCGU	AAUACUG	oni-miR-8	-	dme-miR-8-3p_MIMAT0000113_Drosophila-melanogaster	35	29	uaauacugucugguaaugccgu	gucuuaccagacaugguuaga	gucuuaccagacaugguuagauguaauuauuggugucuaauacugucugguaaugccgu	GL831308-1:161416..161475:+	Cli-Mir-8-P3a-MG,Bta-Mir-8-P1a-MG,Ami-Mir-8-P1a-MG,Rno-Mir-8-P1a-MG,Bta-Mir-8-P2b-MG,Aca-Mir-8-P1a-MG,Ete-Mir-8-P2a-MG,Mdo-Mir-8-P2b-MG,Mml-Mir-8-P2b-MG,Sha-Mir-8-P1a-MG	cfa-mir-429-MB,eca-mir-141-MB,tni-mir-200a-MB,mml-mir-200c-MB,oni-mir-200b-MB,eca-mir-374a-MB,ptr-mir-200c-MB,xtr-mir-200a-MB,ssc-mir-141-MB,tgu-mir-200b-MB
ONI_307	Bilateria	mir-375	UUUGUUCGUUCGGCUCGCGUGA	UUGUUCG	oni-miR-375	-	hsa-miR-375_MIMAT0000728_Homo-sapiens	50	21	uuuguucguucggcucgcguu	cguugagccucacguacaauac	cguugagccucacguacaauaccugaagaugaaguuuuguucguucggcucgcguu	chrLG16-21:29307469..29307525:-	none	tni-mir-375-MB,oni-mir-375-MB,nbr-mir-375-MB,pny-mir-375-MB,ssa-mir-375-3-MB,mze-mir-375-MB,abu-mir-375-1-MB
ONI_119	Vertebrata	mir-130	UAGUGCAAUAUUGCUUAUAGGGU	AGUGCAA	oni-miR-454	-	mmu-miR-130a-3p_MIMAT0000141_Mus-musculus	493	144	uagugcaauauugcuuauagggu	ccccuaucaguauugccucugc	ccccuaucaguauugccucugcuuucacuagaguuaacagaguagugcaauauugcuuauagggu	chrLG12:2080495..2080560:-	none	gmo-mir-454-MB,oni-mir-454b-MB,abu-mir-454b-MB
ONI_456	O. niloticus	none	AUGUGGAAAAACAACGGACUGA	UGUGGAA	oni-miR-6833	-	hsa-miR-6833-5p_MIMAT0027566_Homo-sapiens	11	10	auguggaaaaacaacggacuga	agucuguuguaucuucacugauuua	agucuguuguaucuucacugauuuaccuuuacaaagagaauguggaaaaacaacggacuga	chrLG20:10658113..10658174:+	none	oni-mir-10579-MB
ONI_795	Bilateria	mir-190	UGAUAUGUUUGAUAUAUUAGGU	GAUAUGU	oni-miR-190	-	cel-miR-50-5p_MIMAT0000021_Caenorhabditis-elegans	783	412	ugauauguuugauauauuaggu	acuauauaucaaacauauuccu	ugauauguuugauauauuagguuguuauucaguccaacuauauaucaaacauauuccu	chrLG7:39300673..39300731:+	Ocu-Mir-190-P1-MG,Cfa-Mir-190-P1-MG,Bta-Mir-190-P2-MG,Ocu-Mir-190-P2-MG,Cfa-Mir-190-P2-MG,Aca-Mir-190-P1-MG,Bta-Mir-190-P1-MG,Mml-Mir-190-P1-MG,Ami-Mir-190-P2-MG,Gga-Mir-190-P2-MG	ppy-mir-190a-MB,hsa-mir-190b-MB,ptr-mir-190a-MB,gga-mir-190a-MB,tch-mir-190a-MB,aca-mir-190b-MB,oga-mir-190-MB,dno-mir-190a-MB,nbr-mir-190a-1-MB,ppy-mir-190b-MB
ONI_883	Bilateria	mir-153	UUGCAUAGUCACAAAAAUGAUC	UGCAUAG	oni-miR-153	-	mmu-miR-153-3p_MIMAT0000163_Mus-musculus	38	59	uugcauagucacaaaaaugauc	ucauucuugugguuugcagcu	ucauucuugugguuugcagcuaguagucuggguccaguugcauagucacaaaaaugauc	GL831181-1:522429..522488:-	none	none
ONI_1013	Cichlidae	none	GUGCCAUAUCUGACUGUACGCA	UGCCAUA	oni-miR-3255	-	bmo-miR-3255_MIMAT0015438_Bombyx-mori	251	254	gugccauaucugacuguacgca	cguuaucagcgauauagcaaug	gugccauaucugacuguacgcaauuguauuauucuauugcguuaucagcgauauagcaaug	GL831414-1:209593..209654:+	none	oni-mir-10553-MB,pny-mir-10553-MB,abu-mir-10553-MB,mze-mir-10553-MB,nbr-mir-10553-MB
ONI_837	Eumetazoa	mir-10	ACCCUGUAGAUCCGAAUUUGU	CCCUGUA	oni-miR-10	-	dme-miR-10-5p_MIMAT0000115_Drosophila-melanogaster	78	71	acccuguagauccgaauuugu	aaauucgcaucuuggggagu	acccuguagauccgaauuuguguaaauacagcagcagccacaaauucgcaucuuggggagu	chrLG8-24:25799054..25799115:+	none	abu-mir-99b-MB,oni-mir-99b-MB,mze-mir-99b-MB,pny-mir-99b-MB,nbr-mir-99b-MB,gmo-mir-99-MB,ssa-mir-99-1-MB
ONI_634	Eumetazoa	mir-10	UACCCUGUAGAUCCGGAUUUGU	ACCCUGU	oni-miR-10	-	cel-miR-57-5p_MIMAT0000029_Caenorhabditis-elegans	263	295	uacccuguagauccggauuugu	aaauucgcuucuaggggagu	uacccuguagauccggauuuguguaaaaaucauuaauacaaucacaaauucgcuucuaggggagu	chrLG4:14063640..14063705:-	none	abu-mir-99b-MB,oni-mir-99b-MB,mze-mir-99b-MB,pny-mir-99b-MB,nbr-mir-99b-MB,gmo-mir-99-MB,ssa-mir-99-1-MB
ONI_288	Neopterygii	mir-734	UAAAUGCUGCAGAAUCGUACCG	AAAUGCU	oni-miR-734	-	ebv-miR-BART14-3p_MIMAT0003426_Epstein-Barr	14	12	uaaaugcugcagaauugugcu	ugaacuauucugcaacauuugu	ugaacuauucugcaacauuuguugaugugguucugcaaguaaaugcugcagaauugugcu	chrLG16-21:20928895..20928955:+	none	oni-mir-734-MB,pny-mir-734-MB,gmo-mir-734-MB,abu-mir-734-MB,ssa-mir-734-MB,mze-mir-734-MB,nbr-mir-734-MB
ONI_346	O. niloticus	none	UGCCCCGCGGAGUGUGAGUGA	GCCCCGC	oni-novel_11	-	-	70	60	ugccccgcggagugugaguga	acucccacaccggggggucagc	acucccacaccggggggucagcuaauccacucgcugccccgcggagugugaguga	chrLG18:14516900..14516955:+	none	none
ONI_187	O. niloticus	none	UAGACACUUUCUUCCCUCGCU	AGACACU	oni-novel_12	-	-	34	31	uagacacuuucuucccucgcu	ggaugggacgggaugugucugaag	ggaugggacgggaugugucugaagguugccugauuuuuagacacuuucuucccucgcu	chrLG13:31097833..31097891:-	none	none
ONI_509	Osteichthyes	mir-187	UCGUGUCUUGUGUUGCAGCCAGU	CGUGUCU	oni-miR-187	-	mmu-miR-187-3p_MIMAT0000216_Mus-musculus	1070	948	ucgugucuuguguugcagccagu	ugaugacggcgugagcuccaggagc	ucgugucuuguguugcagccaguggagcugccugucugcccgcugaugacggcgugagcuccaggagc	chrLG22:14192466..14192534:+	none	hhi-mir-187-MB,ola-mir-187-MB
ONI_419	O. niloticus	none	AAACAAAAAUCGGGCAUGUGCU	AACAAAA	oni-miR-3613b	-	bta-miR-3613b_MIMAT0029948_Bos-taurus	21	21	aaacaaaaaucgggcaugugcu	cgcaugccgccuuuuugucu	aaacaaaaaucgggcaugugcuuugaacgacgacacgcaugccgccuuuuugucu	chrLG2:4568655..4568710:+	none	none
ONI_1029	O. niloticus	none	UCUAGUUUGACCAGUUCAACC	CUAGUUU	oni-novel_13	-	-	42	41	ucuaguuugaccaguucaacc	cugaaacugguuaaaaagaug	cugaaacugguuaaaaagaugcugcucaaaaccucuaguuugaccaguucaacc	GL831493-1:54770..54824:-	none	none
ONI_650	Bilateria	let-7	UGAGGUAGUAGAUUGUAUAGUU	GAGGUAG	oni-let-7	-	cel-let-7-5p_MIMAT0000001_Caenorhabditis-elegans	11666	1445	ugagguaguagauuguauaguu	cucugcauucugcugcucgcc	cucugcauucugcugcucgcccagugugagguaguagauuguauaguu	chrLG5:2643987..2644035:+	Cpi-Let-7-P6-MG,Rno-Let-7-P10-MG,Mml-Let-7-P1-MG,Ami-Let-7-P13-MG,Ete-Let-7-P12-MG,Sha-Let-7-P8-MG,Ete-Let-7-P8-MG,Rno-Let-7-P12-MG,Sha-Let-7-P1-MG,Ete-Let-7-P10-MG	ssc-let-7f-2-MB,oni-let-7e-2-MB,ppa-let-7a-2-MB,dno-let-7b-MB,pal-let-7i-MB,bta-let-7a-1-MB,cja-let-7i-MB,abu-let-7d-2-MB,oan-let-7c-1-MB,chi-let-7i-MB
ONI_962	Chordata	mir-129	CUUUUUGCGGUCUGGGCUUGC	UUUUUGC	oni-miR-129	-	mmu-miR-129-5p_MIMAT0000209_Mus-musculus	32	5	cuuuuugcggucugggcuugc	agcagcagcagcagauaaug	agcagcagcagcagauaauguccuucacgaaucuuuuugcggucugggcuugc	GL831310-1:1105549..1105602:+	Dre-Mir-129-P2b-MG,Ocu-Mir-129-P2-MG,Cpi-Mir-129-P2-MG,Cfa-Mir-129-P2-MG,Rno-Mir-129-P2-MG,Cpo-Mir-129-P2-MG,Aca-Mir-129-P1-MG,Mdo-Mir-129-P1-MG,Ete-Mir-129-P2-MG,Bta-Mir-129-P1-MG	aca-mir-129b-MB,tch-mir-129-1-MB,ppy-mir-129-2-MB,mml-mir-129-1-MB,pny-mir-129-2-MB,gga-mir-129-2-MB,hsa-mir-129-2-MB,pny-mir-129-1-MB,tch-mir-129-2-MB,mmu-mir-129-1-MB
ONI_344	O. niloticus	none	AUCACGUCGGGGUCACCA	UCACGUC	oni-novel_14	-	hvt-miR-H17-5p_MIMAT0012872_Herpesvirus-of	77	100	aucacgucggggucacca	gcggccuugagugaccg	gcggccuugagugaccggugaaaccgcucgcacaucacgucggggucacca	chrLG18:12072672..12072723:+	none	none
ONI_343	Vertebrata	mir-181	AACAUUCAUUGCUGUCGCUGGGUU	ACAUUCA	oni-miR-181	-	mmu-miR-181a-5p_MIMAT0000210_Mus-musculus	135	153	aacauucauugcugucgcuggguu	cucacugaacaaugagugcaac	aacauucauugcugucgcuggguuggacuguguagaaaagcucacugaacaaugagugcaac	chrLG18:8793413..8793475:+	Gga-Mir-181-P1a-MG,Mmu-Mir-181-P2c-MG,Dno-Mir-181-P2b-MG,Aca-Mir-181-P1a-MG,Xtr-Mir-181-P2a-MG,Xtr-Mir-181-P1a-MG,Cfa-Mir-181-P1b-MG,Sha-Mir-181-P1c-MG,Ete-Mir-181-P1c-MG,Hsa-Mir-181-P1b-MG	ssa-mir-181a-3-MB,gga-mir-181a-2-MB,gmo-mir-181a-4-MB,rno-mir-181a-1-MB,dno-mir-181a-1-MB,oni-mir-181c-2-MB,xla-mir-181b-2-MB,hsa-mir-181d-MB,nbr-mir-181a-MB,eca-mir-181a-2-MB
ONI_908	O. niloticus	none	UGGAUUUAGGCUCCAGUC	GGAUUUA	oni-miR-5946a	-	hco-miR-5946a_MIMAT0023448_Haemonchus-contortus	16	16	uggauuuaggcuccaguc	uguggguucaaaucccac	uggauuuaggcuccagucucugaggagauguggguucaaaucccac	GL831239-1:2265368..2265414:-	none	none
ONI_118	Vertebrata	mir-130	UAGUGCAAUAUUGCUUAUAGGGU	AGUGCAA	oni-miR-454	-	mmu-miR-130a-3p_MIMAT0000141_Mus-musculus	454	349	uagugcaauauugcuuauagggu	ucugucagugugcagcugg	uagugcaauauugcuuauagggucuuggcuuugagggauggucuuccucuguccucagguuuguuacucugucagugugcagcugg	chrLG12:2080432..2080518:-	none	gmo-mir-454-MB,oni-mir-454b-MB,abu-mir-454b-MB
ONI_1068	O. niloticus	none	UGGAUCAGCUCUGUCCUAAUCU	GGAUCAG	oni-miR-1715	-	gga-miR-1715-5p_MIMAT0007611_Gallus-gallus	12	11	uggaucagcucuguccuaaucu	gaccugauacggucgaucugug	gaccugauacggucgaucuguggggccaccacccuggaucagcucuguccuaaucu	GL831965-1:4807..4863:+	none	none
ONI_776	Olfactores	mir-126	UCGUACCGUGAGUAAUAAUGCA	CGUACCG	oni-miR-126-5p	ola-miR-126-5p_MIMAT0022602_Oryzias-latipes	mmu-miR-126a-3p_MIMAT0000138_Mus-musculus	1083960	1054617	ucguaccgugaguaauaaugca	cauuauuacuuuugguacgcg	cauuauuacuuuugguacgcgcuaugccacucucaacucguaccgugaguaauaaugca	chrLG7:13313415..13313474:+	Cli-Mir-126-v2-MG,Xtr-Mir-126-v2-MG,Cpo-Mir-126-v2-MG,Cpi-Mir-126-v3-MG,Mml-Mir-126-v1-MG,Cpo-Mir-126-v1-MG,Mmu-Mir-126-v3-MG,Dre-Mir-126-P1-v1-MG,Ami-Mir-126-v3-MG,Cpi-Mir-126-v2-MG	mmu-mir-126a-MB,rno-mir-126a-MB,xla-mir-126-1-MB,oni-mir-126-MB,gmo-mir-126-MB,eca-mir-126-MB,ssa-mir-126-1-MB,tni-mir-126-MB,ola-mir-126-MB,ptr-mir-126-MB
ONI_859	Vertebrata	mir-26	UUCAAGUAAUCCAGGAUAGGCU	UCAAGUA	oni-miR-26	ola-miR-26_MIMAT0022575_Oryzias-latipes	hsa-miR-26a-5p_MIMAT0000082_Homo-sapiens	625809	3377	uucaaguaauccaggauaggcu	ccuaugcuugauuacuugcacu	uucaaguaauccaggauaggcuuucugcaucugcuuuggccuaugcuugauuacuugcacu	chrLG9:11561755..11561816:+	Mml-Mir-26-P2-MG,Gga-Mir-26-P3-MG,Sha-Mir-26-P3-MG,Xtr-Mir-26-P3b-MG,Sha-Mir-26-P1-MG,Mmu-Mir-26-P3-MG,Bta-Mir-26-P1-MG,Cli-Mir-26-P1-MG,Mml-Mir-26-P3-MG,Dre-Mir-26-P1a-MG	nbr-mir-26a-4-MB,dno-mir-26a-2-MB,oha-mir-26-2-MB,dno-mir-26a-1-MB,nle-mir-26a-2-MB,oan-mir-26-1-MB,mze-mir-26a-1-MB,oga-mir-26a-1-MB,mze-mir-26a-4-MB,abu-mir-26a-3-MB
ONI_291	Vertebrata	mir-26	UUCAAGUAAUCCAGGAUAGGCU	UCAAGUA	oni-miR-26	ola-miR-26_MIMAT0022575_Oryzias-latipes	hsa-miR-26a-5p_MIMAT0000082_Homo-sapiens	625198	756	uucaaguaauccaggauaggcu	ccuauucgggaugacuugguuc	uucaaguaauccaggauaggcuuguuaaaguggggaaagccuauucgggaugacuugguuc	chrLG16-21:32177980..32178041:+	Mml-Mir-26-P2-MG,Gga-Mir-26-P3-MG,Sha-Mir-26-P3-MG,Xtr-Mir-26-P3b-MG,Sha-Mir-26-P1-MG,Mmu-Mir-26-P3-MG,Bta-Mir-26-P1-MG,Cli-Mir-26-P1-MG,Mml-Mir-26-P3-MG,Dre-Mir-26-P1a-MG	nbr-mir-26a-4-MB,dno-mir-26a-2-MB,oha-mir-26-2-MB,dno-mir-26a-1-MB,nle-mir-26a-2-MB,oan-mir-26-1-MB,mze-mir-26a-1-MB,oga-mir-26a-1-MB,mze-mir-26a-4-MB,abu-mir-26a-3-MB
ONI_356	Vertebrata	mir-26	UUCAAGUAAUCCAGGAUAGGCU	UCAAGUA	oni-miR-26	ola-miR-26_MIMAT0022575_Oryzias-latipes	hsa-miR-26a-5p_MIMAT0000082_Homo-sapiens	616782	4635	uucaaguaauccaggauaggcu	ccuauucgugauuacuugcacu	uucaaguaauccaggauaggcuguguguauccuggauggccuauucgugauuacuugcacu	chrLG18:4025925..4025986:-	Mml-Mir-26-P2-MG,Gga-Mir-26-P3-MG,Sha-Mir-26-P3-MG,Xtr-Mir-26-P3b-MG,Sha-Mir-26-P1-MG,Mmu-Mir-26-P3-MG,Bta-Mir-26-P1-MG,Cli-Mir-26-P1-MG,Mml-Mir-26-P3-MG,Dre-Mir-26-P1a-MG	nbr-mir-26a-4-MB,dno-mir-26a-2-MB,oha-mir-26-2-MB,dno-mir-26a-1-MB,nle-mir-26a-2-MB,oan-mir-26-1-MB,mze-mir-26a-1-MB,oga-mir-26a-1-MB,mze-mir-26a-4-MB,abu-mir-26a-3-MB
ONI_451	Vertebrata	mir-26	UUCAAGUAAUCCAGGAUAGGCU	UCAAGUA	oni-miR-26	ola-miR-26_MIMAT0022575_Oryzias-latipes	hsa-miR-26a-5p_MIMAT0000082_Homo-sapiens	616461	1696	uucaaguaauccaggauaggcu	ccuauucuugauuacuuguuuc	uucaaguaauccaggauaggcugguuaacacugcacggccuauucuugauuacuuguuuc	chrLG20:5182540..5182600:+	Mml-Mir-26-P2-MG,Gga-Mir-26-P3-MG,Sha-Mir-26-P3-MG,Xtr-Mir-26-P3b-MG,Sha-Mir-26-P1-MG,Mmu-Mir-26-P3-MG,Bta-Mir-26-P1-MG,Cli-Mir-26-P1-MG,Mml-Mir-26-P3-MG,Dre-Mir-26-P1a-MG	nbr-mir-26a-4-MB,dno-mir-26a-2-MB,oha-mir-26-2-MB,dno-mir-26a-1-MB,nle-mir-26a-2-MB,oan-mir-26-1-MB,mze-mir-26a-1-MB,oga-mir-26a-1-MB,mze-mir-26a-4-MB,abu-mir-26a-3-MB
ONI_224	Eumetazoa	mir-10	AACCCGUAGAUCCGAACUUGUG	ACCCGUA	oni-miR-100	ola-miR-100_MIMAT0022614_Oryzias-latipes	cel-miR-51-5p_MIMAT0000022_Caenorhabditis-elegans	350997	112	aacccguagauccgaacuugug	caagcuuguaucuacaggucugc	aacccguagauccgaacuuguguuaagugacaccacaagcuuguaucuacaggucugc	chrLG14:402006..402064:-	Mml-Mir-10-P1b-v2-MG,Dre-Mir-10-P3c1-MG,Ete-Mir-10-P1b-v2-MG,Sha-Mir-10-P2a-MG,Xtr-Mir-10-P1a-v1-MG,Aca-Mir-10-P1a-v1-MG,Dre-Mir-10-P2b2-MG,Cfa-Mir-10-P1a-v1-MG,Mmu-Mir-10-P3b-MG,Cli-Mir-10-P3b-MG	nle-mir-100-MB,hsa-mir-10a-MB,cja-mir-10a-MB,oar-mir-10a-MB,ipu-mir-99a-MB,mmu-mir-125b-1-MB,nbr-mir-10a-1-MB,ccr-mir-125b-MB,ssa-mir-10a-2-MB,oha-mir-10a-MB
ONI_43	Eumetazoa	mir-10	AACCCGUAGAUCCGAACUUGUG	ACCCGUA	oni-miR-100	ola-miR-100_MIMAT0022614_Oryzias-latipes	cel-miR-51-5p_MIMAT0000022_Caenorhabditis-elegans	323049	6809	aacccguagauccgaacuugug	caagcucguaucuauagguaug	aacccguagauccgaacuuguggugacuggcugcacaagcucguaucuauagguaug	chrLG10:8884550..8884607:+	Mml-Mir-10-P1b-v2-MG,Dre-Mir-10-P3c1-MG,Ete-Mir-10-P1b-v2-MG,Sha-Mir-10-P2a-MG,Xtr-Mir-10-P1a-v1-MG,Aca-Mir-10-P1a-v1-MG,Dre-Mir-10-P2b2-MG,Cfa-Mir-10-P1a-v1-MG,Mmu-Mir-10-P3b-MG,Cli-Mir-10-P3b-MG	nle-mir-100-MB,hsa-mir-10a-MB,cja-mir-10a-MB,oar-mir-10a-MB,ipu-mir-99a-MB,mmu-mir-125b-1-MB,nbr-mir-10a-1-MB,ccr-mir-125b-MB,ssa-mir-10a-2-MB,oha-mir-10a-MB
ONI_653	Vertebrata	mir-499	UUAAGACUUGCAGUGAUGUUU	UAAGACU	oni-miR-499	ola-miR-499_MIMAT0022548_Oryzias-latipes	hsa-miR-499a-5p_MIMAT0002870_Homo-sapiens	269362	269327	uuaagacuugcagugauguuu	aacaucacuuuaagucugugcu	uuaagacuugcagugauguuuagggcaaugaucacaugaacaucacuuuaagucugugcu	chrLG5:10012027..10012087:+	Cli-Mir-499-MG,Mmu-Mir-499-MG,Ocu-Mir-499-MG,Mml-Mir-499-MG,Dno-Mir-499-MG,Aca-Mir-499-MG,Xtr-Mir-499-MG,Cpi-Mir-499-MG,Bta-Mir-499-MG,Rno-Mir-499-MG	ola-mir-499-MB,mdo-mir-499-MB,bta-mir-499-MB,ggo-mir-499a-MB,ppy-mir-499-MB,ssa-mir-499b-2-MB,ipu-mir-499-2-MB,abu-mir-499-MB,ccr-mir-499-MB,pny-mir-499-MB
ONI_190	Bilateria	let-7	UGAGGUAGUAGGUUGUAUAGUU	GAGGUAG	oni-let-7a-5p	ola-let-7a-5p_MIMAT0022549_Oryzias-latipes	cel-let-7-5p_MIMAT0000001_Caenorhabditis-elegans	266273	1066	ugagguaguagguuguauaguu	cuauacaacuuacugucuuucc	ugagguaguagguuguauaguuuuagggucguacccuuccugucagauaacuauacaacuuacugucuuucc	chrLG13:31764270..31764342:-	Cpi-Let-7-P6-MG,Rno-Let-7-P10-MG,Mml-Let-7-P1-MG,Ami-Let-7-P13-MG,Ete-Let-7-P12-MG,Sha-Let-7-P8-MG,Ete-Let-7-P8-MG,Rno-Let-7-P12-MG,Sha-Let-7-P1-MG,Ete-Let-7-P10-MG	ssc-let-7f-2-MB,oni-let-7e-2-MB,ppa-let-7a-2-MB,dno-let-7b-MB,pal-let-7i-MB,bta-let-7a-1-MB,cja-let-7i-MB,abu-let-7d-2-MB,oan-let-7c-1-MB,chi-let-7i-MB
ONI_726	Bilateria	let-7	UGAGGUAGUAGGUUGUAUAGUU	GAGGUAG	oni-let-7a-5p	ola-let-7a-5p_MIMAT0022549_Oryzias-latipes	cel-let-7-5p_MIMAT0000001_Caenorhabditis-elegans	264605	82	ugagguaguagguuguauaguu	cuauacagccuauuaccuuccu	ugagguaguagguuguauaguuugugggauggacucaauccuauucaggugauaacuauacagccuauuaccuuccu	chrLG5:28845761..28845838:-	Cpi-Let-7-P6-MG,Rno-Let-7-P10-MG,Mml-Let-7-P1-MG,Ami-Let-7-P13-MG,Ete-Let-7-P12-MG,Sha-Let-7-P8-MG,Ete-Let-7-P8-MG,Rno-Let-7-P12-MG,Sha-Let-7-P1-MG,Ete-Let-7-P10-MG	ssc-let-7f-2-MB,oni-let-7e-2-MB,ppa-let-7a-2-MB,dno-let-7b-MB,pal-let-7i-MB,bta-let-7a-1-MB,cja-let-7i-MB,abu-let-7d-2-MB,oan-let-7c-1-MB,chi-let-7i-MB
ONI_478	Bilateria	let-7	UGAGGUAGUAGGUUGUAUAGUU	GAGGUAG	oni-let-7a-5p	ola-let-7a-5p_MIMAT0022549_Oryzias-latipes	cel-let-7-5p_MIMAT0000001_Caenorhabditis-elegans	264535	203	ugagguaguagguuguauaguu	cuauacagucuauugccuuccc	ugagguaguagguuguauaguuuggugggugggacugcacccugcucaggugauaacuauacagucuauugccuuccc	chrLG20:24110274..24110352:-	Cpi-Let-7-P6-MG,Rno-Let-7-P10-MG,Mml-Let-7-P1-MG,Ami-Let-7-P13-MG,Ete-Let-7-P12-MG,Sha-Let-7-P8-MG,Ete-Let-7-P8-MG,Rno-Let-7-P12-MG,Sha-Let-7-P1-MG,Ete-Let-7-P10-MG	ssc-let-7f-2-MB,oni-let-7e-2-MB,ppa-let-7a-2-MB,dno-let-7b-MB,pal-let-7i-MB,bta-let-7a-1-MB,cja-let-7i-MB,abu-let-7d-2-MB,oan-let-7c-1-MB,chi-let-7i-MB
ONI_649	Bilateria	let-7	UGAGGUAGUAGGUUGUAUAGUU	GAGGUAG	oni-let-7a-5p	ola-let-7a-5p_MIMAT0022549_Oryzias-latipes	cel-let-7-5p_MIMAT0000001_Caenorhabditis-elegans	263686	87	ugagguaguagguuguauaguu	cuauucaaccuacugucuuucc	ugagguaguagguuguauaguuuuagggucauacccacacugggagauaacuauucaaccuacugucuuucc	chrLG5:2643828..2643900:+	Cpi-Let-7-P6-MG,Rno-Let-7-P10-MG,Mml-Let-7-P1-MG,Ami-Let-7-P13-MG,Ete-Let-7-P12-MG,Sha-Let-7-P8-MG,Ete-Let-7-P8-MG,Rno-Let-7-P12-MG,Sha-Let-7-P1-MG,Ete-Let-7-P10-MG	ssc-let-7f-2-MB,oni-let-7e-2-MB,ppa-let-7a-2-MB,dno-let-7b-MB,pal-let-7i-MB,bta-let-7a-1-MB,cja-let-7i-MB,abu-let-7d-2-MB,oan-let-7c-1-MB,chi-let-7i-MB
ONI_223	Bilateria	let-7	UGAGGUAGUAGGUUGUAUAGUU	GAGGUAG	oni-let-7a-5p	ola-let-7a-5p_MIMAT0022549_Oryzias-latipes	cel-let-7-5p_MIMAT0000001_Caenorhabditis-elegans	238966	102	ugagguaguagguuguauaguu	cuguacaaccuccuagcuuucc	ugagguaguagguuguauaguugagaauuacaccccgggagauaacuguacaaccuccuagcuuucc	chrLG14:400526..400593:-	Cpi-Let-7-P6-MG,Rno-Let-7-P10-MG,Mml-Let-7-P1-MG,Ami-Let-7-P13-MG,Ete-Let-7-P12-MG,Sha-Let-7-P8-MG,Ete-Let-7-P8-MG,Rno-Let-7-P12-MG,Sha-Let-7-P1-MG,Ete-Let-7-P10-MG	ssc-let-7f-2-MB,oni-let-7e-2-MB,ppa-let-7a-2-MB,dno-let-7b-MB,pal-let-7i-MB,bta-let-7a-1-MB,cja-let-7i-MB,abu-let-7d-2-MB,oan-let-7c-1-MB,chi-let-7i-MB
ONI_44	Bilateria	let-7	UGAGGUAGUAGGUUGUAUAGUU	GAGGUAG	oni-let-7a-5p	ola-let-7a-5p_MIMAT0022549_Oryzias-latipes	cel-let-7-5p_MIMAT0000001_Caenorhabditis-elegans	238883	23	ugagguaguagguuguauaguu	cuguacagccuccuagcuuucc	ugagguaguagguuguauaguucagagugacaccacaggagauaacuguacagccuccuagcuuucc	chrLG10:8885063..8885130:+	Cpi-Let-7-P6-MG,Rno-Let-7-P10-MG,Mml-Let-7-P1-MG,Ami-Let-7-P13-MG,Ete-Let-7-P12-MG,Sha-Let-7-P8-MG,Ete-Let-7-P8-MG,Rno-Let-7-P12-MG,Sha-Let-7-P1-MG,Ete-Let-7-P10-MG	ssc-let-7f-2-MB,oni-let-7e-2-MB,ppa-let-7a-2-MB,dno-let-7b-MB,pal-let-7i-MB,bta-let-7a-1-MB,cja-let-7i-MB,abu-let-7d-2-MB,oan-let-7c-1-MB,chi-let-7i-MB
ONI_54	Eumetazoa	mir-10	UCCCUGAGACCCUAACUUGUGA	CCCUGAG	oni-miR-125b	ola-miR-125b_MIMAT0022627_Oryzias-latipes	cel-lin-4-5p_MIMAT0000002_Caenorhabditis-elegans	213497	65115	ucccugagacccuaacuuguga	acggguuaggcucuugggacgc	ucccugagacccuaacuugugagcucucuugaugaaaaaucacggguuaggcucuugggacgc	chrLG10:2445673..2445736:-	Mml-Mir-10-P1b-v2-MG,Dre-Mir-10-P3c1-MG,Ete-Mir-10-P1b-v2-MG,Sha-Mir-10-P2a-MG,Xtr-Mir-10-P1a-v1-MG,Aca-Mir-10-P1a-v1-MG,Dre-Mir-10-P2b2-MG,Cfa-Mir-10-P1a-v1-MG,Mmu-Mir-10-P3b-MG,Cli-Mir-10-P3b-MG	nle-mir-100-MB,hsa-mir-10a-MB,cja-mir-10a-MB,oar-mir-10a-MB,ipu-mir-99a-MB,mmu-mir-125b-1-MB,nbr-mir-10a-1-MB,ccr-mir-125b-MB,ssa-mir-10a-2-MB,oha-mir-10a-MB
ONI_220	Eumetazoa	mir-10	UCCCUGAGACCCUAACUUGUGA	CCCUGAG	oni-miR-125b	ola-miR-125b_MIMAT0022627_Oryzias-latipes	cel-lin-4-5p_MIMAT0000002_Caenorhabditis-elegans	213335	133976	ucccugagacccuaacuuguga	acggguuaggcucucgggagcu	ucccugagacccuaacuugugacguugugcuuucauguccacggguuaggcucucgggagcu	chrLG14:394948..395010:-	Mml-Mir-10-P1b-v2-MG,Dre-Mir-10-P3c1-MG,Ete-Mir-10-P1b-v2-MG,Sha-Mir-10-P2a-MG,Xtr-Mir-10-P1a-v1-MG,Aca-Mir-10-P1a-v1-MG,Dre-Mir-10-P2b2-MG,Cfa-Mir-10-P1a-v1-MG,Mmu-Mir-10-P3b-MG,Cli-Mir-10-P3b-MG	nle-mir-100-MB,hsa-mir-10a-MB,cja-mir-10a-MB,oar-mir-10a-MB,ipu-mir-99a-MB,mmu-mir-125b-1-MB,nbr-mir-10a-1-MB,ccr-mir-125b-MB,ssa-mir-10a-2-MB,oha-mir-10a-MB
ONI_47	Eumetazoa	mir-10	UCCCUGAGACCCUAACUUGUGA	CCCUGAG	oni-miR-125b	ola-miR-125b_MIMAT0022627_Oryzias-latipes	cel-lin-4-5p_MIMAT0000002_Caenorhabditis-elegans	212293	15634	ucccugagacccuaacuuguga	acggguuggguucuugggagcu	ucccugagacccuaacuugugacguuuugcugugaugugcacggguuggguucuugggagcu	chrLG10:8889804..8889866:+	Mml-Mir-10-P1b-v2-MG,Dre-Mir-10-P3c1-MG,Ete-Mir-10-P1b-v2-MG,Sha-Mir-10-P2a-MG,Xtr-Mir-10-P1a-v1-MG,Aca-Mir-10-P1a-v1-MG,Dre-Mir-10-P2b2-MG,Cfa-Mir-10-P1a-v1-MG,Mmu-Mir-10-P3b-MG,Cli-Mir-10-P3b-MG	nle-mir-100-MB,hsa-mir-10a-MB,cja-mir-10a-MB,oar-mir-10a-MB,ipu-mir-99a-MB,mmu-mir-125b-1-MB,nbr-mir-10a-1-MB,ccr-mir-125b-MB,ssa-mir-10a-2-MB,oha-mir-10a-MB
ONI_39	Vertebrata	mir-21	UAGCUUAUCAGACUGGUGUUGGC	AGCUUAU	oni-miR-21	ola-miR-21_MIMAT0022619_Oryzias-latipes	hsa-miR-21-5p_MIMAT0000076_Homo-sapiens	170634	147405	uagcuuaucagacugguguuggc	cgacaacagucuguaggcugu	uagcuuaucagacugguguuggcuguuaagauugcaaggcgacaacagucuguaggcugu	chrLG10:4594248..4594308:+	Rno-Mir-21-MG,Dre-Mir-21-P2-MG,Mmu-Mir-21-MG,Hsa-Mir-21-MG,Dre-Mir-21-P1-MG,Gga-Mir-21-MG,Dno-Mir-21-MG,Cfa-Mir-21-MG,Ocu-Mir-21-MG,Aca-Mir-21-MG	dre-mir-21-1-MB,oni-mir-21-1-MB,cja-mir-21-MB,mmu-mir-21a-MB,tni-mir-21-MB,ssa-mir-21a-1-MB,mmr-mir-21-MB,oan-mir-21-MB,efu-mir-21-MB,ppy-mir-21-MB
ONI_230	Vertebrata	mir-21	UAGCUUAUCAGACUGGUGUUGGC	AGCUUAU	oni-miR-21	ola-miR-21_MIMAT0022619_Oryzias-latipes	hsa-miR-21-5p_MIMAT0000076_Homo-sapiens	170043	23114	uagcuuaucagacugguguuggc	caacagcggucuguaagcuggc	uagcuuaucagacugguguuggcuguuggaugugcuuggcaacagcggucuguaagcuggc	chrLG14:9641767..9641828:-	Rno-Mir-21-MG,Dre-Mir-21-P2-MG,Mmu-Mir-21-MG,Hsa-Mir-21-MG,Dre-Mir-21-P1-MG,Gga-Mir-21-MG,Dno-Mir-21-MG,Cfa-Mir-21-MG,Ocu-Mir-21-MG,Aca-Mir-21-MG	dre-mir-21-1-MB,oni-mir-21-1-MB,cja-mir-21-MB,mmu-mir-21a-MB,tni-mir-21-MB,ssa-mir-21a-1-MB,mmr-mir-21-MB,oan-mir-21-MB,efu-mir-21-MB,ppy-mir-21-MB
ONI_596	Vertebrata	mir-27	UUCACAGUGGUUAAGUUCUGC	UCACAGU	oni-miR-27c-3p	ola-miR-27c-3p_MIMAT0022582_Oryzias-latipes	hsa-miR-27a-3p_MIMAT0000084_Homo-sapiens	166981	8687	uucacagugguuaaguucugc	caggacuuaacccacaugugaaca	caggacuuaacccacaugugaacagugagugucugccauguucacagugguuaaguucugc	chrLG4:982542..982603:+	none	abu-mir-27c-MB,tni-mir-27c-MB,oni-mir-27c-MB,ola-mir-27c-MB,oni-mir-27f-MB
ONI_926	Vertebrata	mir-199	CCCAGUGUUCAGACUACCUGUUC	CCAGUGU	oni-miR-199a-5p	ola-miR-199a-5p_MIMAT0022538_Oryzias-latipes	mmu-miR-199a-5p_MIMAT0000229_Mus-musculus	154561	49272	cccaguguucagacuaccuguuc	acaguagucugcacauugguu	cccaguguucagacuaccuguucauugucauacugguguacaguagucugcacauugguu	GL831264-1:905752..905812:-	Dre-Mir-199-P2-v3-MG,Aca-Mir-199-P3-v3-MG,Ete-Mir-199-P3-v2-MG,Cpo-Mir-199-P3-v1-MG,Cpi-Mir-199-P1-v2-MG,Cli-Mir-199-P3-v1-MG,Cpo-Mir-199-P3-v3-MG,Dre-Mir-199-P3-v3-MG,Rno-Mir-199-P2-v1-MG,Cpi-Mir-199-P1-v1-MG	mml-mir-199a-2-MB,ssa-mir-199a-4-MB,mdo-mir-199b-1-MB,gmo-mir-199-1-MB,mne-mir-199a-MB,oha-mir-199a-MB,ssa-mir-199a-2-MB,oar-mir-199a-MB,eca-mir-199a-MB,ptr-mir-199a-2-MB
ONI_535	Vertebrata	mir-199	CCCAGUGUUCAGACUACCUGUUC	CCAGUGU	oni-miR-199a-5p	ola-miR-199a-5p_MIMAT0022538_Oryzias-latipes	mmu-miR-199a-5p_MIMAT0000229_Mus-musculus	154556	24453	cccaguguucagacuaccuguuc	acaguagucugcacauugguu	cccaguguucagacuaccuguucaggaucuuacugguguacaguagucugcacauugguu	chrLG23:13839762..13839822:+	Dre-Mir-199-P2-v3-MG,Aca-Mir-199-P3-v3-MG,Ete-Mir-199-P3-v2-MG,Cpo-Mir-199-P3-v1-MG,Cpi-Mir-199-P1-v2-MG,Cli-Mir-199-P3-v1-MG,Cpo-Mir-199-P3-v3-MG,Dre-Mir-199-P3-v3-MG,Rno-Mir-199-P2-v1-MG,Cpi-Mir-199-P1-v1-MG	mml-mir-199a-2-MB,ssa-mir-199a-4-MB,mdo-mir-199b-1-MB,gmo-mir-199-1-MB,mne-mir-199a-MB,oha-mir-199a-MB,ssa-mir-199a-2-MB,oar-mir-199a-MB,eca-mir-199a-MB,ptr-mir-199a-2-MB
ONI_638	Vertebrata	mir-199	CCCAGUGUUCAGACUACCUGUUC	CCAGUGU	oni-miR-199a-5p	ola-miR-199a-5p_MIMAT0022538_Oryzias-latipes	mmu-miR-199a-5p_MIMAT0000229_Mus-musculus	152958	73868	cccaguguucagacuaccuguuc	acaguagucugcacauugguu	cccaguguucagacuaccuguucaucaggcugcagcugaacaguagucugcacauugguu	chrLG4:16325880..16325940:-	Dre-Mir-199-P2-v3-MG,Aca-Mir-199-P3-v3-MG,Ete-Mir-199-P3-v2-MG,Cpo-Mir-199-P3-v1-MG,Cpi-Mir-199-P1-v2-MG,Cli-Mir-199-P3-v1-MG,Cpo-Mir-199-P3-v3-MG,Dre-Mir-199-P3-v3-MG,Rno-Mir-199-P2-v1-MG,Cpi-Mir-199-P1-v1-MG	mml-mir-199a-2-MB,ssa-mir-199a-4-MB,mdo-mir-199b-1-MB,gmo-mir-199-1-MB,mne-mir-199a-MB,oha-mir-199a-MB,ssa-mir-199a-2-MB,oar-mir-199a-MB,eca-mir-199a-MB,ptr-mir-199a-2-MB
ONI_369	Bilateria	mir-1	UGGAAUGUAAAGAAGUAUGUAU	GGAAUGU	oni-miR-1-3p	ola-miR-1-3p_MIMAT0022558_Oryzias-latipes	cel-miR-1-3p_MIMAT0000003_Caenorhabditis-elegans	126475	20711	uggaauguaaagaaguauguau	acauacuucuuuauguacccaua	acauacuucuuuauguacccauaugaacauaugauagcuauggaauguaaagaaguauguau	chrLG18:14484672..14484734:-	Ocu-Mir-1-P1-MG,Cpo-Mir-1-P3-MG,Aca-Mir-1-P4-MG,Mmu-Mir-1-P2-MG,Ocu-Mir-1-P3-MG,Hsa-Mir-1-P1-MG,Cpi-Mir-1-P1-MG,Xtr-Mir-1-P1-MG,Cpi-Mir-1-P2-MG,Bta-Mir-1-P3-MG	bta-mir-1-2-MB,oni-mir-1-2-MB,cja-mir-1a-2-MB,oni-mir-1-1-MB,ssc-mir-206-MB,ssa-mir-206-MB,oha-mir-1d-MB,tni-mir-1-MB,oha-mir-1b-MB,gga-mir-206-MB
ONI_310	Bilateria	mir-1	UGGAAUGUAAAGAAGUAUGUAU	GGAAUGU	oni-miR-1-5p	ola-miR-1-5p_MIMAT0022557_Oryzias-latipes	cel-miR-1-3p_MIMAT0000003_Caenorhabditis-elegans	121459	99163	uggaauguaaagaaguauguau	acauacuucuuuauaugcccaua	acauacuucuuuauaugcccauaugaacaagagcaacuauggaauguaaagaaguauguau	chrLG17:5216229..5216290:+	Ocu-Mir-1-P1-MG,Cpo-Mir-1-P3-MG,Aca-Mir-1-P4-MG,Mmu-Mir-1-P2-MG,Ocu-Mir-1-P3-MG,Hsa-Mir-1-P1-MG,Cpi-Mir-1-P1-MG,Xtr-Mir-1-P1-MG,Cpi-Mir-1-P2-MG,Bta-Mir-1-P3-MG	bta-mir-1-2-MB,oni-mir-1-2-MB,cja-mir-1a-2-MB,oni-mir-1-1-MB,ssc-mir-206-MB,ssa-mir-206-MB,oha-mir-1d-MB,tni-mir-1-MB,oha-mir-1b-MB,gga-mir-206-MB
ONI_700	Vertebrata	mir-143	UGAGAUGAAGCACUGUAGCUCG	GAGAUGA	oni-miR-143	ola-miR-143_MIMAT0022668_Oryzias-latipes	mmu-miR-143-3p_MIMAT0000247_Mus-musculus	108005	107683	ugagaugaagcacuguagcucg	ggugcagugcugcaucucugguc	ggugcagugcugcaucucuggucaguugguagucugagaugaagcacuguagcucg	chrLG5:32184420..32184476:+	Sha-Mir-143-MG,Ocu-Mir-143-MG,Dno-Mir-143-MG,Gga-Mir-143-MG,Mml-Mir-143-MG,Mmu-Mir-143-MG,Bta-Mir-143-MG,Cpo-Mir-143-MG,Aca-Mir-143-MG,Dre-Mir-143-MG	abu-mir-143-MB,lla-mir-143-MB,hsa-mir-4770-MB,dre-mir-143-MB,nle-mir-143-MB,oni-mir-143-MB,ipu-mir-143-MB,chi-mir-143-MB,efu-mir-143-MB,tch-mir-143-MB
ONI_141	Vertebrata	mir-30	UGUAAACAUCCUUGACUGGAAGCU	GUAAACA	oni-miR-30a-5p	ola-miR-30a-5p_MIMAT0022666_Oryzias-latipes	hsa-miR-30a-5p_MIMAT0000087_Homo-sapiens	92122	54832	uguaaacauccuugacuggaagcu	cuuucagucggauguuugcagc	uguaaacauccuugacuggaagcugguguuaguuucuggggcuuucagucggauguuugcagc	chrLG13:9400218..9400281:+	Mdo-Mir-30-P2a-MG,Hsa-Mir-30-P2a-MG,Cli-Mir-30-P1a-MG,Cpi-Mir-30-P2b-MG,Dno-Mir-30-P2c-MG,Mmu-Mir-30-P2a-MG,Sha-Mir-30-P2b-MG,Mmu-Mir-30-P1c-MG,Ete-Mir-30-P1c-MG,Mdo-Mir-30-P1c-MG	oan-mir-30a-MB,oar-mir-30d-MB,xtr-mir-30c-1-MB,gga-mir-30e-MB,nbr-mir-30b-MB,mze-mir-30a-1-MB,dno-mir-30d-MB,lla-mir-30b-MB,mdo-mir-30c-1-MB,pha-mir-30d-MB
ONI_524	Vertebrata	mir-30	UGUAAACAUCCUUGACUGGAAGCU	GUAAACA	oni-miR-30a-5p	ola-miR-30a-5p_MIMAT0022666_Oryzias-latipes	hsa-miR-30a-5p_MIMAT0000087_Homo-sapiens	91918	36525	uguaaacauccuugacuggaagcu	cuuucagucggauguuugcagc	uguaaacauccuugacuggaagcugagguuuugacagcgagggcuuucagucggauguuugcagc	chrLG22:13444644..13444709:-	Mdo-Mir-30-P2a-MG,Hsa-Mir-30-P2a-MG,Cli-Mir-30-P1a-MG,Cpi-Mir-30-P2b-MG,Dno-Mir-30-P2c-MG,Mmu-Mir-30-P2a-MG,Sha-Mir-30-P2b-MG,Mmu-Mir-30-P1c-MG,Ete-Mir-30-P1c-MG,Mdo-Mir-30-P1c-MG	oan-mir-30a-MB,oar-mir-30d-MB,xtr-mir-30c-1-MB,gga-mir-30e-MB,nbr-mir-30b-MB,mze-mir-30a-1-MB,dno-mir-30d-MB,lla-mir-30b-MB,mdo-mir-30c-1-MB,pha-mir-30d-MB
ONI_503	Eumetazoa	mir-10	UCCCUGAGACCCUUAACCUGUG	CCCUGAG	oni-miR-125a-5p	ola-miR-125a-5p_MIMAT0022638_Oryzias-latipes	cel-lin-4-5p_MIMAT0000002_Caenorhabditis-elegans	62024	56416	ucccugagacccuuaaccugug	caggugagguccuugggaac	ucccugagacccuuaaccugugaugauaugaaaggucacaggugagguccuugggaac	chrLG22:9145639..9145697:+	Mml-Mir-10-P1b-v2-MG,Dre-Mir-10-P3c1-MG,Ete-Mir-10-P1b-v2-MG,Sha-Mir-10-P2a-MG,Xtr-Mir-10-P1a-v1-MG,Aca-Mir-10-P1a-v1-MG,Dre-Mir-10-P2b2-MG,Cfa-Mir-10-P1a-v1-MG,Mmu-Mir-10-P3b-MG,Cli-Mir-10-P3b-MG	nle-mir-100-MB,hsa-mir-10a-MB,cja-mir-10a-MB,oar-mir-10a-MB,ipu-mir-99a-MB,mmu-mir-125b-1-MB,nbr-mir-10a-1-MB,ccr-mir-125b-MB,ssa-mir-10a-2-MB,oha-mir-10a-MB
ONI_1019	Eumetazoa	mir-10	UCCCUGAGACCCUUAACCUGUG	CCCUGAG	oni-miR-125a-5p	ola-miR-125a-5p_MIMAT0022638_Oryzias-latipes	cel-lin-4-5p_MIMAT0000002_Caenorhabditis-elegans	61849	5636	ucccugagacccuuaaccugug	acaggugagguccucgggaac	ucccugagacccuuaaccugugaggucaaagcaggucacaggugagguccucgggaac	GL831431-1:213687..213745:+	Mml-Mir-10-P1b-v2-MG,Dre-Mir-10-P3c1-MG,Ete-Mir-10-P1b-v2-MG,Sha-Mir-10-P2a-MG,Xtr-Mir-10-P1a-v1-MG,Aca-Mir-10-P1a-v1-MG,Dre-Mir-10-P2b2-MG,Cfa-Mir-10-P1a-v1-MG,Mmu-Mir-10-P3b-MG,Cli-Mir-10-P3b-MG	nle-mir-100-MB,hsa-mir-10a-MB,cja-mir-10a-MB,oar-mir-10a-MB,ipu-mir-99a-MB,mmu-mir-125b-1-MB,nbr-mir-10a-1-MB,ccr-mir-125b-MB,ssa-mir-10a-2-MB,oha-mir-10a-MB
ONI_522	Vertebrata	mir-30	UGUAAACAUCCUACACUCUCAGC	GUAAACA	oni-miR-30c	ola-miR-30c_MIMAT0022598_Oryzias-latipes	hsa-miR-30a-5p_MIMAT0000087_Homo-sapiens	55624	62680	uguaaacauccuacacucucagc	cugggagagggguguuuacgcu	uguaaacauccuacacucucagcuguguugucauggagcugggagagggguguuuacgcu	chrLG22:13444314..13444374:-	Mdo-Mir-30-P2a-MG,Hsa-Mir-30-P2a-MG,Cli-Mir-30-P1a-MG,Cpi-Mir-30-P2b-MG,Dno-Mir-30-P2c-MG,Mmu-Mir-30-P2a-MG,Sha-Mir-30-P2b-MG,Mmu-Mir-30-P1c-MG,Ete-Mir-30-P1c-MG,Mdo-Mir-30-P1c-MG	oan-mir-30a-MB,oar-mir-30d-MB,xtr-mir-30c-1-MB,gga-mir-30e-MB,nbr-mir-30b-MB,mze-mir-30a-1-MB,dno-mir-30d-MB,lla-mir-30b-MB,mdo-mir-30c-1-MB,pha-mir-30d-MB
ONI_100	Vertebrata	mir-27	UUCACAGUGGCUAAGUUCUGC	UCACAGU	oni-miR-27d-3p	ola-miR-27d-3p_MIMAT0022647_Oryzias-latipes	hsa-miR-27a-3p_MIMAT0000084_Homo-sapiens	52944	7436	uucacaguggcuaaguucugc	agagcuuagcugauuggugaac	agagcuuagcugauuggugaacagugauugauucccucuuuguucacaguggcuaaguucugc	chrLG12:20336372..20336435:+	Ete-Mir-27-P2-MG,Dno-Mir-27-P1-MG,Ocu-Mir-27-P2-MG,Gga-Mir-27-P2-MG,Bta-Mir-27-P2-MG,Mml-Mir-27-P2-MG,Xtr-Mir-27-P1-MG,Mml-Mir-27-P1-MG,Aca-Mir-27-P1-MG,Mmu-Mir-27-P2-MG	ptr-mir-27b-MB,eca-mir-27a-MB,tch-mir-27b-MB,ssa-mir-27b-1-MB,mne-mir-27a-MB,ssa-mir-27a-1-MB,oni-mir-27c-MB,ssc-mir-27b-MB,cgr-mir-27a-MB,abu-mir-27e-1-MB
ONI_198	Bilateria	mir-22	AAGCUGCCAGCUGAAGAACUGU	AGCUGCC	oni-miR-22	ola-miR-22_MIMAT0022618_Oryzias-latipes	hsa-miR-22-3p_MIMAT0000077_Homo-sapiens	50087	49378	aagcugccagcugaagaacugu	aguucuucacuggcaagcuuu	aguucuucacuggcaagcuuuauguccucauguaccagcuaaagcugccagcugaagaacugu	chrLG14:14345306..14345369:+	Mml-Mir-22-P1a-MG,Rno-Mir-22-P1a-MG,Ocu-Mir-22-P1a-MG,Sha-Mir-22-P1a-MG,Dre-Mir-22-P1a-MG,Mdo-Mir-22-P1a-MG,Dno-Mir-22-P1a-MG,Dre-Mir-22-P1b-MG,Cli-Mir-22-P1a-MG,Bta-Mir-22-P1a-MG	xtr-mir-22-MB,ipu-mir-22b-MB,abu-mir-22b-MB,pal-mir-22-MB,dno-mir-22-MB,mze-mir-22c-MB,ggo-mir-22-MB,oni-mir-22c-MB,pha-mir-22-MB,ppy-mir-22-MB
ONI_367	Bilateria	mir-133	UUGGUCCCCUUCAACCAGCUGU	UGGUCCC	oni-miR-133-5p	ola-miR-133-5p_MIMAT0022559_Oryzias-latipes	dme-miR-133-3p_MIMAT0000340_Drosophila-melanogaster	44138	26899	uugguccccuucaaccagcugu	agcugguaaaauggaaccaaau	agcugguaaaauggaaccaaaucaccucuugaauggauuugguccccuucaaccagcugu	chrLG18:14481129..14481189:-	Ete-Mir-133-P1-v2-MG,Gga-Mir-133-P4-v1-MG,Cli-Mir-133-P2-v2-MG,Dno-Mir-133-P2-v2-MG,Ami-Mir-133-P1-v2-MG,Sha-Mir-133-P1-v2-MG,Cfa-Mir-133-P1-v1-MG,Sko-Mir-133-v1-MG,Ami-Mir-133-P1-v1-MG,Aca-Mir-133-P3-v1-MG	pny-mir-133-2-MB,mml-mir-133a-MB,cja-mir-133a-1-MB,ccr-mir-133a-MB,eca-mir-133b-MB,pal-mir-133a-2-MB,pbv-mir-133b-MB,pbv-mir-133a-1-MB,ola-mir-133-1-MB,cfa-mir-133b-MB
ONI_312	Bilateria	mir-133	UUGGUCCCCUUCAACCAGCUGU	UGGUCCC	oni-miR-133-5p	ola-miR-133-5p_MIMAT0022559_Oryzias-latipes	dme-miR-133-3p_MIMAT0000340_Drosophila-melanogaster	44131	13528	uugguccccuucaaccagcugu	agcugguaaaauggaaccaaau	agcugguaaaauggaaccaaaucaacuguucaauggauuugguccccuucaaccagcugu	chrLG17:5233403..5233463:+	Ete-Mir-133-P1-v2-MG,Gga-Mir-133-P4-v1-MG,Cli-Mir-133-P2-v2-MG,Dno-Mir-133-P2-v2-MG,Ami-Mir-133-P1-v2-MG,Sha-Mir-133-P1-v2-MG,Cfa-Mir-133-P1-v1-MG,Sko-Mir-133-v1-MG,Ami-Mir-133-P1-v1-MG,Aca-Mir-133-P3-v1-MG	pny-mir-133-2-MB,mml-mir-133a-MB,cja-mir-133a-1-MB,ccr-mir-133a-MB,eca-mir-133b-MB,pal-mir-133a-2-MB,pbv-mir-133b-MB,pbv-mir-133a-1-MB,ola-mir-133-1-MB,cfa-mir-133b-MB
ONI_976	Bilateria	mir-92	UAUUGCACUUGUCCCGGCCUGU	AUUGCAC	oni-miR-92a	ola-miR-92a_MIMAT0022534_Oryzias-latipes	hsa-miR-25-3p_MIMAT0000081_Homo-sapiens	37752	54	uauugcacuugucccggccugu	agguugggagagguggcaaugcu	agguugggagagguggcaaugcucugugcuugugugguauugcacuugucccggccugu	GL831311-1:1393641..1393700:+	none	nbr-mir-92a-1-MB,ola-mir-92a-1-MB,abu-mir-92a-1-MB,mze-mir-92a-1-MB,pny-mir-92-1-MB,oni-mir-92a-1-MB
ONI_18	Bilateria	mir-92	UAUUGCACUUGUCCCGGCCUGU	AUUGCAC	oni-miR-92a	ola-miR-92a_MIMAT0022534_Oryzias-latipes	hsa-miR-25-3p_MIMAT0000081_Homo-sapiens	37423	80	uauugcacuugucccggccugu	agguggggaucgguagcaaugcu	agguggggaucgguagcaaugcuguguuccuccagguauugcacuugucccggccugu	chrLG1:7385788..7385846:+	none	nbr-mir-92a-1-MB,ola-mir-92a-1-MB,abu-mir-92a-1-MB,mze-mir-92a-1-MB,pny-mir-92-1-MB,oni-mir-92a-1-MB
ONI_486	Bilateria	let-7	UGAGGUAGUAGUUUGUAUAGUU	GAGGUAG	oni-let-7g	ola-let-7g_MIMAT0022563_Oryzias-latipes	cel-let-7-5p_MIMAT0000001_Caenorhabditis-elegans	33822	532	ugagguaguaguuuguauaguu	cuauacagucuacugucuuucu	ugagguaguaguuuguauaguuuuaggaucacaccagaucugggagauaacuauacagucuacugucuuucu	chrLG20:25779698..25779770:-	Cpi-Let-7-P6-MG,Rno-Let-7-P10-MG,Mml-Let-7-P1-MG,Ami-Let-7-P13-MG,Ete-Let-7-P12-MG,Sha-Let-7-P8-MG,Ete-Let-7-P8-MG,Rno-Let-7-P12-MG,Sha-Let-7-P1-MG,Ete-Let-7-P10-MG	ssc-let-7f-2-MB,oni-let-7e-2-MB,ppa-let-7a-2-MB,dno-let-7b-MB,pal-let-7i-MB,bta-let-7a-1-MB,cja-let-7i-MB,abu-let-7d-2-MB,oan-let-7c-1-MB,chi-let-7i-MB
ONI_470	Bilateria	let-7	UGAGGUAGUAGUUUGUAUAGUU	GAGGUAG	oni-let-7g	ola-let-7g_MIMAT0022563_Oryzias-latipes	cel-let-7-5p_MIMAT0000001_Caenorhabditis-elegans	33742	538	ugagguaguaguuuguauaguu	cuauacagccuacugucuuucu	ugagguaguaguuuguauaguuuuaggaucacaccagaucugggagauaacuauacagccuacugucuuucu	chrLG20:4760444..4760516:-	Cpi-Let-7-P6-MG,Rno-Let-7-P10-MG,Mml-Let-7-P1-MG,Ami-Let-7-P13-MG,Ete-Let-7-P12-MG,Sha-Let-7-P8-MG,Ete-Let-7-P8-MG,Rno-Let-7-P12-MG,Sha-Let-7-P1-MG,Ete-Let-7-P10-MG	ssc-let-7f-2-MB,oni-let-7e-2-MB,ppa-let-7a-2-MB,dno-let-7b-MB,pal-let-7i-MB,bta-let-7a-1-MB,cja-let-7i-MB,abu-let-7d-2-MB,oan-let-7c-1-MB,chi-let-7i-MB
ONI_728	Bilateria	let-7	UGAGGUAGUAGAUUGAAUAGUU	GAGGUAG	oni-let-7e	ola-let-7e_MIMAT0022565_Oryzias-latipes	cel-let-7-5p_MIMAT0000001_Caenorhabditis-elegans	33345	1032	ugagguaguagauugaauaguu	cuauacaaucuacugucuuucc	ugagguaguagauugaauaguugugggguuuacguccuccuuuugagauaacuauacaaucuacugucuuucc	chrLG5:28846094..28846167:-	Cpi-Let-7-P6-MG,Rno-Let-7-P10-MG,Mml-Let-7-P1-MG,Ami-Let-7-P13-MG,Ete-Let-7-P12-MG,Sha-Let-7-P8-MG,Ete-Let-7-P8-MG,Rno-Let-7-P12-MG,Sha-Let-7-P1-MG,Ete-Let-7-P10-MG	ssc-let-7f-2-MB,oni-let-7e-2-MB,ppa-let-7a-2-MB,dno-let-7b-MB,pal-let-7i-MB,bta-let-7a-1-MB,cja-let-7i-MB,abu-let-7d-2-MB,oan-let-7c-1-MB,chi-let-7i-MB
ONI_480	Bilateria	let-7	UGAGGUAGUAGAUUGAAUAGUU	GAGGUAG	oni-let-7e	ola-let-7e_MIMAT0022565_Oryzias-latipes	cel-let-7-5p_MIMAT0000001_Caenorhabditis-elegans	32537	495	ugagguaguagauugaauaguu	cuauacaaucuacugucuuucc	ugagguaguagauugaauaguugugggguuuuguaaccucuuuuuuaaauaacuauacaaucuacugucuuucc	chrLG20:24110510..24110584:-	Cpi-Let-7-P6-MG,Rno-Let-7-P10-MG,Mml-Let-7-P1-MG,Ami-Let-7-P13-MG,Ete-Let-7-P12-MG,Sha-Let-7-P8-MG,Ete-Let-7-P8-MG,Rno-Let-7-P12-MG,Sha-Let-7-P1-MG,Ete-Let-7-P10-MG	ssc-let-7f-2-MB,oni-let-7e-2-MB,ppa-let-7a-2-MB,dno-let-7b-MB,pal-let-7i-MB,bta-let-7a-1-MB,cja-let-7i-MB,abu-let-7d-2-MB,oan-let-7c-1-MB,chi-let-7i-MB
ONI_703	Vertebrata	mir-145	GUCCAGUUUUCCCAGGAAUCCCU	UCCAGUU	oni-miR-145	ola-miR-145_MIMAT0022669_Oryzias-latipes	mmu-miR-145a-5p_MIMAT0000157_Mus-musculus	26384	21571	guccaguuuucccaggaaucccu	ggauuccuggaaauacuguucu	guccaguuuucccaggaaucccuugaccuaucagaaagggggauuccuggaaauacuguucu	chrLG5:32184749..32184811:+	Cli-Mir-145-MG,Mdo-Mir-145-MG,Hsa-Mir-145-MG,Xtr-Mir-145-MG,Mml-Mir-145-MG,Cpi-Mir-145-MG,Cfa-Mir-145-MG,Ami-Mir-145-MG,Mmu-Mir-145-MG,Rno-Mir-145-MG	pha-mir-145-MB,mne-mir-145-MB,mml-mir-145-MB,ppa-mir-145-MB,pbv-mir-145-MB,eca-mir-145-MB,oni-mir-145-MB,dma-mir-145-MB,oan-mir-145-MB,ssc-mir-145-MB
ONI_772	Vertebrata	mir-140	ACCACAGGGUAGAACCACGGA	CCACAGG	oni-miR-140-5p	ola-miR-140-5p_MIMAT0022552_Oryzias-latipes	cfa-miR-140_MIMAT0006689_Canis-familiaris	16809	16743	accacaggguagaaccacggacg	cagugguuuuacccuaugguag	cagugguuuuacccuaugguaggugacaucaugcuguucuaccacaggguagaaccacggacg	chrLG7:4527096..4527159:+	Ocu-Mir-140-v2-MG,Xtr-Mir-140-v2-MG,Ami-Mir-140-v1-MG,Cpi-Mir-140-v1-MG,Cpo-Mir-140-v1-MG,Mmu-Mir-140-v2-MG,Xtr-Mir-140-v1-MG,Aca-Mir-140-v1-MG,Cli-Mir-140-v1-MG,Mml-Mir-140-v2-MG	nle-mir-140-MB,dre-mir-140-MB,pny-mir-140-MB,cfa-mir-140-MB,gmo-mir-140-MB,tni-mir-140-MB,eca-mir-140-MB,ssc-mir-140-MB,aca-mir-140-MB,efu-mir-140-MB
ONI_538	Vertebrata	mir-23	AUCACAUUGCCAGGGAUUUCC	UCACAUU	oni-miR-23a	ola-miR-23a_MIMAT0022583_Oryzias-latipes	hsa-miR-23a-3p_MIMAT0000078_Homo-sapiens	16793	2853	aucacauugccagggauuucc	ggguuccuggcaccgugauuu	ggguuccuggcaccgugauuugaugcacaaagagaaacaaaaaucacauugccagggauuucc	chrLG23:19639275..19639338:+	none	mze-mir-23a-2-MB,tni-mir-23a-1-MB,nbr-mir-23a-2-MB,abu-mir-23a-2-MB,gmo-mir-23a-3-MB,pny-mir-23a-2-MB,oni-mir-23a-2-MB
ONI_594	Vertebrata	mir-23	AUCACAUUGCCAGGGAUUUCC	UCACAUU	oni-miR-23a	ola-miR-23a_MIMAT0022583_Oryzias-latipes	hsa-miR-23a-3p_MIMAT0000078_Homo-sapiens	16436	8205	aucacauugccagggauuucc	ggaauuccuggcagagugauuu	ggaauuccuggcagagugauuuuuuuuaaacuagaggacugaaucacauugccagggauuucc	chrLG4:982333..982396:+	none	mze-mir-23a-2-MB,tni-mir-23a-1-MB,nbr-mir-23a-2-MB,abu-mir-23a-2-MB,gmo-mir-23a-3-MB,pny-mir-23a-2-MB,oni-mir-23a-2-MB
ONI_56	Bilateria	let-7	UGAGGUAGUAGGUUGUAUGGUU	GAGGUAG	oni-let-7c	ola-let-7c_MIMAT0022628_Oryzias-latipes	cel-let-7-5p_MIMAT0000001_Caenorhabditis-elegans	15191	22393	ugagguaguagguuguaugguu	cuguacaaccuucuagcuuucc	ugagguaguagguuguaugguuuagaauuacacccugggaguuaacuguacaaccuucuagcuuucc	chrLG10:2453477..2453544:-	Cpi-Let-7-P6-MG,Rno-Let-7-P10-MG,Mml-Let-7-P1-MG,Ami-Let-7-P13-MG,Ete-Let-7-P12-MG,Sha-Let-7-P8-MG,Ete-Let-7-P8-MG,Rno-Let-7-P12-MG,Sha-Let-7-P1-MG,Ete-Let-7-P10-MG	ssc-let-7f-2-MB,oni-let-7e-2-MB,ppa-let-7a-2-MB,dno-let-7b-MB,pal-let-7i-MB,bta-let-7a-1-MB,cja-let-7i-MB,abu-let-7d-2-MB,oan-let-7c-1-MB,chi-let-7i-MB
ONI_325	Bilateria	let-7	UGAGGUAGUAGGUUGUGUGGUU	GAGGUAG	oni-let-7b	ola-let-7b_MIMAT0022551_Oryzias-latipes	cel-let-7-5p_MIMAT0000001_Caenorhabditis-elegans	14536	7982	ugagguaguagguugugugguu	cuauacaaccuacugccuuccc	ugagguaguagguugugugguuucaggguugugauuuuaccccaucaggagcuaacuauacaaccuacugccuuccc	chrLG17:24377441..24377518:+	Cpi-Let-7-P6-MG,Rno-Let-7-P10-MG,Mml-Let-7-P1-MG,Ami-Let-7-P13-MG,Ete-Let-7-P12-MG,Sha-Let-7-P8-MG,Ete-Let-7-P8-MG,Rno-Let-7-P12-MG,Sha-Let-7-P1-MG,Ete-Let-7-P10-MG	ssc-let-7f-2-MB,oni-let-7e-2-MB,ppa-let-7a-2-MB,dno-let-7b-MB,pal-let-7i-MB,bta-let-7a-1-MB,cja-let-7i-MB,abu-let-7d-2-MB,oan-let-7c-1-MB,chi-let-7i-MB
ONI_87	Vertebrata	mir-181	AACAUUCAACGCUGUCGGUGAGU	ACAUUCA	oni-miR-181a-5p	ola-miR-181a-5p_MIMAT0022586_Oryzias-latipes	mmu-miR-181a-5p_MIMAT0000210_Mus-musculus	14397	74	aacauucaacgcugucggugagu	accaucgaccguugacuguacc	aacauucaacgcugucggugaguuugagcucugacugaaaaccaucgaccguugacuguacc	chrLG12:964918..964980:+	Gga-Mir-181-P1a-MG,Mmu-Mir-181-P2c-MG,Dno-Mir-181-P2b-MG,Aca-Mir-181-P1a-MG,Xtr-Mir-181-P2a-MG,Xtr-Mir-181-P1a-MG,Cfa-Mir-181-P1b-MG,Sha-Mir-181-P1c-MG,Ete-Mir-181-P1c-MG,Hsa-Mir-181-P1b-MG	ssa-mir-181a-3-MB,gga-mir-181a-2-MB,gmo-mir-181a-4-MB,rno-mir-181a-1-MB,dno-mir-181a-1-MB,oni-mir-181c-2-MB,xla-mir-181b-2-MB,hsa-mir-181d-MB,nbr-mir-181a-MB,eca-mir-181a-2-MB
ONI_341	Vertebrata	mir-181	AACAUUCAACGCUGUCGGUGAGU	ACAUUCA	oni-miR-181a-5p	ola-miR-181a-5p_MIMAT0022586_Oryzias-latipes	mmu-miR-181a-5p_MIMAT0000210_Mus-musculus	13819	14311	aacauucaacgcugucggugagu	accaucgaccguugacugugccc	aacauucaacgcugucggugaguuugguauggacacaaaaaaccaucgaccguugacugugccc	chrLG18:8793174..8793238:+	Gga-Mir-181-P1a-MG,Mmu-Mir-181-P2c-MG,Dno-Mir-181-P2b-MG,Aca-Mir-181-P1a-MG,Xtr-Mir-181-P2a-MG,Xtr-Mir-181-P1a-MG,Cfa-Mir-181-P1b-MG,Sha-Mir-181-P1c-MG,Ete-Mir-181-P1c-MG,Hsa-Mir-181-P1b-MG	ssa-mir-181a-3-MB,gga-mir-181a-2-MB,gmo-mir-181a-4-MB,rno-mir-181a-1-MB,dno-mir-181a-1-MB,oni-mir-181c-2-MB,xla-mir-181b-2-MB,hsa-mir-181d-MB,nbr-mir-181a-MB,eca-mir-181a-2-MB
ONI_892	Vertebrata	mir-181	AACAUUCAACGCUGUCGGUGAGU	ACAUUCA	oni-miR-181a-5p	ola-miR-181a-5p_MIMAT0022586_Oryzias-latipes	mmu-miR-181a-5p_MIMAT0000210_Mus-musculus	13444	36	aacauucaacgcugucggugagu	accaucgaccguugacuguacc	aacauucaacgcugucggugaguuugagcuaaauugaaagaaaaaaaaccaucgaccguugacuguacc	GL831204-1:1055515..1055584:-	Gga-Mir-181-P1a-MG,Mmu-Mir-181-P2c-MG,Dno-Mir-181-P2b-MG,Aca-Mir-181-P1a-MG,Xtr-Mir-181-P2a-MG,Xtr-Mir-181-P1a-MG,Cfa-Mir-181-P1b-MG,Sha-Mir-181-P1c-MG,Ete-Mir-181-P1c-MG,Hsa-Mir-181-P1b-MG	ssa-mir-181a-3-MB,gga-mir-181a-2-MB,gmo-mir-181a-4-MB,rno-mir-181a-1-MB,dno-mir-181a-1-MB,oni-mir-181c-2-MB,xla-mir-181b-2-MB,hsa-mir-181d-MB,nbr-mir-181a-MB,eca-mir-181a-2-MB
ONI_598	Vertebrata	mir-24	UGGCUCAGUUCAGCAGGAAC	GGCUCAG	oni-miR-24b-3p	ola-miR-24b-3p_MIMAT0022645_Oryzias-latipes	hsa-miR-24-3p_MIMAT0000080_Homo-sapiens	12407	6319	uggcucaguucagcaggaac	ugccugcugugcugauaauca	ugccugcugugcugauaaucagugugugacgucggcuggcucaguucagcaggaac	chrLG4:983915..983971:+	none	nbr-mir-24a-2-MB,pny-mir-24a-2-MB,ola-mir-24a-2-MB,mze-mir-24a-2-MB,abu-mir-24a-3-MB,tni-mir-24-2-MB,oni-mir-24a-2-MB,ssa-mir-24a-4-MB
ONI_630	Vertebrata	mir-181	AACAUUCAACGCUGUCGGUGAGU	ACAUUCA	oni-miR-181a-5p	ola-miR-181a-5p_MIMAT0022586_Oryzias-latipes	mmu-miR-181a-5p_MIMAT0000210_Mus-musculus	12321	439	aacauucaacgcugucggugagu	accaucgaguguugaguguacc	aacauucaacgcugucggugaguuugugacucagagaaaaccaucgaguguugaguguacc	chrLG4:13320140..13320201:-	Gga-Mir-181-P1a-MG,Mmu-Mir-181-P2c-MG,Dno-Mir-181-P2b-MG,Aca-Mir-181-P1a-MG,Xtr-Mir-181-P2a-MG,Xtr-Mir-181-P1a-MG,Cfa-Mir-181-P1b-MG,Sha-Mir-181-P1c-MG,Ete-Mir-181-P1c-MG,Hsa-Mir-181-P1b-MG	ssa-mir-181a-3-MB,gga-mir-181a-2-MB,gmo-mir-181a-4-MB,rno-mir-181a-1-MB,dno-mir-181a-1-MB,oni-mir-181c-2-MB,xla-mir-181b-2-MB,hsa-mir-181d-MB,nbr-mir-181a-MB,eca-mir-181a-2-MB
ONI_542	Vertebrata	mir-24	UGGCUCAGUUCAGCAGGAAC	GGCUCAG	oni-miR-24b-3p	ola-miR-24b-3p_MIMAT0022645_Oryzias-latipes	hsa-miR-24-3p_MIMAT0000080_Homo-sapiens	12083	1859	uggcucaguucagcaggaac	ugccuacugaacugguaucagu	ugccuacugaacugguaucaguguuacaccugaaaacuggcucaguucagcaggaac	chrLG23:19640767..19640824:+	none	nbr-mir-24a-2-MB,pny-mir-24a-2-MB,ola-mir-24a-2-MB,mze-mir-24a-2-MB,abu-mir-24a-3-MB,tni-mir-24-2-MB,oni-mir-24a-2-MB,ssa-mir-24a-4-MB
ONI_102	Vertebrata	mir-24	UGGCUCAGUUCAGCAGGAAC	GGCUCAG	oni-miR-24b-3p	ola-miR-24b-3p_MIMAT0022645_Oryzias-latipes	hsa-miR-24-3p_MIMAT0000080_Homo-sapiens	12054	1201	uggcucaguucagcaggaac	ugccuacugagcugauaauc	ugccuacugagcugauaaucaguccuacagaaucacuggcucaguucagcaggaac	chrLG12:20339766..20339822:+	none	nbr-mir-24a-2-MB,pny-mir-24a-2-MB,ola-mir-24a-2-MB,mze-mir-24a-2-MB,abu-mir-24a-3-MB,tni-mir-24-2-MB,oni-mir-24a-2-MB,ssa-mir-24a-4-MB
ONI_371	Vertebrata	mir-24	UGGCUCAGUUCAGCAGGAAC	GGCUCAG	oni-miR-24b-5p	ola-miR-24b-5p_MIMAT0022644_Oryzias-latipes	hsa-miR-24-3p_MIMAT0000080_Homo-sapiens	9274	496	uggcucaguucagcaggaac	ugccuacugagcugauaacagu	ugccuacugagcugauaacaguuagauguuaacaagcacuggcucaguucagcaggaac	chrLG18:14980250..14980309:-	none	mze-mir-24a-4-MB,oni-mir-24a-3-MB,abu-mir-24a-4-MB,gmo-mir-24a-4-MB,pny-mir-24a-4-MB
ONI_272	Vertebrata	mir-221	AGCUACAUUGUCUGCUGGGUUU	GCUACAU	oni-miR-221	ola-miR-221_MIMAT0022530_Oryzias-latipes	hsa-miR-221-3p_MIMAT0000278_Homo-sapiens	8224	5179	agcuacauugucugcuggguuu	accuggcauacaauguagauuu	accuggcauacaauguagauuucugugugguucuauucuacagcuacauugucugcuggguuu	chrLG16-21:4102456..4102519:+	Mml-Mir-221-P1-MG,Ocu-Mir-221-P2-MG,Ami-Mir-221-P1-MG,Cpo-Mir-221-P2-MG,Mdo-Mir-221-P1-MG,Rno-Mir-221-P1-MG,Mdo-Mir-221-P2-MG,Dre-Mir-221-P2a-MG,Cli-Mir-221-P2-MG,Dno-Mir-221-P2-MG	gmo-mir-222-2-MB,cgr-mir-221-MB,rno-mir-221-MB,oan-mir-222b-1-MB,nbr-mir-221-2-MB,tni-mir-221-MB,mmu-mir-222-MB,bta-mir-222-MB,aca-mir-222a-MB,mdo-mir-222a-MB
ONI_270	Vertebrata	mir-221	AGCUACAUUGUCUGCUGGGUUUC	GCUACAU	oni-miR-222	ola-miR-222_MIMAT0022531_Oryzias-latipes	hsa-miR-221-3p_MIMAT0000278_Homo-sapiens	8144	6083	agcuacaucuggcuacugggucu	ugcucaguaggcaguguagauc	ugcucaguaggcaguguagauccuguguagcaaucagcagcuacaucuggcuacugggucu	chrLG16-21:4101992..4102053:+	Mml-Mir-221-P1-MG,Ocu-Mir-221-P2-MG,Ami-Mir-221-P1-MG,Cpo-Mir-221-P2-MG,Mdo-Mir-221-P1-MG,Rno-Mir-221-P1-MG,Mdo-Mir-221-P2-MG,Dre-Mir-221-P2a-MG,Cli-Mir-221-P2-MG,Dno-Mir-221-P2-MG	gmo-mir-222-2-MB,cgr-mir-221-MB,rno-mir-221-MB,oan-mir-222b-1-MB,nbr-mir-221-2-MB,tni-mir-221-MB,mmu-mir-222-MB,bta-mir-222-MB,aca-mir-222a-MB,mdo-mir-222a-MB
ONI_498	Gnathostomata	mir-191	UAACGGAACCCAUAAUGCAGCU	AACGGAA	oni-miR-462	ola-miR-462_MIMAT0022561_Oryzias-latipes	mmu-miR-191-5p_MIMAT0000221_Mus-musculus	7415	5895	uaacggaacccauaaugcagcu	cugguuaugggguccguuucca	uaacggaacccauaaugcagcugugauucugagccccagcugguuaugggguccguuucca	chrLG20:31139410..31139471:-	none	mze-mir-462-MB,nbr-mir-462-MB,abu-mir-462-MB,oni-mir-462-MB,pny-mir-462-MB
ONI_877	Vertebrata	mir-221	AGCUACAUUGUCUGCUGGGUUUC	GCUACAU	oni-miR-222	ola-miR-222_MIMAT0022531_Oryzias-latipes	hsa-miR-221-3p_MIMAT0000278_Homo-sapiens	5948	415	agcuacaucuggcuacugggucu	ugcucaguagucaguguagauc	ugcucaguagucaguguagauccuguggggcuggcagcagcuacaucuggcuacugggucu	GL831144-1:6090608..6090669:-	Mml-Mir-221-P1-MG,Ocu-Mir-221-P2-MG,Ami-Mir-221-P1-MG,Cpo-Mir-221-P2-MG,Mdo-Mir-221-P1-MG,Rno-Mir-221-P1-MG,Mdo-Mir-221-P2-MG,Dre-Mir-221-P2a-MG,Cli-Mir-221-P2-MG,Dno-Mir-221-P2-MG	gmo-mir-222-2-MB,cgr-mir-221-MB,rno-mir-221-MB,oan-mir-222b-1-MB,nbr-mir-221-2-MB,tni-mir-221-MB,mmu-mir-222-MB,bta-mir-222-MB,aca-mir-222a-MB,mdo-mir-222a-MB
ONI_982	Vertebrata	mir-142	CAUAAAGUAGAAAGCACUACU	AUAAAGU	oni-miR-142	ola-miR-142_MIMAT0022631_Oryzias-latipes	mmu-miR-142a-5p_MIMAT0000154_Mus-musculus	5522	4535	cauaaaguagaaagcacuacu	guaguguuuccuacuuuaugga	cauaaaguagaaagcacuacuaaacuccucgccacaguguaguguuuccuacuuuaugga	GL831331-1:273767..273827:-	Cpo-Mir-142-P1-v3-MG,Ocu-Mir-142-P1-v1-MG,Ocu-Mir-142-P1-v3-MG,Mml-Mir-142-P1-v2-MG,Sha-Mir-142-P1-v4-MG,Gga-Mir-142-P1-v2-MG,Xtr-Mir-142-P1a-v2-MG,Dno-Mir-142-P1-v2-MG,Mmu-Mir-142-P1-v3-MG,Cfa-Mir-142-P1-v2-MG	tni-mir-142a-MB,gmo-mir-142-1-MB,mmu-mir-142b-MB,tni-mir-142b-MB,abu-mir-142-2-MB,ccr-mir-142-1-MB,ssa-mir-142a-1-MB,xtr-mir-142-2-MB,pal-mir-142-MB,ssa-mir-142b-MB
ONI_308	Gnathostomata	mir-101	UACAGUACUGUGAUAACUGAAG	ACAGUAC	oni-miR-101a-5p	ola-miR-101a-5p_MIMAT0022542_Oryzias-latipes	hsa-miR-101-3p_MIMAT0000099_Homo-sapiens	5080	4753	uacaguacugugauaacugaag	ucaguuaucacagugcugaugc	ucaguuaucacagugcugaugcuguccccaucgaagguacaguacugugauaacugaag	chrLG17:1057944..1058003:+	none	nbr-mir-101a-MB,pny-mir-101a-MB,ola-mir-101a-MB,tni-mir-101a-MB,mze-mir-101a-MB,abu-mir-101a-MB,oni-mir-101a-MB
ONI_875	Vertebrata	mir-221	AGCUACAUUGUCUGCUGGGUUU	GCUACAU	oni-miR-221	ola-miR-221_MIMAT0022530_Oryzias-latipes	hsa-miR-221-3p_MIMAT0000278_Homo-sapiens	4428	15	agcuacauugucugcuggguuu	accuggcauacaguguaggaaucugug	accuggcauacaguguaggaaucugugugugucagucuacagcuacauugucugcuggguuu	GL831144-1:6090206..6090268:-	Mml-Mir-221-P1-MG,Ocu-Mir-221-P2-MG,Ami-Mir-221-P1-MG,Cpo-Mir-221-P2-MG,Mdo-Mir-221-P1-MG,Rno-Mir-221-P1-MG,Mdo-Mir-221-P2-MG,Dre-Mir-221-P2a-MG,Cli-Mir-221-P2-MG,Dno-Mir-221-P2-MG	gmo-mir-222-2-MB,cgr-mir-221-MB,rno-mir-221-MB,oan-mir-222b-1-MB,nbr-mir-221-2-MB,tni-mir-221-MB,mmu-mir-222-MB,bta-mir-222-MB,aca-mir-222a-MB,mdo-mir-222a-MB
ONI_506	Vertebrata	mir-128	UCACAGUGAACCGGUCUCUUU	CACAGUG	oni-miR-128	ola-miR-128_MIMAT0022601_Oryzias-latipes	mmu-miR-128-3p_MIMAT0000140_Mus-musculus	3811	726	ucacagugaaccggucucuuu	agggggccguuacacugucaga	agggggccguuacacugucagagauguagucugagggucucacagugaaccggucucuuu	chrLG22:13745448..13745508:+	none	abu-mir-128-2-MB,ola-mir-128-MB,pny-mir-128-2-MB,gmo-mir-128-3-MB,oni-mir-128-2-MB,mze-mir-128-2-MB,tni-mir-128-2-MB
ONI_873	Vertebrata	mir-128	UCACAGUGAACCGGUCUCUUU	CACAGUG	oni-miR-128	ola-miR-128_MIMAT0022601_Oryzias-latipes	mmu-miR-128-3p_MIMAT0000140_Mus-musculus	3813	1177	ucacagugaaccggucucuuu	cggggccgggacgcugucugaga	cggggccgggacgcugucugagaggccucuaugaaucucacagugaaccggucucuuu	GL831144-1:1980669..1980727:-	none	abu-mir-128-2-MB,ola-mir-128-MB,pny-mir-128-2-MB,gmo-mir-128-3-MB,oni-mir-128-2-MB,mze-mir-128-2-MB,tni-mir-128-2-MB
ONI_536	Gnathostomata	mir-214	ACAGCAGGCACAGACAGGCAGA	CAGCAGG	oni-miR-214	ola-miR-214_MIMAT0022640_Oryzias-latipes	hsa-miR-214-3p_MIMAT0000271_Homo-sapiens	3640	3423	acagcaggcacagacaggcaga	ugccugucuacacuugcugugc	ugccugucuacacuugcugugcagaccuucugcuccuguacagcaggcacagacaggcaga	chrLG23:13842407..13842468:+	Mdo-Mir-214-v1-MG,Cfa-Mir-214-MG,Mml-Mir-214-MG,Gga-Mir-214-MG,Dno-Mir-214-MG,Cpi-Mir-214-MG,Sha-Mir-214-v1-MG,Bta-Mir-214-MG,Hsa-Mir-214-MG,Cli-Mir-214-MG	mmr-mir-214-MB,oni-mir-214-1-MB,abu-mir-214-1-MB,aja-mir-3120-MB,mze-mir-214-1-MB,xtr-mir-214-MB,cfa-mir-214-MB,pal-mir-214-MB,oni-mir-214-2-MB,oni-mir-3120-1-MB
ONI_925	Gnathostomata	mir-214	ACAGCAGGCACAGACAGGCAGA	CAGCAGG	oni-miR-214	ola-miR-214_MIMAT0022640_Oryzias-latipes	hsa-miR-214-3p_MIMAT0000271_Homo-sapiens	3531	72	acagcaggcacagacaggcaga	ugccuaucuacacuugcugugc	ugccuaucuacacuugcugugcagaauauccuccaaccuguacagcaggcacagacaggcaga	GL831264-1:903924..903987:-	Mdo-Mir-214-v1-MG,Cfa-Mir-214-MG,Mml-Mir-214-MG,Gga-Mir-214-MG,Dno-Mir-214-MG,Cpi-Mir-214-MG,Sha-Mir-214-v1-MG,Bta-Mir-214-MG,Hsa-Mir-214-MG,Cli-Mir-214-MG	mmr-mir-214-MB,oni-mir-214-1-MB,abu-mir-214-1-MB,aja-mir-3120-MB,mze-mir-214-1-MB,xtr-mir-214-MB,cfa-mir-214-MB,pal-mir-214-MB,oni-mir-214-2-MB,oni-mir-3120-1-MB
ONI_98	Vertebrata	mir-23	AUCACAUUGCCAGGGAUUACC	UCACAUU	oni-miR-23b	ola-miR-23b_MIMAT0022588_Oryzias-latipes	hsa-miR-23a-3p_MIMAT0000078_Homo-sapiens	3514	5613	aucacauugccagggauuacc	ggguuccuggcgugcugauu	ggguuccuggcgugcugauuugugacuuaugauaaaaucacauugccagggauuacc	chrLG12:20336032..20336089:+	Xtr-Mir-23-P3-MG,Cpo-Mir-23-P2-MG,Mdo-Mir-23-P1-MG,Cfa-Mir-23-P1a-MG,Ocu-Mir-23-P2-MG,Hsa-Mir-23-P1-MG,Dre-Mir-23-P3b-MG,Bta-Mir-23-P1-MG,Bta-Mir-23-P2-MG,Gga-Mir-23-P2-MG	aca-mir-23b-MB,oni-mir-23b-MB,bta-mir-23b-MB,ola-mir-23a-1-MB,abu-mir-23b-MB,ptr-mir-23c-MB,nbr-mir-23b-MB,xla-mir-23b-MB,oha-mir-23b-MB,eca-mir-23b-MB
ONI_373	Vertebrata	mir-27	UUCACAGUGGCUAAGUUCCGCU	UCACAGU	oni-miR-27d-3p	ola-miR-27d-3p_MIMAT0022647_Oryzias-latipes	hsa-miR-27a-3p_MIMAT0000084_Homo-sapiens	2861	7052	uucacaguggcuaaguuccgcu	aggacuuagcucgcuccgugaaca	aggacuuagcucgcuccgugaacaguucagugaaauccuguguucacaguggcuaaguuccgcu	chrLG18:14982422..14982486:-	Ete-Mir-27-P2-MG,Dno-Mir-27-P1-MG,Ocu-Mir-27-P2-MG,Gga-Mir-27-P2-MG,Bta-Mir-27-P2-MG,Mml-Mir-27-P2-MG,Xtr-Mir-27-P1-MG,Mml-Mir-27-P1-MG,Aca-Mir-27-P1-MG,Mmu-Mir-27-P2-MG	ptr-mir-27b-MB,eca-mir-27a-MB,tch-mir-27b-MB,ssa-mir-27b-1-MB,mne-mir-27a-MB,ssa-mir-27a-1-MB,oni-mir-27c-MB,ssc-mir-27b-MB,cgr-mir-27a-MB,abu-mir-27e-1-MB
ONI_802	Vertebrata	mir-455	UAUGUGCCCUUGGACUACAUC	AUGUGCC	oni-miR-455-5p	ola-miR-455-5p_MIMAT0022607_Oryzias-latipes	dre-miR-455-5p_MIMAT0001879_Danio-rerio	2494	1197	uaugugcccuuggacuacauc	gcaguccaugggcauauacacu	uaugugcccuuggacuacaucguggaagccagcaccaugcaguccaugggcauauacacu	chrLG7:15293204..15293264:-	Cpi-Mir-455-v1-MG,Dre-Mir-455-P1-v2-MG,Ami-Mir-455-v2-MG,Cli-Mir-455-v2-MG,Xtr-Mir-455-v1-MG,Mmu-Mir-455-v1-MG,Gga-Mir-455-v1-MG,Ocu-Mir-455-v2-MG,Aca-Mir-455-v1-MG,Dre-Mir-455-P2-v1-MG	dno-mir-455-MB,dre-mir-455-2-MB,rno-mir-455-MB,ppy-mir-455-MB,dre-mir-455-1-MB,ipu-mir-455b-MB,abu-mir-455-1-MB,ssc-mir-455-MB,oni-mir-455-2-MB,mdo-mir-455-MB
ONI_109	Vertebrata	mir-455	UAUGUGCCCUUGGACUACAUC	AUGUGCC	oni-miR-455-5p	ola-miR-455-5p_MIMAT0022607_Oryzias-latipes	dre-miR-455-5p_MIMAT0001879_Danio-rerio	2494	1288	uaugugcccuuggacuacauc	gcaguccaugggcauauacacu	uaugugcccuuggacuacaucguggaagccagcaccaugcaguccaugggcauauacacu	chrLG12:26565435..26565495:+	Cpi-Mir-455-v1-MG,Dre-Mir-455-P1-v2-MG,Ami-Mir-455-v2-MG,Cli-Mir-455-v2-MG,Xtr-Mir-455-v1-MG,Mmu-Mir-455-v1-MG,Gga-Mir-455-v1-MG,Ocu-Mir-455-v2-MG,Aca-Mir-455-v1-MG,Dre-Mir-455-P2-v1-MG	dno-mir-455-MB,dre-mir-455-2-MB,rno-mir-455-MB,ppy-mir-455-MB,dre-mir-455-1-MB,ipu-mir-455b-MB,abu-mir-455-1-MB,ssc-mir-455-MB,oni-mir-455-2-MB,mdo-mir-455-MB
ONI_415	Deuterostomia	mir-103	AGCAGCAUUGUACAGGGCUAUGA	GCAGCAU	oni-miR-103	ola-miR-103_MIMAT0022593_Oryzias-latipes	hsa-miR-103a-3p_MIMAT0000101_Homo-sapiens	2375	2262	agcagcauuguacagggcuauga	agccucuuuacggugcugccuugu	agccucuuuacggugcugccuugugccgucuugaucaagcagcauuguacagggcuauga	chrLG19:20398524..20398584:-	Mdo-Mir-103-P3-MG,Xtr-Mir-103-P1-MG,Sha-Mir-103-P3-MG,Cfa-Mir-103-P1-MG,Ocu-Mir-103-P2-MG,Hsa-Mir-103-P2-MG,Mmu-Mir-103-P3-MG,Cpi-Mir-103-P3-MG,Cli-Mir-103-P2-MG,Ami-Mir-103-P1-MG	tch-mir-103a-2-MB,ggo-mir-103-MB,tni-mir-103-MB,gmo-mir-103-1-MB,ola-mir-107-MB,ssc-mir-107-MB,dno-mir-103a-2-MB,cja-mir-103a-1-MB,efu-mir-103b-MB,nle-mir-103a-MB
ONI_496	Gnathostomata	mir-425	AAUGACACGUUUUCUCCCGGAUCG	AUGACAC	oni-miR-731	ola-miR-731_MIMAT0022562_Oryzias-latipes	cel-miR-63-3p_MIMAT0000035_Caenorhabditis-elegans	2110	1984	aaugacacguuuucucccggauu	aaccgggaauuucgugucagcc	aaugacacguuuucucccggauugcugcgagcaggaaacgcaaccgggaauuucgugucagcc	chrLG20:31138895..31138958:-	none	pny-mir-731-MB,oni-mir-731-MB,abu-mir-731-MB,mze-mir-731-MB,nbr-mir-731-MB
ONI_301	Vertebrata	mir-148	UCAGUGCAUUACAGAACUUUGU	CAGUGCA	oni-miR-148	ola-miR-148_MIMAT0022652_Oryzias-latipes	mmu-miR-152-3p_MIMAT0000162_Mus-musculus	1941	3978	ucagugcauuacagaacuuugu	aaguucugugauacacuuagacu	aaguucugugauacacuuagacucuaacugcccgcagucagugcauuacagaacuuugu	chrLG16-21:15445882..15445941:-	none	nbr-mir-148-MB,oni-mir-148-MB,pny-mir-148-MB,abu-mir-148a-MB,mze-mir-148-MB
ONI_540	Vertebrata	mir-27	UUCACAGUGGCUAAGUUCAGU	UCACAGU	oni-miR-27b-5p	ola-miR-27b-5p_MIMAT0022544_Oryzias-latipes	hsa-miR-27a-3p_MIMAT0000084_Homo-sapiens	1911	47	uucacaguggcuaaguucagu	agagcuuagcuaauuggugagc	agagcuuagcuaauuggugagcauugaucccugcuauguguuguucacaguggcuaaguucagu	chrLG23:19639908..19639972:+	none	gmo-mir-27a-2-MB,mze-mir-27e-1-MB,ssa-mir-27c-2-MB,nbr-mir-27e-1-MB,ola-mir-27b-MB,tni-mir-27e-MB,abu-mir-27e-1-MB,oni-mir-27e-1-MB,ssa-mir-27c-1-MB,pny-mir-27e-1-MB
ONI_801	Bilateria	mir-210	AGCCACUGACUAACGCACAUUG	GCCACUG	oni-miR-210-5p	ola-miR-210-5p_MIMAT0022660_Oryzias-latipes	mmu-miR-210-5p_MIMAT0017052_Mus-musculus	1837	1429	agccacugacuaacgcacauug	cugugcgugugacagcggcu	agccacugacuaacgcacauugugccaguuuccaguuccacugugcgugugacagcggcu	chrLG7:45406577..45406637:+	none	abu-mir-210-MB,tni-mir-210-MB,oni-mir-210-MB
ONI_15	Vertebrata	mir-17	UAAAGUGCUUAUAGUGCAGGUAG	AAAGUGC	oni-miR-20a	ola-miR-20a_MIMAT0022533_Oryzias-latipes	hsa-miR-17-5p_MIMAT0000070_Homo-sapiens	1607	1514	uaaagugcuuauagugcagguag	acugcaauguaagcacuugaag	uaaagugcuuauagugcagguaguguuuugcacaaucuacugcaauguaagcacuugaag	chrLG1:7385495..7385555:+	Dre-Mir-17-P5-MG,Dno-Mir-17-P3b-MG,Cfa-Mir-17-P2a-MG,Mmu-Mir-17-P2a-MG,Cpi-Mir-17-P2a-MG,Rno-Mir-17-P3a-MG,Bta-Mir-17-P4-MG,Ocu-Mir-17-P1b-MG,Hsa-Mir-17-P2b-MG,Rno-Mir-17-P1a-MG	dre-mir-17a-2-MB,chi-mir-20a-MB,oni-mir-20-2-MB,nbr-mir-17-2-MB,aca-mir-18b-MB,lca-mir-20-MB,lla-mir-93-MB,efu-mir-93-MB,bta-mir-18b-MB,dre-mir-17a-1-MB
ONI_476	Gnathostomata	mir-1388	AGGACUGUCCAACCUGAGAAU	GGACUGU	oni-miR-1388-5p	ola-miR-1388-5p_MIMAT0022567_Oryzias-latipes	oan-miR-1388-5p_MIMAT0007168_Ornithorhynchus-anatinus	1564	1562	aggacuguccaaccugagaau	aucucagguucgucagcccauga	aggacuguccaaccugagaauggugauuuuaggcucaaucucagguucgucagcccauga	chrLG20:14300134..14300194:-	none	oni-mir-1388-MB,ola-mir-1388-MB,nbr-mir-1388-MB,mze-mir-1388-MB,pny-mir-1388-MB,abu-mir-1388-MB,ssa-mir-1338-MB
ONI_89	Vertebrata	mir-181	AACAUUCAUUGCUGUCGGUGGGU	ACAUUCA	oni-miR-181b-5p	ola-miR-181b-5p_MIMAT0022540_Oryzias-latipes	mmu-miR-181a-5p_MIMAT0000210_Mus-musculus	1546	1514	aacauucauugcugucggugggu	cucacugaucaaugaaugcag	aacauucauugcugucgguggguuugcaacagaauaacucacugaucaaugaaugcag	chrLG12:965173..965231:+	Gga-Mir-181-P1a-MG,Mmu-Mir-181-P2c-MG,Dno-Mir-181-P2b-MG,Aca-Mir-181-P1a-MG,Xtr-Mir-181-P2a-MG,Xtr-Mir-181-P1a-MG,Cfa-Mir-181-P1b-MG,Sha-Mir-181-P1c-MG,Ete-Mir-181-P1c-MG,Hsa-Mir-181-P1b-MG	ssa-mir-181a-3-MB,gga-mir-181a-2-MB,gmo-mir-181a-4-MB,rno-mir-181a-1-MB,dno-mir-181a-1-MB,oni-mir-181c-2-MB,xla-mir-181b-2-MB,hsa-mir-181d-MB,nbr-mir-181a-MB,eca-mir-181a-2-MB
ONI_813	Gnathostomata	mir-103	UACAGUACUAUGAUAACUGAAG	ACAGUAC	oni-miR-101b-5p	ola-miR-101b-5p_MIMAT0022605_Oryzias-latipes	hsa-miR-101-3p_MIMAT0000099_Homo-sapiens	1481	701	uacaguacuaugauaacugaag	ucaguuaucaugguaccggugcu	ucaguuaucaugguaccggugcugugucccucucaaguacaguacuaugauaacugaag	chrLG7:21718417..21718476:-	none	gmo-mir-101b-MB,nbr-mir-101b-MB,oni-mir-101b-MB,pny-mir-101b-MB,mze-mir-101b-MB,ssa-mir-101b-1-MB,abu-mir-101b-MB,tni-mir-101b-MB
ONI_973	Vertebrata	mir-17	UAAAGUGCUUAUAGUGCAGGUAG	AAAGUGC	oni-miR-20a	ola-miR-20a_MIMAT0022533_Oryzias-latipes	hsa-miR-17-5p_MIMAT0000070_Homo-sapiens	1311	103	uaaagugcuuauagugcagguag	acugcaaugugagcacuucaagu	uaaagugcuuauagugcagguagucuucuuacuguuuaaauucuacugcaaugugagcacuucaagu	GL831311-1:1393405..1393472:+	Dre-Mir-17-P5-MG,Dno-Mir-17-P3b-MG,Cfa-Mir-17-P2a-MG,Mmu-Mir-17-P2a-MG,Cpi-Mir-17-P2a-MG,Rno-Mir-17-P3a-MG,Bta-Mir-17-P4-MG,Ocu-Mir-17-P1b-MG,Hsa-Mir-17-P2b-MG,Rno-Mir-17-P1a-MG	dre-mir-17a-2-MB,chi-mir-20a-MB,oni-mir-20-2-MB,nbr-mir-17-2-MB,aca-mir-18b-MB,lca-mir-20-MB,lla-mir-93-MB,efu-mir-93-MB,bta-mir-18b-MB,dre-mir-17a-1-MB
ONI_317	Bilateria	mir-29	ACUGAUUUCUUUUGGUGUUCAG	CUGAUUU	oni-miR-29c	ola-miR-29c_MIMAT0022656_Oryzias-latipes	hsa-miR-29a-5p_MIMAT0004503_Homo-sapiens	1191	835	acugauuucuucuggugcuuaga	uagcaccauuugaaaucgguu	acugauuucuucuggugcuuagagccugcugaagccuucuagcaccauuugaaaucgguu	chrLG17:7517312..7517372:+	none	tni-mir-29a-2-MB,ssa-mir-29b-1-MB,abu-mir-29a-3-MB,oni-mir-29a-3-MB,ola-mir-29c-MB,pny-mir-29a-3-MB,ssa-mir-29b-2-MB,mze-mir-29a-3-MB,nbr-mir-29c-MB,gmo-mir-29a-2-MB
ONI_508	Osteichthyes	mir-187	UCGUGUCUUGUGUUGCAGCCAGU	CGUGUCU	oni-miR-187	ola-miR-187_MIMAT0022596_Oryzias-latipes	mmu-miR-187-3p_MIMAT0000216_Mus-musculus	1077	129	ucgugucuuguguugcagccagu	ggcugcaacacaggacaugggu	ggcugcaacacaggacauggguccugccucuccuccccgcucgugucuuguguugcagccagu	chrLG22:14192426..14192489:+	none	hhi-mir-187-MB,ola-mir-187-MB
ONI_967	Vertebrata	mir-17	CAAAGUGCUUACAGUGCAGGUA	AAAGUGC	oni-miR-17	ola-miR-17_MIMAT0022654_Oryzias-latipes	hsa-miR-17-5p_MIMAT0000070_Homo-sapiens	1047	323	caaagugcuuacagugcaggua	cugcagugaaggcacuuucagc	caaagugcuuacagugcagguaguuuuguucaauucuacugcagugaaggcacuuucagc	GL831311-1:1392623..1392683:+	none	abu-mir-93-MB,nbr-mir-93-MB,mze-mir-93-MB,oni-mir-93-MB,pny-mir-93-MB
ONI_9	Vertebrata	mir-17	CAAAGUGCUUACAGUGCAGGUA	AAAGUGC	oni-miR-17	ola-miR-17_MIMAT0022654_Oryzias-latipes	hsa-miR-17-5p_MIMAT0000070_Homo-sapiens	1042	254	caaagugcuuacagugcaggua	cugcaguggaggcacuuacagc	caaagugcuuacagugcagguaguacuauggaauaccuacugcaguggaggcacuuacagc	chrLG1:7384949..7385010:+	none	abu-mir-93-MB,nbr-mir-93-MB,mze-mir-93-MB,oni-mir-93-MB,pny-mir-93-MB
ONI_475	Bilateria	mir-29	UAGCACCAUUUGAAAUCAGUGU	AGCACCA	oni-miR-29b	ola-miR-29b_MIMAT0022569_Oryzias-latipes	cel-miR-49-3p_MIMAT0000020_Caenorhabditis-elegans	814	71	uagcaccauuugaaaucagugu	gcugguuucagaugguggcuuagag	gcugguuucagaugguggcuuagaguauugucaucuaucuagcaccauuugaaaucagugu	chrLG20:7317748..7317809:-	Aca-Mir-29-P1b-MG,Cli-Mir-29-P1a-MG,Rno-Mir-29-P2a-MG,Cfa-Mir-29-P2a-MG,Mml-Mir-29-P2b-v2-MG,Mmu-Mir-29-P2a-MG,Rno-Mir-29-P2b3-MG,Hsa-Mir-29-P2b-v2-MG,Ocu-Mir-29-P2a-MG,Xtr-Mir-29-P1b-MG	bta-mir-29b-1-MB,mml-mir-29b-2-MB,oni-mir-29d-MB,ggo-mir-29b-1-MB,mle-mir-29b-MB,abu-mir-29a-1-MB,mmr-mir-29b-1-MB,hsa-mir-29c-MB,cgr-mir-29b-2-MB,eca-mir-29c-MB
ONI_946	Bilateria	mir-8	UAAUACUGCCUGGUAAUGAUGA	AAUACUG	oni-miR-200b	ola-miR-200b_MIMAT0022572_Oryzias-latipes	dme-miR-8-3p_MIMAT0000113_Drosophila-melanogaster	797	439	uaauacugccugguaaugauga	caucuuacgaggcagcauugga	caucuuacgaggcagcauuggauaucaucacuuucucuaauacugccugguaaugauga	GL831308-1:159835..159894:+	none	mze-mir-200b-MB,oni-mir-200b-MB,ola-mir-200b-MB,abu-mir-200b-MB,ccr-mir-200b-MB,nbr-mir-200b-MB,pny-mir-200b-MB
ONI_731	Bilateria	mir-29	UAGCACCAUUUGAAAUCGGUU	AGCACCA	oni-miR-29c	ola-miR-29c_MIMAT0022656_Oryzias-latipes	cel-miR-49-3p_MIMAT0000020_Caenorhabditis-elegans	672	128	uagcaccauuugaaaucgguu	accguuuuccucugguguucaga	accguuuuccucugguguucagaguuuccaucaugucuagcaccauuugaaaucgguu	chrLG5:29992805..29992863:-	none	tni-mir-29a-2-MB,ssa-mir-29b-1-MB,abu-mir-29a-3-MB,oni-mir-29a-3-MB,ola-mir-29c-MB,pny-mir-29a-3-MB,ssa-mir-29b-2-MB,mze-mir-29a-3-MB,nbr-mir-29c-MB,gmo-mir-29a-2-MB
ONI_455	Chordata	mir-135	UAUGGCUUUCUAUUCCUAUGUGA	AUGGCUU	oni-miR-135a	ola-miR-135a_MIMAT0022547_Oryzias-latipes	mmu-miR-135a-5p_MIMAT0000147_Mus-musculus	542	267	uauggcuuucuauuccuauguga	uguaggguuuaaagccauugga	uauggcuuucuauuccuaugugaguucuuucuaacaugucauguaggguuuaaagccauugga	chrLG20:9865488..9865551:+	Mmu-Mir-135-P1-MG,Cli-Mir-135-P3-MG,Hsa-Mir-135-P3-MG,Cpi-Mir-135-P3-MG,Gga-Mir-135-P3-MG,Xtr-Mir-135-P3-MG,Cli-Mir-135-P2-MG,Cli-Mir-135-P1-MG,Gga-Mir-135-P1a-MG,Cfa-Mir-135-P1-MG	abu-mir-135b-2-MB,tni-mir-135a-MB,mze-mir-135d-MB,mml-mir-135a-1-MB,gga-mir-135a-1-MB,xtr-mir-135-2-MB,aca-mir-135-1-MB,pma-mir-135a-MB,cja-mir-135-MB,mze-mir-135b-2-MB
ONI_169	Deuterostomia	mir-103	AGCAGCAUUGUACAGGGCUAUC	GCAGCAU	oni-miR-107	ola-miR-107_MIMAT0022632_Oryzias-latipes	hsa-miR-103a-3p_MIMAT0000101_Homo-sapiens	453	282	agcagcauuguacagggcuauc	agcuucuuuacaguguugccuug	agcuucuuuacaguguugccuuguggcauggcgaucaagcagcauuguacagggcuauc	chrLG13:10825..10884:-	Mdo-Mir-103-P3-MG,Xtr-Mir-103-P1-MG,Sha-Mir-103-P3-MG,Cfa-Mir-103-P1-MG,Ocu-Mir-103-P2-MG,Hsa-Mir-103-P2-MG,Mmu-Mir-103-P3-MG,Cpi-Mir-103-P3-MG,Cli-Mir-103-P2-MG,Ami-Mir-103-P1-MG	tch-mir-103a-2-MB,ggo-mir-103-MB,tni-mir-103-MB,gmo-mir-103-1-MB,ola-mir-107-MB,ssc-mir-107-MB,dno-mir-103a-2-MB,cja-mir-103a-1-MB,efu-mir-103b-MB,nle-mir-103a-MB
ONI_34	Vertebrata	mir-204	UUCCCUUUGUCAUCCUAUGCCU	UCCCUUU	oni-miR-204	ola-miR-204_MIMAT0022589_Oryzias-latipes	mmu-miR-204-5p_MIMAT0000237_Mus-musculus	441	148	uucccuuugucauccuaugccu	gcagggacagcaaaggggagc	uucccuuugucauccuaugccuggagcuucuguaaggcagggacagcaaaggggagc	chrLG1:27571624..27571681:-	none	pbv-mir-204-2-MB,oni-mir-204a-1-MB,nbr-mir-204-1-MB,oha-mir-204-2-MB,pny-mir-204-1-MB,mze-mir-204-1-MB,tni-mir-204a-MB,gmo-mir-204-1-MB,abu-mir-204-1-MB
ONI_228	Gnathostomata	mir-139	UCUACAGUGCAUGUGUCUCCAGU	CUACAGU	oni-miR-139	ola-miR-139_MIMAT0022616_Oryzias-latipes	hsa-miR-139-5p_MIMAT0000250_Homo-sapiens	439	439	ucuacagugcaugugucuccagu	uggagacccagcucuguuggaau	ucuacagugcaugugucuccaguauguuagugaugcuacuggagacccagcucuguuggaau	chrLG14:6751909..6751971:-	none	oni-mir-139-MB,abu-mir-139-MB,ola-mir-139-MB,pny-mir-139-MB,mze-mir-139-MB,nbr-mir-139-MB
ONI_123	Vertebrata	mir-130	CAGUGCAAUGUUAAAAGGGCAU	AGUGCAA	oni-miR-130c	ola-miR-130c_MIMAT0022612_Oryzias-latipes	mmu-miR-130a-3p_MIMAT0000141_Mus-musculus	348	217	cagugcaauauuaaaagggca	gcccuuuuucuguuguacuacu	gcccuuuuucuguuguacuacugugaaaucagaugagcagugcaauauuaaaagggca	chrLG12:2090278..2090336:-	none	none
ONI_423	Vertebrata	mir-17	CAAAGUGCUUACAGUGCAGGUAG	AAAGUGC	oni-miR-106a	ola-miR-106a_MIMAT0022591_Oryzias-latipes	hsa-miR-17-5p_MIMAT0000070_Homo-sapiens	343	789	uaaagugcuuacagugcagguag	acugcagugugagcacuucuuuc	uaaagugcuuacagugcagguagugaugauaaucuggccuacugcagugugagcacuucuuuc	chrLG2:9821144..9821207:+	none	oni-mir-106-MB,mze-mir-106-MB,abu-mir-106-MB,pny-mir-106-MB
ONI_811	Vertebrata	mir-130	CAGUGCAAUGUUAAAAGGGCAU	AGUGCAA	oni-miR-130c	ola-miR-130c_MIMAT0022612_Oryzias-latipes	mmu-miR-130a-3p_MIMAT0000141_Mus-musculus	320	60	cagugcaauauuaaaagggca	gcccuuuuucuguugcacuacu	gcccuuuuucuguugcacuacuggacgcugagaugagcagugcaauauuaaaagggca	chrLG7:19693391..19693449:-	none	none
ONI_359	Bilateria	mir-9	UAAAGCUAGAGAACCGAAAGUA	AAAGCUA	oni-miR-9b-5p	ola-miR-9b-5p_MIMAT0022546_Oryzias-latipes	dme-miR-9a-3p_MIMAT0020792_Drosophila-melanogaster	290	223	uaaagcuagagaaccgaaagua	ucuuugguuaucuagcuguauga	ucuuugguuaucuagcuguaugaguuuuaauuucauaaagcuagagaaccgaaagua	chrLG18:8067102..8067159:-	none	gmo-mir-9-6-MB,oni-mir-9a-2-MB,nbr-mir-9-2-MB,gmo-mir-9-7-MB,abu-mir-9-2-MB,pol-mir-9b-MB,oni-mir-9c-MB,ola-mir-9b-2-MB,ssa-mir-9a-3-MB,mze-mir-9-2-MB
ONI_621	Bilateria	mir-33	CAAUGUACCUGCAGUGCAA	AAUGUAC	oni-miR-33	ola-miR-33_MIMAT0022576_Oryzias-latipes	ola-miR-33_MIMAT0022576_Oryzias-latipes	157	105	caauguaccugcagugcaaca	gugcauuguaguugcauugc	gugcauuguaguugcauugcaugugugucucagcugagugcaauguaccugcagugcaaca	chrLG4:2202618..2202679:-	Ami-Mir-33-P2-MG,Cli-Mir-33-P1-MG,Dre-Mir-33-P2-MG,Xtr-Mir-33-P2-MG,Gga-Mir-33-P2-MG,Aca-Mir-33-P2-MG,Cpi-Mir-33-P1-MG,Bta-Mir-33-P1-MG,Ocu-Mir-33-P1-MG,Cpo-Mir-33-P2-MG	gga-mir-33-1-MB,hsa-mir-33b-MB,aca-mir-33-1-MB,eca-mir-33a-MB,mne-mir-33-MB,ptr-mir-33b-MB,mze-mir-33a-MB,bta-mir-33a-MB,pal-mir-33a-MB,ssa-mir-33a-1-MB
ONI_969	Vertebrata	mir-17	UAAGGUGCAUCUAGUGCAGAUA	AAGGUGC	oni-miR-18	ola-miR-18_MIMAT0022532_Oryzias-latipes	hsa-miR-18a-5p_MIMAT0000072_Homo-sapiens	118	119	uaaggugcaucuagugcagaua	acugcccuaagugcuccuucugg	uaaggugcaucuagugcagauagugaaguagacuagcaccuacugcccuaagugcuccuucugg	GL831311-1:1393034..1393098:+	Dre-Mir-17-P5-MG,Dno-Mir-17-P3b-MG,Cfa-Mir-17-P2a-MG,Mmu-Mir-17-P2a-MG,Cpi-Mir-17-P2a-MG,Rno-Mir-17-P3a-MG,Bta-Mir-17-P4-MG,Ocu-Mir-17-P1b-MG,Hsa-Mir-17-P2b-MG,Rno-Mir-17-P1a-MG	dre-mir-17a-2-MB,chi-mir-20a-MB,oni-mir-20-2-MB,nbr-mir-17-2-MB,aca-mir-18b-MB,lca-mir-20-MB,lla-mir-93-MB,efu-mir-93-MB,bta-mir-18b-MB,dre-mir-17a-1-MB
ONI_1062	Vertebrata	mir-130	GCUCUGACUUCAUUGCACUACU	CUCUGAC	oni-miR-301a-5p	ola-miR-301a-5p_MIMAT0022620_Oryzias-latipes	mmu-miR-301a-5p_MIMAT0017008_Mus-musculus	78	73	gcucugacuucauugcacuacu	uagugcaauaguauugucaaagc	gcucugacuucauugcacuacuguaucagacaacuaguagugcaauaguauugucaaagc	GL831852-1:60553..60613:-	none	pny-mir-301a-MB,abu-mir-301a-MB,nbr-mir-301a-MB,mze-mir-301a-MB,oni-mir-301a-MB,ola-mir-301a-MB
ONI_388	Vertebrata	mir-203	GUGAAAUGUUUAGGACCACUUG	UGAAAUG	oni-miR-203	ola-miR-203_MIMAT0022655_Oryzias-latipes	mmu-miR-203-3p_MIMAT0000236_Mus-musculus	68	32	gugaaauguuuaggaccacuug	agugguucucaacaguucaaca	agugguucucaacaguucaacaguucuuuaacaaaauugugaaauguuuaggaccacuug	chrLG19:1021133..1021193:+	Bta-Mir-203-v1-MG,Mdo-Mir-203-v1-MG,Cfa-Mir-203-v2-MG,Xtr-Mir-203-v1-MG,Ami-Mir-203-v1-MG,Dre-Mir-203-P2-v1-MG,Mdo-Mir-203-v2-MG,Xtr-Mir-203-v2-MG,Mml-Mir-203-v2-MG,Hsa-Mir-203-v1-MG	dre-mir-203b-MB,pma-mir-203b-MB,ccr-mir-203a-MB,ola-mir-203-MB,mml-mir-203-MB,ipu-mir-203b-MB,rno-mir-203a-MB,hsa-mir-203b-MB,ppy-mir-203-MB,xtr-mir-203-MB
ONI_758	Bilateria	mir-193	UGGGUCUUUGCGGGCAAGAUGA	GGGUCUU	oni-miR-193a	ola-miR-193a_MIMAT0022528_Oryzias-latipes	mmu-miR-193a-5p_MIMAT0004544_Mus-musculus	60	60	ugggucuuugcgggcaagguga	aacuggccuacaaagucccagu	ugggucuuugcgggcaaggugaguccucauuucauucaacuggccuacaaagucccagu	chrLG6:20416872..20416931:-	Sha-Mir-193-P1a-MG,Gga-Mir-193-P1b-MG,Cfa-Mir-193-P1b-MG,Dre-Mir-193-P1b-MG,Hsa-Mir-193-P1a-MG,Ocu-Mir-193-P1b-MG,Sha-Mir-193-P1b-MG,Cpi-Mir-193-P1b-MG,Hsa-Mir-193-P1b-MG,Ami-Mir-193-P1b-MG	mze-mir-193-MB,nbr-mir-193-MB,oan-mir-193-MB,mdo-mir-193a-MB,abu-mir-193-MB,mmu-mir-193b-MB,cfa-mir-193b-MB,mmr-mir-193-MB,mmu-mir-378d-MB,efu-mir-193b-MB
ONI_804	Vertebrata	mir-122	UGGAGUGUGACAAUGGUGUUUGU	GGAGUGU	oni-miR-122	ola-miR-122_MIMAT0022604_Oryzias-latipes	mmu-miR-122-5p_MIMAT0000246_Mus-musculus	56	56	uggagugugacaaugguguuugu	aacgccauuaucacacuaaauag	uggagugugacaaugguguuuguuuccucuccgucaaacgccauuaucacacuaaauag	chrLG7:16895475..16895534:-	Dre-Mir-122-MG,Cpi-Mir-122-MG,Gga-Mir-122-P2-MG,Bta-Mir-122-MG,Gga-Mir-122-P1-MG,Ocu-Mir-122-MG,Mdo-Mir-122-MG,Cli-Mir-122-MG,Sha-Mir-122-MG,Aca-Mir-122-MG	xla-mir-122-MB,mze-mir-122-MB,chi-mir-122-MB,hsa-mir-122b-MB,mml-mir-122a-MB,cfa-mir-122-MB,cgr-mir-122-MB,ptr-mir-122-MB,mdo-mir-122-MB,rno-mir-122-MB
ONI_364	Osteichthyes	mir-460	ACUGCAUUAUGAGCACUUAAAG	CUGCAUU	oni-miR-460-5p	ola-miR-460-5p_MIMAT0022642_Oryzias-latipes	hsa-miR-20a-3p_MIMAT0004493_Homo-sapiens	49	49	ccugcauuguacacacugugc	cacagcgcauacaauguggaug	ccugcauuguacacacugugcguauaaaugucauaagcacagcgcauacaauguggaug	chrLG18:14143292..14143351:-	none	pny-mir-460-MB,mze-mir-460-MB,ola-mir-460-MB,nbr-mir-460-MB,abu-mir-460-MB,oni-mir-460-MB
ONI_1036	Gnathostomata	mir-150	UCUCCCAACCCUUGUACCAGUG	CUCCCAA	oni-miR-150	ola-miR-150_MIMAT0022584_Oryzias-latipes	mmu-miR-150-5p_MIMAT0000160_Mus-musculus	43	43	acucccaauccuuguaccagugu	gcuggacagguuuuggggggg	acucccaauccuuguaccagugucuugacaccagugacgcuggacagguuuuggggggg	GL831541-1:143887..143946:-	none	mze-mir-150-MB,oni-mir-150-MB,pny-mir-150-MB,nbr-mir-150-MB,abu-mir-150-MB
ONI_332	Chordata	mir-135	UAUGGCUUUUUAUUCCUACGUGA	AUGGCUU	oni-miR-135b	ola-miR-135b_MIMAT0022657_Oryzias-latipes	mmu-miR-135a-5p_MIMAT0000147_Mus-musculus	33	33	uauggcuuuuuauuccuacguga	auguaggaguagaagccacu	uauggcuuuuuauuccuacgugaugguagauggguucauguaggaguagaagccacu	chrLG17:23680840..23680897:-	none	ola-mir-135b-MB,mze-mir-135d-MB,abu-mir-135d-MB,oni-mir-135d-MB,pny-mir-135d-MB,nbr-mir-135d-MB
ONI_16	Vertebrata	mir-19	UGUGCAAAUCCAUGCAAAACU	GUGCAAA	oni-miR-19b	ola-miR-19b_MIMAT0022594_Oryzias-latipes	hsa-miR-19a-3p_MIMAT0000073_Homo-sapiens	1688	586	ugugcaaauccaugcaaaacu	aguuuugcugguuugcauucagc	aguuuugcugguuugcauucagcuuuaacggguguuugcugugcaaauccaugcaaaacu	chrLG1:7385619..7385679:+	none	pny-mir-19b-1-MB,mze-mir-19b-1-MB,ssa-mir-19c-1-MB,abu-mir-19b-1-MB,oni-mir-19b-1-MB,nbr-mir-19b-1-MB
ONI_421	Vertebrata	mir-218	UUGUGCUUGAUCUAACCAUGCA	UGUGCUU	oni-miR-218b	ola-miR-218b_MIMAT0022609_Oryzias-latipes	hsa-miR-218-5p_MIMAT0000275_Homo-sapiens	410	171	uugugcuugaucuaaccaugugg	acaugguuccgucaagcgccagg	uugugcuugaucuaaccauguggccccgccuacuguaacaucacaugguuccgucaagcgccagg	chrLG2:9061699..9061764:+	none	oni-mir-218a-2-MB,abu-mir-218a-2-MB,mze-mir-218a-2-MB,nbr-mir-218a-2-MB,tni-mir-218a-1-MB,gmo-mir-218a-1-MB,pny-mir-218a-2-MB,ola-mir-218a-2-MB
ONI_754	Vertebrata	mir-218	UUGUGCUUGAUCUAACCAUGCA	UGUGCUU	oni-miR-218b	ola-miR-218b_MIMAT0022609_Oryzias-latipes	hsa-miR-218-5p_MIMAT0000275_Homo-sapiens	448	279	uugugcuugaucuaaccauguga	acaugguucuuucaagcaccaug	uugugcuugaucuaaccaugugacugccagguuccuaucguggaacaugguucuuucaagcaccaug	chrLG6:18443095..18443162:-	none	oni-mir-218a-2-MB,abu-mir-218a-2-MB,mze-mir-218a-2-MB,nbr-mir-218a-2-MB,tni-mir-218a-1-MB,gmo-mir-218a-1-MB,pny-mir-218a-2-MB,ola-mir-218a-2-MB
ONI_885	Bilateria	mir-22	AAGCUGCCAGUUGAAGAACUGU	AGCUGCC	oni-miR-22	ola-miR-22_MIMAT0022618_Oryzias-latipes	hsa-miR-22-3p_MIMAT0000077_Homo-sapiens	12984	2	aagcugccagcugaagaacu	aguucuucacuggcaagcuuu	aguucuucacuggcaagcuuuauguuucuguacacaugcuaaagcugccagcugaagaacu	GL831184-1:3403945..3404006:-	Mml-Mir-22-P1a-MG,Rno-Mir-22-P1a-MG,Ocu-Mir-22-P1a-MG,Sha-Mir-22-P1a-MG,Dre-Mir-22-P1a-MG,Mdo-Mir-22-P1a-MG,Dno-Mir-22-P1a-MG,Dre-Mir-22-P1b-MG,Cli-Mir-22-P1a-MG,Bta-Mir-22-P1a-MG	xtr-mir-22-MB,ipu-mir-22b-MB,abu-mir-22b-MB,pal-mir-22-MB,dno-mir-22-MB,mze-mir-22c-MB,ggo-mir-22-MB,oni-mir-22c-MB,pha-mir-22-MB,ppy-mir-22-MB
ONI_841	Vertebrata	mir-338	UCCAGCAUCAGUGAUUUUGUU	CCAGCAU	oni-miR-338-3p	ola-miR-338-3p_MIMAT0022580_Oryzias-latipes	rno-miR-338-3p_MIMAT0000581_Rattus-norvegicus	4958	63	uccagcaucagugauuuuguu	aacaacauccugaugcuguuu	aacaacauccugaugcuguuuggguguguaaagcagaacuccagcaucagugauuuuguu	chrLG8-24:9610319..9610379:-	none	nbr-mir-338-2-MB,gmo-mir-338-2-MB,pny-mir-338-2-MB,ola-mir-338-2-MB,mze-mir-338-2-MB,abu-mir-338-2-MB,oni-mir-338-2-MB
ONI_314	Bilateria	mir-29	UAGCACCAUUUGAAAUCAGUGU	AGCACCA	oni-miR-29b	ola-miR-29b_MIMAT0022569_Oryzias-latipes	cel-miR-49-3p_MIMAT0000020_Caenorhabditis-elegans	811	12	uagcaccauuugaaaucagugu	gcugguuucacauggugguuuaga	gcugguuucacauggugguuuagaugugugcugcucuugucuagcaccauuugaaaucagugu	chrLG17:7517140..7517203:+	Aca-Mir-29-P1b-MG,Cli-Mir-29-P1a-MG,Rno-Mir-29-P2a-MG,Cfa-Mir-29-P2a-MG,Mml-Mir-29-P2b-v2-MG,Mmu-Mir-29-P2a-MG,Rno-Mir-29-P2b3-MG,Hsa-Mir-29-P2b-v2-MG,Ocu-Mir-29-P2a-MG,Xtr-Mir-29-P1b-MG	bta-mir-29b-1-MB,mml-mir-29b-2-MB,oni-mir-29d-MB,ggo-mir-29b-1-MB,mle-mir-29b-MB,abu-mir-29a-1-MB,mmr-mir-29b-1-MB,hsa-mir-29c-MB,cgr-mir-29b-2-MB,eca-mir-29c-MB
ONI_262	Bilateria	mir-1	UGGAAUGUAAGGAAGUGUGUGG	GGAAUGU	oni-miR-206	ola-miR-206_MIMAT0022659_Oryzias-latipes	cel-miR-1-3p_MIMAT0000003_Caenorhabditis-elegans	227	191	uggaauguaaggaagugugugg	acaugcuuccuuauauccccaua	acaugcuuccuuauauccccauauuaauacgccacuuauggaauguaaggaagugugugg	chrLG15:17340340..17340400:+	none	ola-mir-206-MB,abu-mir-206-MB,oni-mir-206-MB,mze-mir-206-MB,pol-mir-206-MB,pny-mir-206-MB,nbr-mir-206-MB
ONI_121	Vertebrata	mir-130	CAGUGCAAUAGUAUUGUCAUAGC	AGUGCAA	oni-miR-301b-3p	ola-miR-301b-3p_MIMAT0022611_Oryzias-latipes	mmu-miR-130a-3p_MIMAT0000141_Mus-musculus	48	88	cagugcaauaguauugucauagc	gcuuugacgauguugcacuacu	gcuuugacgauguugcacuacuguaccaucgcugaagcagugcaauaguauugucauagc	chrLG12:2089968..2090028:-	none	pny-mir-301b-2-MB,oni-mir-301b-2-MB,nbr-mir-301b-1-MB,abu-mir-301b-2-MB,mze-mir-301b-2-MB
ONI_205	Olfactores	mir-15	UAGCAGCACGUAAAUAUUGGC	AGCAGCA	oni-miR-16	ola-miR-16_MIMAT0022613_Oryzias-latipes	hsa-miR-15a-5p_MIMAT0000068_Homo-sapiens	4492	1533	uagcagcacguaaauauuggc	cccaauauuagcagugcugcuuc	uagcagcacguaaauauuggcgugugagaauagaccccaaccccaauauuagcagugcugcuuc	chrLG14:18537051..18537115:+	none	abu-mir-16a-MB,nbr-mir-16a-MB,oni-mir-16a-MB,ola-mir-16-MB,ssa-mir-16b-MB,mze-mir-16a-MB,pny-mir-16a-MB
ONI_426	Vertebrata	mir-19	UGUGCAAAUCUAUGCAAAACUGA	GUGCAAA	oni-miR-19d	ola-miR-19d_MIMAT0022592_Oryzias-latipes	hsa-miR-19a-3p_MIMAT0000073_Homo-sapiens	500	221	ugugcaaacccaugcaaaacu	agcuuugcagggugggcagucagc	agcuuugcagggugggcagucagccugugugcauaaggaccagcugugcaaacccaugcaaaacu	chrLG2:9821575..9821640:+	none	abu-mir-19d-MB,ola-mir-19d-MB,pny-mir-19d-MB,nbr-mir-19d-MB,oni-mir-19d-MB,mze-mir-19d-MB
ONI_708	Chordata	mir-135	UAUGGCUUUCUAUUCCUAUGUGA	AUGGCUU	oni-miR-135a	ola-miR-135a_MIMAT0022547_Oryzias-latipes	mmu-miR-135a-5p_MIMAT0000147_Mus-musculus	545	276	uauggcuuucuauuccuauguga	acauagggucuaaagccauugg	uauggcuuucuauuccuaugugauuuucucuggcaugucacauagggucuaaagccauugg	chrLG5:3536844..3536905:-	Mmu-Mir-135-P1-MG,Cli-Mir-135-P3-MG,Hsa-Mir-135-P3-MG,Cpi-Mir-135-P3-MG,Gga-Mir-135-P3-MG,Xtr-Mir-135-P3-MG,Cli-Mir-135-P2-MG,Cli-Mir-135-P1-MG,Gga-Mir-135-P1a-MG,Cfa-Mir-135-P1-MG	abu-mir-135b-2-MB,tni-mir-135a-MB,mze-mir-135d-MB,mml-mir-135a-1-MB,gga-mir-135a-1-MB,xtr-mir-135-2-MB,aca-mir-135-1-MB,pma-mir-135a-MB,cja-mir-135-MB,mze-mir-135b-2-MB
ONI_948	Bilateria	mir-8	UAACACUGUCUGGUAACGAUG	AACACUG	oni-miR-200a	ola-miR-200a_MIMAT0022571_Oryzias-latipes	mmu-miR-141-3p_MIMAT0000153_Mus-musculus	1534	14	uaacacugucugguaacgaug	caucuuacccgacagugcugga	caucuuacccgacagugcuggacuguacuacuguuguucuaacacugucugguaacgaug	GL831308-1:160021..160081:+	none	pny-mir-200a-MB,abu-mir-200a-MB,nbr-mir-200a-MB,tni-mir-200a-MB,mze-mir-200a-MB,oni-mir-200a-MB
ONI_302	Eumetazoa	mir-10	UACCCUGUAGAACCGAAUUUGU	ACCCUGU	oni-miR-10b	ola-miR-10b_MIMAT0022651_Oryzias-latipes	cel-miR-57-5p_MIMAT0000029_Caenorhabditis-elegans	472	198	uacccuguagaaccgaauuugu	agauucgauucuaggggagua	uacccuguagaaccgaauuugugugaugaaaccagauucacagauucgauucuaggggagua	chrLG16-21:15574662..15574724:-	none	abu-mir-10a-1-MB,mze-mir-10a-MB,pny-mir-10a-1-MB,nbr-mir-10a-1-MB,gmo-mir-10a-1-MB,oni-mir-10a-1-MB
ONI_806	Vertebrata	mir-218	UUGUGCUUGAUCUAACCAUG	UGUGCUU	oni-miR-218b	ola-miR-218b_MIMAT0022609_Oryzias-latipes	hsa-miR-218-5p_MIMAT0000275_Homo-sapiens	28	17	uugugcuugaucuaaccaug	ugguugugccaagcaccuug	uugugcuugaucuaaccaugcagugcaucuucuguccaugguugugccaagcaccuug	chrLG7:19615874..19615932:-	none	oni-mir-218a-2-MB,abu-mir-218a-2-MB,mze-mir-218a-2-MB,nbr-mir-218a-2-MB,tni-mir-218a-1-MB,gmo-mir-218a-1-MB,pny-mir-218a-2-MB,ola-mir-218a-2-MB
ONI_733	Bilateria	mir-29	UAGCACCAUCUGAAAUCGGUUA	AGCACCA	oni-miR-29c	ola-miR-29c_MIMAT0022656_Oryzias-latipes	cel-miR-49-3p_MIMAT0000020_Caenorhabditis-elegans	185	3	uagcaccauuugaaaucgg	cugguuucagauggugucuuaga	cugguuucagauggugucuuagaguacaaaaucccaucuagcaccauuugaaaucgg	chrLG5:29993175..29993232:-	none	tni-mir-29a-2-MB,ssa-mir-29b-1-MB,abu-mir-29a-3-MB,oni-mir-29a-3-MB,ola-mir-29c-MB,pny-mir-29a-3-MB,ssa-mir-29b-2-MB,mze-mir-29a-3-MB,nbr-mir-29c-MB,gmo-mir-29a-2-MB
ONI_453	Vertebrata	mir-205	UCCUUCAUUCCACCGGAGUCU	CCUUCAU	oni-miR-205	ola-miR-205_MIMAT0022574_Oryzias-latipes	mmu-miR-205-5p_MIMAT0000238_Mus-musculus	23	24	uccuucauuccaccggagucu	auuucaguggugugaagugua	uccuucauuccaccggagucuguaucuguauuugaccagauuucaguggugugaagugua	chrLG20:7650872..7650932:+	none	nbr-mir-205-2-MB,abu-mir-205-2-MB,pny-mir-205-2-MB,oni-mir-205-2-MB,mze-mir-205-2-MB
ONI_28	Bilateria	mir-184	UGGACGGAGAACUGAUAAGGGC	GGACGGA	oni-miR-184-5p	ola-miR-184-5p_MIMAT0022535_Oryzias-latipes	mmu-miR-184-3p_MIMAT0000213_Mus-musculus	92	93	uggacggagaacugauaagggc	ccuuaucacuuuuccagcccagc	ccuuaucacuuuuccagcccagcuauagauucuguauccguuggacggagaacugauaagggc	chrLG1:18708274..18708337:+	Bta-Mir-184-MG,Sha-Mir-184-MG,Cfa-Mir-184-MG,Ete-Mir-184-MG,Dre-Mir-184-P2-MG,Ami-Mir-184-MG,Hsa-Mir-184-MG,Mdo-Mir-184-MG,Cli-Mir-184-MG,Ocu-Mir-184-MG	abu-mir-184b-MB,mmu-mir-184-MB,bta-mir-184-MB,tni-mir-184-MB,dre-mir-184-2-MB,abu-mir-184a-MB,mne-mir-184-MB,hsa-mir-184-MB,cja-mir-184-MB,tch-mir-184-MB
ONI_277	Olfactores	mir-15	UAGCAGCACAUAAUGGUUUGUG	AGCAGCA	oni-miR-15a	ola-miR-15a_MIMAT0022650_Oryzias-latipes	hsa-miR-15a-5p_MIMAT0000068_Homo-sapiens	1379	1378	uagcagcacggaaugguuugu	aggccauacugugcugccgca	uagcagcacggaaugguuuguggguuauacugagaugcaggccauacugugcugccgca	chrLG16-21:12108762..12108821:+	none	mze-mir-15a-MB,oni-mir-15a-MB,abu-mir-15a-MB,ola-mir-15a-MB,nbr-mir-15a-MB,pny-mir-15a-MB
ONI_970	Vertebrata	mir-19	UGUGCAAAUCUAUGCAAAACUGA	GUGCAAA	oni-miR-19a	ola-miR-19a_MIMAT0022653_Oryzias-latipes	hsa-miR-19a-3p_MIMAT0000073_Homo-sapiens	834	224	ugugcaaaucuaugcaaaacu	aguuuugcauaguugcgcugc	aguuuugcauaguugcgcugcaagaagaaauaaguugugcaaaucuaugcaaaacu	GL831311-1:1393233..1393289:+	none	oni-mir-19a-MB,nbr-mir-19a-MB,abu-mir-19a-1-MB,mze-mir-19a-MB,pny-mir-19a-1-MB
ONI_849	Vertebrata	mir-338	UCCAGCAUCAGUGAUUUUGUU	CCAGCAU	oni-miR-338-3p	ola-miR-338-3p_MIMAT0022580_Oryzias-latipes	rno-miR-338-3p_MIMAT0000581_Rattus-norvegicus	4971	117	uccagcaucagugauuuuguu	aacaauauccuggugcugccugagu	aacaauauccuggugcugccugagugcuccuuaaagacuccagcaucagugauuuuguu	chrLG8-24:23818533..23818592:-	none	nbr-mir-338-2-MB,gmo-mir-338-2-MB,pny-mir-338-2-MB,ola-mir-338-2-MB,mze-mir-338-2-MB,abu-mir-338-2-MB,oni-mir-338-2-MB
ONI_322	Bilateria	let-7	UGAGGUAGUAGGUUGUAUAGUU	GAGGUAG	oni-let-7a-5p	ola-let-7a-5p_MIMAT0022549_Oryzias-latipes	cel-let-7-5p_MIMAT0000001_Caenorhabditis-elegans	265541	1955	ugagguaguagguuguauaguu	ccgugcgaguucaacuguccuuugg	ccgugcgaguucaacuguccuuuggggugagguaguagguuguauaguu	chrLG17:24376833..24376882:+	Cpi-Let-7-P6-MG,Rno-Let-7-P10-MG,Mml-Let-7-P1-MG,Ami-Let-7-P13-MG,Ete-Let-7-P12-MG,Sha-Let-7-P8-MG,Ete-Let-7-P8-MG,Rno-Let-7-P12-MG,Sha-Let-7-P1-MG,Ete-Let-7-P10-MG	ssc-let-7f-2-MB,oni-let-7e-2-MB,ppa-let-7a-2-MB,dno-let-7b-MB,pal-let-7i-MB,bta-let-7a-1-MB,cja-let-7i-MB,abu-let-7d-2-MB,oan-let-7c-1-MB,chi-let-7i-MB
ONI_826	Vertebrata	mir-204	UUCCCUUUGUCAUCCUAUGCCU	UCCCUUU	oni-miR-204	ola-miR-204_MIMAT0022589_Oryzias-latipes	mmu-miR-204-5p_MIMAT0000237_Mus-musculus	405	259	uucccuuugucauccuaugccu	gcagggacagcaaagggaugc	uucccuuugucauccuaugccuggaacuuggauaaggcagggacagcaaagggaugc	chrLG7:38761815..38761872:-	none	pbv-mir-204-2-MB,oni-mir-204a-1-MB,nbr-mir-204-1-MB,oha-mir-204-2-MB,pny-mir-204-1-MB,mze-mir-204-1-MB,tni-mir-204a-MB,gmo-mir-204-1-MB,abu-mir-204-1-MB
ONI_978	Vertebrata	mir-144	CUACAGUAUAGAUGAUGUAC	UACAGUA	oni-miR-144	ola-miR-144_MIMAT0022626_Oryzias-latipes	mmu-miR-101b-3p_MIMAT0000616_Mus-musculus	9653	7088	cuacaguauagaugauguac	ggauaucaucuuauacuguaagu	ggauaucaucuuauacuguaaguuuauuaaagagacacuacaguauagaugauguac	GL831331-1:655263..655320:+	none	oni-mir-144b-MB,mze-mir-144-MB,ola-mir-144-MB,nbr-mir-144-MB,pny-mir-144-MB,oni-mir-144a-MB,abu-mir-144-MB,pol-mir-144-MB
ONI_482	Eumetazoa	mir-10	UACCCUGUAGAACCGAAUUUGU	ACCCUGU	oni-miR-10b	ola-miR-10b_MIMAT0022651_Oryzias-latipes	cel-miR-57-5p_MIMAT0000029_Caenorhabditis-elegans	473	217	uacccuguagaaccgaauuugu	aaauacgucucuacaggaaua	uacccuguagaaccgaauuugugugaaguacaagcagucgcaaauacgucucuacaggaaua	chrLG20:24841714..24841776:-	none	abu-mir-10a-1-MB,mze-mir-10a-MB,pny-mir-10a-1-MB,nbr-mir-10a-1-MB,gmo-mir-10a-1-MB,oni-mir-10a-1-MB
ONI_12	Vertebrata	mir-19	UGUGCAAAUCUAUGCAAAACUGA	GUGCAAA	oni-miR-19a	ola-miR-19a_MIMAT0022653_Oryzias-latipes	hsa-miR-19a-3p_MIMAT0000073_Homo-sapiens	833	216	ugugcaaaucuaugcaaaacu	uuuugcauaguugcacuac	uuuugcauaguugcacuacaagaauauaugaguugugcaaaucuaugcaaaacu	chrLG1:7385281..7385335:+	none	oni-mir-19a-MB,nbr-mir-19a-MB,abu-mir-19a-1-MB,mze-mir-19a-MB,pny-mir-19a-1-MB
ONI_769	Vertebrata	mir-19	UGUGCAAAUCUAUGCAAAACUGA	GUGCAAA	oni-miR-19b	ola-miR-19b_MIMAT0022594_Oryzias-latipes	hsa-miR-19a-3p_MIMAT0000073_Homo-sapiens	44	49	ugugcaaauccaugcaaagcucu	aguuuugauggcuugcucucagc	aguuuugauggcuugcucucagcuucugaaagacucugcugugcaaauccaugcaaagcucu	chrLG6:27553255..27553317:-	none	pny-mir-19b-1-MB,mze-mir-19b-1-MB,ssa-mir-19c-1-MB,abu-mir-19b-1-MB,oni-mir-19b-1-MB,nbr-mir-19b-1-MB
ONI_189	Bilateria	let-7	UGAGGUAGUAGGUUGUGUGGUU	GAGGUAG	oni-let-7b	ola-let-7b_MIMAT0022551_Oryzias-latipes	cel-let-7-5p_MIMAT0000001_Caenorhabditis-elegans	13908	1117	ugagguaguagguugugugguu	uuacccagccuguagggccuuuacu	uuacccagccuguagggccuuuacugauguucguacggggugagguaguagguugugugguu	chrLG13:31763744..31763806:-	Cpi-Let-7-P6-MG,Rno-Let-7-P10-MG,Mml-Let-7-P1-MG,Ami-Let-7-P13-MG,Ete-Let-7-P12-MG,Sha-Let-7-P8-MG,Ete-Let-7-P8-MG,Rno-Let-7-P12-MG,Sha-Let-7-P1-MG,Ete-Let-7-P10-MG	ssc-let-7f-2-MB,oni-let-7e-2-MB,ppa-let-7a-2-MB,dno-let-7b-MB,pal-let-7i-MB,bta-let-7a-1-MB,cja-let-7i-MB,abu-let-7d-2-MB,oan-let-7c-1-MB,chi-let-7i-MB
ONI_597	Vertebrata	mir-27	UUCACAGUGGUUAAGUUCUGC	UCACAGU	oni-miR-27c-3p	ola-miR-27c-3p_MIMAT0022582_Oryzias-latipes	hsa-miR-27a-3p_MIMAT0000084_Homo-sapiens	166131	191592	uucacagugguuaaguucugc	agggcugcagccugcaggggaca	uucacagugguuaaguucugccgccacagggcugcagccugcaggggaca	chrLG4:982582..982632:+	none	abu-mir-27c-MB,tni-mir-27c-MB,oni-mir-27c-MB,ola-mir-27c-MB,oni-mir-27f-MB
ONI_41	Vertebrata	mir-192	AUGACCUAUGAAUUGACAGCC	UGACCUA	oni-miR-192-5p	ola-miR-192-5p_MIMAT0022624_Oryzias-latipes	hsa-miR-192-5p_MIMAT0000222_Homo-sapiens	28	28	augaccuaugaauugacagcc	cugucaguucuguaggccacu	augaccuaugaauugacagccagugauuuccagccucugccugucaguucuguaggccacu	chrLG10:6970812..6970873:+	none	tni-mir-192-MB,abu-mir-192-MB,nbr-mir-192-MB,oni-mir-192-MB,mze-mir-192-MB,pny-mir-192-MB
ONI_631	Vertebrata	mir-181	AACAUUCAACGCUGUCGGUGAGU	ACAUUCA	oni-miR-181a-5p	ola-miR-181a-5p_MIMAT0022586_Oryzias-latipes	mmu-miR-181a-5p_MIMAT0000210_Mus-musculus	12278	132	aacauucaacgcugucggugagu	uugcugucagccugaguuuu	uugcugucagccugaguuuuucaagucuuggagaacauucaacgcugucggugagu	chrLG4:13320178..13320234:-	Gga-Mir-181-P1a-MG,Mmu-Mir-181-P2c-MG,Dno-Mir-181-P2b-MG,Aca-Mir-181-P1a-MG,Xtr-Mir-181-P2a-MG,Xtr-Mir-181-P1a-MG,Cfa-Mir-181-P1b-MG,Sha-Mir-181-P1c-MG,Ete-Mir-181-P1c-MG,Hsa-Mir-181-P1b-MG	ssa-mir-181a-3-MB,gga-mir-181a-2-MB,gmo-mir-181a-4-MB,rno-mir-181a-1-MB,dno-mir-181a-1-MB,oni-mir-181c-2-MB,xla-mir-181b-2-MB,hsa-mir-181d-MB,nbr-mir-181a-MB,eca-mir-181a-2-MB
ONI_474	Bilateria	mir-29	UAGCACCAUUUGAAAUCAGUGU	AGCACCA	oni-miR-29b	ola-miR-29b_MIMAT0022569_Oryzias-latipes	cel-miR-49-3p_MIMAT0000020_Caenorhabditis-elegans	810	626	uagcaccauuugaaaucagugu	ugugaggugucaaaagaagugcccag	uagcaccauuugaaaucaguguucuuggggcgggaaguauguuucaaugaccagcuccaggcagcugugaggugucaaaagaagugcccag	chrLG20:7317679..7317770:-	Aca-Mir-29-P1b-MG,Cli-Mir-29-P1a-MG,Rno-Mir-29-P2a-MG,Cfa-Mir-29-P2a-MG,Mml-Mir-29-P2b-v2-MG,Mmu-Mir-29-P2a-MG,Rno-Mir-29-P2b3-MG,Hsa-Mir-29-P2b-v2-MG,Ocu-Mir-29-P2a-MG,Xtr-Mir-29-P1b-MG	bta-mir-29b-1-MB,mml-mir-29b-2-MB,oni-mir-29d-MB,ggo-mir-29b-1-MB,mle-mir-29b-MB,abu-mir-29a-1-MB,mmr-mir-29b-1-MB,hsa-mir-29c-MB,cgr-mir-29b-2-MB,eca-mir-29c-MB
ONI_949	Bilateria	mir-8	UAACACUGUCUGGUAACGAUG	AACACUG	oni-miR-200a	ola-miR-200a_MIMAT0022571_Oryzias-latipes	mmu-miR-141-3p_MIMAT0000153_Mus-musculus	1526	1520	uaacacugucugguaacgaug	uugugaagggcagcugaacuc	uaacacugucugguaacgauguuuucugggugacugcguggucuccgguauguaaaugacaaauauugugaagggcagcugaacuc	GL831308-1:160060..160146:+	none	pny-mir-200a-MB,abu-mir-200a-MB,nbr-mir-200a-MB,tni-mir-200a-MB,mze-mir-200a-MB,oni-mir-200a-MB
ONI_19	Bilateria	mir-92	UAUUGCACUUGUCCCGGCCUGU	AUUGCAC	oni-miR-92a	ola-miR-92a_MIMAT0022534_Oryzias-latipes	hsa-miR-25-3p_MIMAT0000081_Homo-sapiens	37403	40125	uauugcacuugucccggccugu	uggaaacgaggaaauagagcggacc	uauugcacuugucccggccuguguggaaacgaggaaauagagcggacc	chrLG1:7385824..7385872:+	none	nbr-mir-92a-1-MB,ola-mir-92a-1-MB,abu-mir-92a-1-MB,mze-mir-92a-1-MB,pny-mir-92-1-MB,oni-mir-92a-1-MB
ONI_840	Vertebrata	mir-338	UCCAGCAUCAGUGAUUUUGUU	CCAGCAU	oni-miR-338-3p	ola-miR-338-3p_MIMAT0022580_Oryzias-latipes	rno-miR-338-3p_MIMAT0000581_Rattus-norvegicus	4949	4806	uccagcaucagugauuuuguu	cagaaaagcuguauggugauaa	uccagcaucagugauuuuguugccagggggaggacuaagucaacagaaaagcuguauggugauaa	chrLG8-24:9610275..9610340:-	none	nbr-mir-338-2-MB,gmo-mir-338-2-MB,pny-mir-338-2-MB,ola-mir-338-2-MB,mze-mir-338-2-MB,abu-mir-338-2-MB,oni-mir-338-2-MB
ONI_376	Vertebrata	mir-27	UUCACAGUGGCUAAGUUCAGU	UCACAGU	oni-miR-27d-3p	ola-miR-27d-3p_MIMAT0022647_Oryzias-latipes	hsa-miR-27a-3p_MIMAT0000084_Homo-sapiens	1915	1407	uucacaguggcuaaguucagu	ugaacuccugcauaccugagag	uucacaguggcuaaguucaguguccaacaugaaagaaugaacuccugcauaccugagag	chrLG18:17732503..17732562:-	Ete-Mir-27-P2-MG,Dno-Mir-27-P1-MG,Ocu-Mir-27-P2-MG,Gga-Mir-27-P2-MG,Bta-Mir-27-P2-MG,Mml-Mir-27-P2-MG,Xtr-Mir-27-P1-MG,Mml-Mir-27-P1-MG,Aca-Mir-27-P1-MG,Mmu-Mir-27-P2-MG	ptr-mir-27b-MB,eca-mir-27a-MB,tch-mir-27b-MB,ssa-mir-27b-1-MB,mne-mir-27a-MB,ssa-mir-27a-1-MB,oni-mir-27c-MB,ssc-mir-27b-MB,cgr-mir-27a-MB,abu-mir-27e-1-MB
ONI_812	Gnathostomata	mir-102	UACAGUACUAUGAUAACUGAAG	ACAGUAC	oni-miR-101b-3p	ola-miR-101b-3p_MIMAT0022606_Oryzias-latipes	hsa-miR-101-3p_MIMAT0000099_Homo-sapiens	1183	807	uacaguacuaugauaacugaag	uccuguuauucagguaacacuaca	uacaguacuaugauaacugaagauuggcagugccaucacaauacacucuuccuguuauucagguaacacuaca	chrLG7:21718366..21718439:-	none	ola-mir-101b-MB,tni-mir-101b-MB

## Sheet: ssa
MD_id	Node_of_birth	miRNA_family	rep_seq	seed_seq	miRNA	MD_species_hit	MD_closest_hit	mature_reads	star_reads	mature_seq	start_seq	precursor_seq	genomic_coordinate	hits_at_MirGeneDB	hits_at_miRBase
SSA_629	S. salar	none	AAACCGUUACCAUUACUGAGUU	AACCGUU	ssa-miR-451	-	hsa-miR-451a_MIMAT0001631_Homo-sapiens	1665	1021	aaaccguuaccauuacugagu	uuuagcaaugguaaagguucu	aaaccguuaccauuacugaguuuuagcaaugguaaagguucu	CM003291.1_Salmo_salar_isolate_Sally_breed_double_haploid_chromosome_ssa13,_whole_genome_shotgun_sequence:72535209..72535251:+	none	none
SSA_627	S. salar	none	AAACCGUUACCAUUACUGAGUU	AACCGUU	ssa-miR-451	-	hsa-miR-451a_MIMAT0001631_Homo-sapiens	1665	1070	aaaccguuaccauuacugagu	uuuagcaaugguaaagguucu	aaaccguuaccauuacugaguuuuagcaaugguaaagguucu	CM003291.1_Salmo_salar_isolate_Sally_breed_double_haploid_chromosome_ssa13,_whole_genome_shotgun_sequence:72535083..72535125:+	none	none
SSA_46	S. salar	none	CCUUGACCACGUAACCUGACC	CUUGACC	ssa-novel_1	-	-	220	170	ccuugaccacguaaccugacc	uuaggucagauguggucaggag	ccuugaccacguaaccugaccauaguuuucuugguuaggucagauguggucaggag	CM003279.1_Salmo_salar_isolate_Sally_breed_double_haploid_chromosome_ssa01,_whole_genome_shotgun_sequence:106153512..106153568:-	none	none
SSA_88	S. salar	none	AAGUCAGGCUCCUGGCUGGA	AGUCAGG	ssa-miR-344	-	mmu-miR-344i_MIMAT0022503_Mus-musculus	168	93	aagucagggguaaggcucaggcu	ucuagcccauaaccacugauaca	aagucagggguaaggcucaggcuguauaaaaguaugaacaagucuagcccauaaccacugauaca	CM003280.1_Salmo_salar_isolate_Sally_breed_double_haploid_chromosome_ssa02,_whole_genome_shotgun_sequence:56301382..56301447:-	none	none
SSA_541	S. salar	none	AAGUCAGGCUCCUGGCUGGA	AGUCAGG	ssa-miR-344	-	mmu-miR-344i_MIMAT0022503_Mus-musculus	168	75	aagucagggguaaggcucaggcu	ucuagcccauaaccacugauaca	aagucagggguaaggcucaggcuguauaaagguaugaacaagucuagcccauaaccacugauaca	CM003290.1_Salmo_salar_isolate_Sally_breed_double_haploid_chromosome_ssa12,_whole_genome_shotgun_sequence:13508909..13508974:+	none	none
SSA_681	S. salar	none	CAUAAAAGCUCAGUGUCAAACU	AUAAAAG	ssa-miR-64_2	-	crm-miR-64c-3p_MIMAT0011592_Caenorhabditis-remanei	146	120	cauaaaaguaguugguugagau	ucucaaugacuacuuuugaggu	cauaaaaguaguugguugagaugagucauggguguaucucaaugacuacuuuugaggu	CM003292.1_Salmo_salar_isolate_Sally_breed_double_haploid_chromosome_ssa14,_whole_genome_shotgun_sequence:58147258..58147316:+	none	none
SSA_163	S. salar	none	GCAGUCCAUGGGCAUAUACAC	CAGUCCA	ssa-miR-455	-	hsa-miR-455-3p_MIMAT0004784_Homo-sapiens	136	39	ucaguccaugacuaggcuuaac	ugagccuuguccuggacuaaga	ugagccuuguccuggacuaagaaguacuuccaauggcuauuuucaguccaugacuaggcuuaac	CM003281.1_Salmo_salar_isolate_Sally_breed_double_haploid_chromosome_ssa03,_whole_genome_shotgun_sequence:65494343..65494407:-	none	none
SSA_1252	S. salar	none	GCAGUCCAUGGGCAUAUACAC	CAGUCCA	ssa-miR-455	-	hsa-miR-455-3p_MIMAT0004784_Homo-sapiens	136	43	ucaguccaugacuaggcuuaac	ugagccuuguccuggacuaaga	ugagccuuguccuggacuaagaaguacuuccaauggcuauuuucaguccaugacuaggcuuaac	AGKD04026514.1_Salmo_salar_breed_double_haploid_isolate_Sally_jcf1000093063_0_0,_whole_genome_shotgun_sequence:1605..1669:+	none	none
SSA_83	Vertebrata	none	GGUGGUUGAGGCUGCAGUAAGU	GUGGUUG	ssa-miR-1273	-	oan-miR-1361-5p_MIMAT0007021_Ornithorhynchus-anatinus	114	110	ugugguugaauaugaagucuuaac	uuugucuuuauaacaaccagauuug	uuugucuuuauaacaaccagauuuguauuuguauucaugugguugaauaugaagucuuaac	CM003280.1_Salmo_salar_isolate_Sally_breed_double_haploid_chromosome_ssa02,_whole_genome_shotgun_sequence:38720219..38720280:-	none	none
SSA_900	S. salar	none	ACAGUCGAACAACGCCCUGGAC	CAGUCGA	ssa-novel_2	-	-	114	77	acagucgaacaacgcccuggac	acagggcgucauucggaugcgc	acagggcgucauucggaugcgcguucacuaucacacagucgaacaacgcccuggac	CM003297.1_Salmo_salar_isolate_Sally_breed_double_haploid_chromosome_ssa19,_whole_genome_shotgun_sequence:26006372..26006428:+	none	none
SSA_1128	S. salar	none	AACUGUAAGAUCCUUGACCGCC	ACUGUAA	ssa-novel_3	-	-	95	86	aacuguaagauccuugaccgcc	uggucacuggucugacagcaga	aacuguaagauccuugaccgcccuggaccauccucuggaccauugguggucacuggucugacagcaga	CM003303.1_Salmo_salar_isolate_Sally_breed_double_haploid_chromosome_ssa25,_whole_genome_shotgun_sequence:26146902..26146970:-	none	none
SSA_288	S. salar	none	GCAGUCCAUGGGCAUAUACAC	CAGUCCA	ssa-miR-455	-	hsa-miR-455-3p_MIMAT0004784_Homo-sapiens	75	48	ucaguccaugacuaggcuuaac	ugagccuaguccuggacuaag	ugagccuaguccuggacuaagaaguacuuucaauggcuauuuucaguccaugacuaggcuuaac	CM003284.1_Salmo_salar_isolate_Sally_breed_double_haploid_chromosome_ssa06,_whole_genome_shotgun_sequence:33670974..33671038:+	none	none
SSA_647	S. salar	none	AUCUCCCGCCCCUCUGCACGCC	UCUCCCG	ssa-miR-8331	-	ppc-miR-8331-3p_MIMAT0033207_Pristionchus-pacificus	74	64	aucucccgccccucugcacgcc	cgugcggaugggcgagauagug	cgugcggaugggcgagauagugcgcaucacaccguaaugcaucucccgccccucugcacgcc	CM003291.1_Salmo_salar_isolate_Sally_breed_double_haploid_chromosome_ssa13,_whole_genome_shotgun_sequence:12251255..12251317:-	none	none
SSA_20	Vertebrata	mir-130	CAGUGCAAUGUUAAAAGGGCAU	AGUGCAA	ssa-miR-130	-	mmu-miR-130a-3p_MIMAT0000141_Mus-musculus	70	18	uagugcaacauugucaaagcag	gcuaugacaauacuauugcacu	gcuaugacaauacuauugcacugcuagaaugaaugguacaguagugcaacauugucaaagcag	CM003279.1_Salmo_salar_isolate_Sally_breed_double_haploid_chromosome_ssa01,_whole_genome_shotgun_sequence:121794069..121794132:+	none	none
SSA_523	Vertebrata	mir-130	CAGUGCAAUGUUAAAAGGGCAU	AGUGCAA	ssa-miR-130	-	mmu-miR-130a-3p_MIMAT0000141_Mus-musculus	70	28	uagugcaacauugucaaagcag	gcuaugacaauacuauugcacu	gcuaugacaauacuauugcacugcuagaaugaaugauacaguagugcaacauugucaaagcag	CM003289.1_Salmo_salar_isolate_Sally_breed_double_haploid_chromosome_ssa11,_whole_genome_shotgun_sequence:72124803..72124866:-	none	none
SSA_510	S. salar	none	UUGCUGGUUACAUGGUCUGUGA	UGCUGGU	ssa-miR-1654	-	gga-miR-1654_MIMAT0007533_Gallus-gallus	65	57	uugcugguuacauggucuguga	ucaaggcacacuuaaccagcaug	uugcugguuacauggucugugauuuauuuauaauucaaggcacacuuaaccagcaug	CM003289.1_Salmo_salar_isolate_Sally_breed_double_haploid_chromosome_ssa11,_whole_genome_shotgun_sequence:18794090..18794147:-	none	none
SSA_185	S. salar	none	UCCGGACCAAAUGUGAACAUA	CCGGACC	ssa-novel_4	-	-	66	56	uccggaccaaaugugaacaua	uuguucagauuugguccggacug	uccggaccaaaugugaacauagaugacuauguuuuguucagauuugguccggacug	CM003282.1_Salmo_salar_isolate_Sally_breed_double_haploid_chromosome_ssa04,_whole_genome_shotgun_sequence:38533323..38533379:+	none	none
SSA_37	S. salar	none	AGUUUCCCGGACACAGAUUAAGCC	GUUUCCC	ssa-novel_5	-	-	63	63	aguuucccggacacagauuaagcc	uuuugucugucugggaaaccggc	aguuucccggacacagauuaagccuagucauaauuauuauguuuugucugucugggaaaccggc	CM003279.1_Salmo_salar_isolate_Sally_breed_double_haploid_chromosome_ssa01,_whole_genome_shotgun_sequence:35767991..35768055:-	none	none
[truncated: 388 more rows]

## Sheet: omy
MD_id	Node_of_birth	miRNA_family	rep_seq	seed_seq	miRNA	MD_species_hit	MD_closest_hit	mature_reads	star_reads	mature_seq	start_seq	precursor_seq	genomic_coordinate	hits_at_MirGeneDB	hits_at_miRBase
[truncated: 534 more rows]

[truncated: 15 more sheets: loc, xtr, xla, aca, gga, tgu, oan, mdo, bta, cfa, ocu, itr, mmu, mml, hsa]
