# Supplementary material for: A comparative analysis of heart microRNAs in vertebrates brings novel insights into the evolution of genetic regulatory networks
Source: BMC Genomics. 2021 Mar 4;22:153. doi: 10.1186/s12864-021-07441-4 (PMC7931589; doi:10.1186/s12864-021-07441-4)
Supplement: Supplementary file 4 — Additional file 4 Supplementary data in xls format. [file 12864_2021_7441_MOESM4_ESM.xlsx]

## Sheet: Table_S1
Table_S1. Summary of interactions detected in the heart GRN analysis.
Conserved/ Group-specific miRNA	miRNA	Target gene	Number of species	Species
Conserved	mir-191	ENSP00000354487	2	dre,oni
Conserved	mir-191	ENSP00000362151	3	dre,mmu,mml
Conserved	mir-191	ENSP00000366897	1	oni
Conserved	mir-191	CX40|GJA5	1	xtr
Conserved	mir-191	ENSP00000367316	1	aca
Conserved	mir-191	ENSP00000481029	1	aca
Conserved	mir-191	ENSP00000358854	8	gga,mdo,bta,cfa,itr,mmu,mml,hsa
Conserved	mir-191	ENSP00000345206	1	oan
Conserved	mir-191	ENSP00000262971	1	mml
Conserved	mir-191	ENSP00000437955	1	mml
Conserved	mir-214	ENSP00000366897	7	dre,oni,gga,mdo,mmu,mml,hsa
Conserved	mir-214	ENSP00000367316	2	dre,oni
Conserved	mir-214	FOXH1	2	dre,cfa
Conserved	mir-214	ENSP00000362107	2	dre,gga
Conserved	mir-214	ENSP00000262971	2	dre,cfa
Conserved	mir-214	SMAD1	2	oni,oan
Conserved	mir-214	ENSP00000477817	3	oni,aca,itr
Conserved	mir-214	ENSP00000340361	4	oni,cfa,itr,hsa
Conserved	mir-214	ENSP00000218867	2	oni,mmu
Conserved	mir-214	SRF	5	oni,loc,xtr,mdo,cfa
Conserved	mir-214	ENSP00000351905	3	oni,cfa,hsa
Conserved	mir-214	CX40|GJA5	1	oni
Conserved	mir-214	ENSP00000324560	5	loc,xtr,gga,cfa,mml
Conserved	mir-214	ENSP00000345206	2	loc,oan
Conserved	mir-214	ENSP00000283147	2	loc,oan
Conserved	mir-214	ENSP00000379644	1	loc
Conserved	mir-214	ENSP00000275230	2	xtr,mdo
Conserved	mir-214	ENSP00000354487	2	xtr,itr
Conserved	mir-214	TBX20	1	xtr
Conserved	mir-214	HAND1	3	xtr,mdo,cfa
Conserved	mir-214	ENSP00000358854	1	gga
Conserved	mir-214	ENSP00000362151	3	gga,cfa,mmu
Conserved	mir-214	ENSP00000353408	1	gga
Conserved	mir-214	ENSP00000360162	2	oan,cfa
Conserved	mir-214	ENSP00000286201	1	hsa
Conserved	mir-218	ENSP00000358854	2	dre,itr
Conserved	mir-218	ENSP00000340361	2	dre,hsa
Conserved	mir-218	ENSP00000286201	3	dre,gga,cfa
Conserved	mir-218	ENSP00000345206	2	dre,itr
Conserved	mir-218	FOXH1	1	dre
Conserved	mir-218	ENSP00000437955	2	dre,mml
Conserved	mir-218	ENSP00000262971	1	dre
Conserved	mir-218	ENSP00000295113	5	dre,mdo,itr,mml,hsa
Conserved	mir-218	ENSP00000477817	3	dre,cfa,itr
Conserved	mir-218	ENSP00000425979	1	dre
Conserved	mir-218	ENSP00000218867	1	oni
Conserved	mir-218	ENSP00000367316	2	oni,loc
Conserved	mir-218	ENSP00000354487	3	oni,xtr,aca
Conserved	mir-218	ENSP00000366897	4	oni,loc,mmu,hsa
Conserved	mir-218	SRF	2	oni,xtr
Conserved	mir-218	ENSP00000275230	2	oni,itr
Conserved	mir-218	ENSP00000308275	2	oni,xtr
Conserved	mir-218	ENSP00000353408	3	oni,aca,mdo
Conserved	mir-218	HAND1	2	loc,mdo
Conserved	mir-218	ENSP00000283147	5	loc,gga,cfa,mml,hsa
Conserved	mir-218	ENSP00000379644	3	loc,aca,gga
Conserved	mir-218	CX40|GJA5	3	aca,gga,mdo
Conserved	mir-218	ENSP00000351905	2	aca,mml
Conserved	mir-218	ENSP00000360162	1	aca
Conserved	mir-218	ENSP00000362107	1	gga
Conserved	mir-218	TBX20	2	cfa,itr
Conserved	mir-218	ENSP00000360532	1	mmu
Conserved	mir-218	ENSP00000481029	1	mmu
Conserved	mir-218	SMAD1	1	mml
Conserved	mir-193	ENSP00000362151	6	dre,aca,mdo,mmu,mml,hsa
Conserved	mir-193	ENSP00000345206	2	dre,oan
Conserved	mir-193	CX40|GJA5	5	dre,xtr,bta,mml,hsa
Conserved	mir-193	ENSP00000262971	3	dre,cfa,hsa
Conserved	mir-193	ENSP00000340361	5	dre,oni,cfa,mmu,hsa
Conserved	mir-193	ENSP00000477817	4	oni,loc,mdo,mmu
Conserved	mir-193	SMAD1	3	oni,aca,mml
Conserved	mir-193	ENSP00000366897	2	oni,gga
Conserved	mir-193	ENSP00000351905	5	oni,loc,oan,cfa,hsa
Conserved	mir-193	TBX20	5	oni,aca,cfa,itr,mmu
Conserved	mir-193	ENSP00000275230	5	oni,cfa,itr,mml,hsa
Conserved	mir-193	ENSP00000290378	1	loc
Conserved	mir-193	ENSP00000481842	2	loc,mml
Conserved	mir-193	ENSP00000324560	6	loc,xtr,gga,mdo,bta,cfa
Conserved	mir-193	SRF	5	xtr,mdo,cfa,itr,hsa
Conserved	mir-193	ENSP00000358854	3	xtr,gga,mdo
Conserved	mir-193	HAND1	4	xtr,oan,mdo,bta
Conserved	mir-193	ENSP00000379644	3	aca,mmu,hsa
Conserved	mir-193	ENSP00000353408	2	aca,hsa
Conserved	mir-193	ENSP00000360162	1	aca
Conserved	mir-193	ENSP00000362107	1	gga
Conserved	mir-193	ENSP00000295113	3	gga,itr,hsa
Conserved	mir-193	FOXH1	2	cfa,mml
Conserved	mir-193	ENSP00000283147	2	cfa,mmu
Conserved	mir-193	ENSP00000218867	2	cfa,mmu
Conserved	mir-193	ENSP00000367316	1	hsa
Conserved	mir-181	ENSP00000351905	6	dre,oni,bta,cfa,mml,hsa
Conserved	mir-181	ENSP00000340361	6	dre,oni,cfa,itr,mml,hsa
Conserved	mir-181	ENSP00000286201	3	dre,oni,mdo
Conserved	mir-181	ENSP00000379644	12	dre,oni,loc,aca,gga,oan,mdo,cfa,itr,mmu,mml,hsa
Conserved	mir-181	ENSP00000367316	2	dre,aca
Conserved	mir-181	FOXH1	1	dre
Conserved	mir-181	ENSP00000437955	1	dre
Conserved	mir-181	ENSP00000362107	4	dre,oni,xtr,gga
Conserved	mir-181	ENSP00000295113	3	dre,oni,mdo
Conserved	mir-181	ENSP00000011619	2	dre,mml
Conserved	mir-181	ENSP00000477817	7	dre,oni,loc,cfa,itr,mmu,mml
Conserved	mir-181	ENSP00000345206	4	dre,oni,oan,mdo
Conserved	mir-181	ENSP00000353408	4	dre,gga,mdo,bta
Conserved	mir-181	ENSP00000324560	5	oni,loc,mdo,mml,hsa
Conserved	mir-181	ENSP00000354487	2	oni,itr
Conserved	mir-181	ENSP00000366897	3	oni,mmu,hsa
Conserved	mir-181	SRF	6	oni,loc,mdo,itr,mmu,hsa
Conserved	mir-181	ENSP00000425979	4	oni,mdo,mml,hsa
Conserved	mir-181	ENSP00000275230	2	oni,aca
Conserved	mir-181	ENSP00000290378	2	loc,hsa
Conserved	mir-181	ENSP00000360532	1	loc
Conserved	mir-181	ENSP00000481842	3	loc,itr,hsa
Conserved	mir-181	ENSP00000362151	1	aca
Conserved	mir-181	ENSP00000360162	1	aca
Conserved	mir-181	HAND1	1	mdo
Conserved	mir-181	ENSP00000308275	1	cfa
Conserved	mir-181	ENSP00000283147	1	cfa
Conserved	mir-181	ENSP00000358854	1	itr
Conserved	mir-181	TBX20	1	itr
Conserved	mir-181	ENSP00000218867	1	mmu
Conserved	mir-10	ENSP00000340361	5	dre,oni,aca,cfa,hsa
Conserved	mir-10	ENSP00000366897	2	dre,oni
Conserved	mir-10	ENSP00000362151	6	dre,oni,mdo,cfa,itr,mmu
Conserved	mir-10	ENSP00000345206	2	dre,hsa
Conserved	mir-10	FOXH1	3	dre,loc,bta
Conserved	mir-10	ENSP00000477817	4	dre,bta,cfa,hsa
Conserved	mir-10	CX40|GJA5	4	oni,oan,mml,hsa
Conserved	mir-10	HAND1	1	loc
Conserved	mir-10	ENSP00000360162	2	loc,aca
Conserved	mir-10	ENSP00000358854	3	loc,aca,mdo
Conserved	mir-10	ENSP00000353408	4	loc,gga,itr,mml
Conserved	mir-10	ENSP00000367316	9	loc,aca,mdo,bta,cfa,itr,mmu,mml,hsa
Conserved	mir-10	ENSP00000283147	4	loc,oan,mmu,hsa
Conserved	mir-10	TBX20	4	loc,cfa,itr,mmu
Conserved	mir-10	ENSP00000275230	3	xtr,itr,mmu
Conserved	mir-10	ENSP00000308275	3	xtr,bta,mml
Conserved	mir-10	ENSP00000218867	4	aca,gga,itr,mml
Conserved	mir-10	ENSP00000351905	2	aca,mdo
Conserved	mir-10	ENSP00000362107	4	aca,cfa,mml,hsa
Conserved	mir-10	ENSP00000324560	3	gga,mdo,mml
Conserved	mir-10	SMAD1	2	oan,mml
Conserved	mir-10	SRF	4	cfa,itr,mmu,hsa
Conserved	mir-10	ENSP00000262971	2	cfa,hsa
Conserved	mir-10	ENSP00000295113	1	itr
Conserved	mir-10	ENSP00000290378	1	itr
Conserved	mir-10	ENSP00000425979	2	itr,mml
Conserved	mir-10	ENSP00000354487	1	mmu
Conserved	mir-10	ENSP00000286201	1	mmu
Conserved	mir-10	ENSP00000360532	1	mmu
Conserved	mir-10	ENSP00000481029	1	mmu
Conserved	mir-10	ENSP00000379644	1	hsa
Conserved	mir-29	ENSP00000360532	2	dre,cfa
Conserved	mir-29	ENSP00000362151	3	dre,oni,gga
Conserved	mir-29	ENSP00000379644	2	dre,hsa
Conserved	mir-29	ENSP00000345206	1	dre
Conserved	mir-29	CX40|GJA5	2	dre,oni
Conserved	mir-29	ENSP00000362107	4	dre,aca,gga,mdo
Conserved	mir-29	ENSP00000477817	2	dre,hsa
Conserved	mir-29	ENSP00000283147	2	oni,oan
Conserved	mir-29	ENSP00000360162	3	loc,aca,mdo
Conserved	mir-29	ENSP00000358854	9	loc,xtr,gga,bta,cfa,itr,mmu,mml,hsa
Conserved	mir-29	SRF	1	loc
Conserved	mir-29	ENSP00000275230	2	xtr,mdo
Conserved	mir-29	ENSP00000354487	3	xtr,mml,hsa
Conserved	mir-29	ENSP00000308275	2	xtr,itr
Conserved	mir-29	ENSP00000351905	3	aca,mdo,hsa
Conserved	mir-29	ENSP00000262971	7	aca,gga,mdo,bta,cfa,itr,hsa
Conserved	mir-29	ENSP00000290378	1	aca
Conserved	mir-29	ENSP00000353408	1	gga
Conserved	mir-29	ENSP00000295113	2	mdo,itr
Conserved	mir-29	ENSP00000366897	3	mdo,mmu,hsa
Conserved	mir-29	ENSP00000367316	1	mdo
Conserved	mir-29	ENSP00000324560	7	mdo,bta,cfa,itr,mmu,mml,hsa
Conserved	mir-29	ENSP00000481029	1	cfa
Conserved	mir-29	ENSP00000340361	2	itr,hsa
Conserved	mir-29	ENSP00000218867	1	mmu
Conserved	mir-29	ENSP00000437955	1	mmu
Conserved	mir-29	TBX20	1	mmu
Conserved	mir-29	HAND1	2	mml,hsa
Conserved	mir-142	ENSP00000351905	3	dre,oni,oan
Conserved	mir-142	ENSP00000360532	3	dre,loc,mmu
Conserved	mir-142	ENSP00000340361	2	dre,hsa
Conserved	mir-142	ENSP00000362151	2	dre,aca
Conserved	mir-142	ENSP00000286201	3	dre,oan,hsa
Conserved	mir-142	ENSP00000345206	5	dre,loc,oan,itr,mml
Conserved	mir-142	ENSP00000367316	5	dre,xtr,mmu,mml,hsa
Conserved	mir-142	ENSP00000362107	4	dre,oni,loc,aca
Conserved	mir-142	ENSP00000218867	2	dre,mmu
Conserved	mir-142	ENSP00000477817	1	oni
Conserved	mir-142	ENSP00000290378	1	oni
Conserved	mir-142	ENSP00000354487	2	oni,loc
Conserved	mir-142	TBX20	2	oni,itr
Conserved	mir-142	SRF	2	oni,itr
Conserved	mir-142	HAND1	1	loc
Conserved	mir-142	ENSP00000308275	1	loc
Conserved	mir-142	ENSP00000324560	1	loc
Conserved	mir-142	ENSP00000481842	1	loc
Conserved	mir-142	ENSP00000283147	2	loc,oan
Conserved	mir-142	ENSP00000358854	2	xtr,itr
Conserved	mir-142	SMAD1	4	bta,itr,mmu,mml
Conserved	mir-142	ENSP00000353408	2	bta,itr
Conserved	mir-142	ENSP00000437955	1	mml
Conserved	mir-142	ENSP00000366897	1	hsa
Conserved	mir-190	ENSP00000345206	4	dre,oni,loc,mdo
Conserved	mir-190	ENSP00000477817	2	oni,aca
Conserved	mir-190	ENSP00000283147	1	oni
Conserved	mir-190	ENSP00000366897	1	oni
Conserved	mir-190	SRF	1	oni
Conserved	mir-190	ENSP00000353408	3	oni,loc,itr
Conserved	mir-190	ENSP00000367316	1	loc
Conserved	mir-190	CX40|GJA5	1	loc
Conserved	mir-190	ENSP00000324560	1	gga
Conserved	mir-190	ENSP00000379644	3	oan,mmu,hsa
Conserved	mir-190	ENSP00000295113	1	oan
Conserved	mir-190	ENSP00000360532	2	cfa,mmu
Conserved	mir-190	TBX20	2	itr,mmu
Conserved	mir-190	ENSP00000360162	1	hsa
Conserved	mir-190	ENSP00000290378	1	hsa
Conserved	mir-458	ENSP00000218867	2	dre,loc
Conserved	mir-458	ENSP00000362151	1	dre
Conserved	mir-458	ENSP00000324560	1	oni
Conserved	mir-458	ENSP00000353408	1	oni
Conserved	mir-458	ENSP00000477817	1	oni
Conserved	mir-458	ENSP00000367316	1	loc
Conserved	mir-458	ENSP00000358854	2	loc,aca
Conserved	mir-458	ENSP00000275230	2	xtr,gga
Conserved	mir-458	SRF	1	xtr
Conserved	mir-458	CX40|GJA5	1	aca
Conserved	mir-458	ENSP00000286201	1	aca
Conserved	mir-458	TBX20	1	gga
Conserved	mir-458	ENSP00000362107	1	gga
Conserved	mir-458	ENSP00000295113	1	gga
Conserved	mir-17	ENSP00000351905	10	dre,oni,loc,aca,gga,oan,mdo,cfa,mmu,mml
Conserved	mir-17	SMAD1	7	dre,aca,mdo,bta,itr,mml,hsa
Conserved	mir-17	ENSP00000362107	2	dre,oni
Conserved	mir-17	TBX20	4	dre,loc,itr,mmu
Conserved	mir-17	ENSP00000340361	3	dre,oni,hsa
Conserved	mir-17	ENSP00000477817	6	oni,gga,bta,cfa,itr,mml
Conserved	mir-17	ENSP00000283147	4	oni,loc,gga,oan
Conserved	mir-17	ENSP00000345206	1	oni
Conserved	mir-17	ENSP00000290378	3	oni,loc,aca
Conserved	mir-17	ENSP00000366897	3	oni,mmu,hsa
Conserved	mir-17	SRF	1	oni
Conserved	mir-17	ENSP00000425979	2	oni,mml
Conserved	mir-17	ENSP00000360162	2	loc,aca
Conserved	mir-17	ENSP00000324560	8	loc,gga,mdo,cfa,itr,mmu,mml,hsa
Conserved	mir-17	ENSP00000358854	2	xtr,mdo
Conserved	mir-17	ENSP00000308275	2	xtr,mml
Conserved	mir-17	ENSP00000218867	1	aca
Conserved	mir-17	ENSP00000379644	3	aca,mmu,hsa
Conserved	mir-17	ENSP00000353408	2	mdo,itr
Conserved	mir-17	ENSP00000295113	3	mdo,bta,hsa
Conserved	mir-17	FOXH1	3	cfa,itr,mml
Conserved	mir-17	ENSP00000011619	1	cfa
Conserved	mir-17	ENSP00000367316	2	cfa,hsa
Conserved	mir-17	ENSP00000437955	3	cfa,itr,mml
Conserved	mir-17	ENSP00000275230	2	itr,mmu
Conserved	mir-17	ENSP00000481029	1	mmu
Conserved	mir-139	ENSP00000367316	3	oni,itr,mmu
Conserved	mir-139	ENSP00000477817	2	oni,itr
Conserved	mir-139	ENSP00000354487	5	oni,aca,mdo,cfa,itr
Conserved	mir-139	SRF	2	oni,xtr
Conserved	mir-139	ENSP00000262971	1	oni
Conserved	mir-139	TBX20	3	oni,cfa,itr
Conserved	mir-139	ENSP00000360162	1	oni
Conserved	mir-139	CX40|GJA5	1	oni
Conserved	mir-139	ENSP00000358854	1	xtr
Conserved	mir-139	ENSP00000379644	2	aca,mmu
Conserved	mir-139	ENSP00000351905	3	aca,mmu,hsa
Conserved	mir-139	ENSP00000362151	1	aca
Conserved	mir-139	ENSP00000425979	1	aca
Conserved	mir-139	ENSP00000275230	2	mdo,itr
Conserved	mir-139	ENSP00000286201	1	cfa
Conserved	mir-139	ENSP00000011619	1	cfa
Conserved	mir-139	ENSP00000340361	2	cfa,hsa
Conserved	mir-139	ENSP00000308275	1	itr
Conserved	mir-139	ENSP00000360532	1	mmu
Conserved	mir-139	ENSP00000481842	1	mmu
Conserved	mir-139	ENSP00000283147	1	mmu
Conserved	mir-139	ENSP00000481029	1	mmu
Conserved	mir-139	ENSP00000362107	1	mml
Conserved	mir-139	ENSP00000290378	1	hsa
Conserved	mir-140	ENSP00000362151	3	dre,cfa,itr
Conserved	mir-140	ENSP00000379644	4	dre,oni,loc,mml
Conserved	mir-140	FOXH1	1	dre
Conserved	mir-140	ENSP00000362107	2	dre,aca
Conserved	mir-140	ENSP00000218867	3	dre,cfa,itr
Conserved	mir-140	ENSP00000283147	2	oni,gga
Conserved	mir-140	ENSP00000345206	1	oni
Conserved	mir-140	ENSP00000286201	3	oni,mdo,cfa
Conserved	mir-140	ENSP00000366897	2	oni,mdo
Conserved	mir-140	ENSP00000425979	1	oni
Conserved	mir-140	TBX20	3	oni,gga,mmu
Conserved	mir-140	ENSP00000324560	6	loc,gga,bta,cfa,itr,mml
Conserved	mir-140	ENSP00000351905	2	loc,mmu
Conserved	mir-140	SRF	2	loc,mdo
Conserved	mir-140	CX40|GJA5	1	aca
Conserved	mir-140	ENSP00000353408	2	aca,mmu
Conserved	mir-140	ENSP00000360162	1	aca
Conserved	mir-140	ENSP00000295113	3	gga,mml,hsa
Conserved	mir-140	ENSP00000275230	2	gga,mmu
Conserved	mir-140	HAND1	1	mdo
Conserved	mir-140	ENSP00000367316	2	mdo,bta
Conserved	mir-140	ENSP00000477817	1	mdo
Conserved	mir-140	ENSP00000481842	2	bta,mml
Conserved	mir-140	ENSP00000308275	1	itr
Conserved	mir-140	ENSP00000360532	2	mmu,mml
Conserved	mir-140	SMAD1	1	mml
Conserved	mir-140	ENSP00000340361	1	hsa
Conserved	mir-33	ENSP00000324560	1	oni
Conserved	mir-33	ENSP00000283147	1	oni
Conserved	mir-33	ENSP00000345206	1	oni
Conserved	mir-33	ENSP00000354487	1	oni
Conserved	mir-33	CX40|GJA5	1	oni
Conserved	mir-33	ENSP00000353408	1	oni
Conserved	mir-33	HAND1	1	loc
Conserved	mir-33	ENSP00000360162	1	loc
Conserved	mir-33	ENSP00000358854	1	loc
Conserved	mir-33	TBX20	3	loc,aca,gga
Conserved	mir-33	SRF	1	loc
Conserved	mir-33	ENSP00000367316	2	aca,mdo
Conserved	mir-33	ENSP00000481029	2	aca,mmu
Conserved	mir-33	ENSP00000290378	1	aca
Conserved	mir-33	ENSP00000379644	1	gga
Conserved	mir-33	ENSP00000295113	2	mdo,hsa
Conserved	mir-33	ENSP00000425979	1	mdo
Conserved	mir-33	ENSP00000481842	1	mmu
Conserved	mir-33	ENSP00000360532	1	mmu
Conserved	mir-33	ENSP00000275230	1	hsa
Conserved	mir-101	ENSP00000362151	3	dre,cfa,mml
Conserved	mir-101	ENSP00000345206	4	dre,oni,oan,mml
Conserved	mir-101	FOXH1	1	dre
Conserved	mir-101	ENSP00000262971	2	dre,oni
Conserved	mir-101	ENSP00000324560	3	oni,loc,gga
Conserved	mir-101	ENSP00000477817	5	oni,aca,gga,mdo,itr
Conserved	mir-101	ENSP00000354487	10	oni,loc,aca,gga,oan,mdo,bta,cfa,itr,mmu
Conserved	mir-101	ENSP00000290378	2	oni,aca
Conserved	mir-101	ENSP00000360162	8	oni,aca,gga,oan,bta,cfa,mmu,mml
Conserved	mir-101	ENSP00000295113	1	loc
Conserved	mir-101	ENSP00000283147	2	loc,mml
Conserved	mir-101	SRF	4	loc,xtr,itr,hsa
Conserved	mir-101	ENSP00000286201	2	aca,hsa
Conserved	mir-101	ENSP00000367316	6	aca,mdo,cfa,itr,mml,hsa
Conserved	mir-101	ENSP00000379644	4	aca,gga,mmu,hsa
Conserved	mir-101	TBX20	3	aca,gga,itr
Conserved	mir-101	ENSP00000011619	8	gga,mdo,bta,cfa,itr,mmu,mml,hsa
Conserved	mir-101	SMAD1	3	mdo,itr,hsa
Conserved	mir-101	ENSP00000481842	2	bta,mml
Conserved	mir-101	ENSP00000340361	3	cfa,itr,hsa
Conserved	mir-101	ENSP00000358854	2	itr,hsa
Conserved	mir-101	ENSP00000351905	1	mmu
Conserved	mir-101	ENSP00000366897	2	mmu,hsa
Conserved	mir-101	ENSP00000425979	1	mml
Conserved	mir-204	ENSP00000362151	2	dre,cfa
Conserved	mir-204	ENSP00000379644	2	dre,aca
Conserved	mir-204	ENSP00000367316	6	dre,oni,loc,cfa,mmu,hsa
Conserved	mir-204	FOXH1	1	dre
Conserved	mir-204	ENSP00000437955	1	dre
Conserved	mir-204	ENSP00000218867	3	dre,oni,bta
Conserved	mir-204	ENSP00000353408	5	dre,oni,xtr,gga,itr
Conserved	mir-204	ENSP00000477817	3	oni,loc,aca
Conserved	mir-204	ENSP00000324560	1	oni
Conserved	mir-204	ENSP00000366897	3	oni,mmu,hsa
Conserved	mir-204	ENSP00000354487	4	oni,bta,cfa,itr
Conserved	mir-204	ENSP00000351905	6	oni,loc,aca,cfa,mmu,mml
Conserved	mir-204	TBX20	2	xtr,mmu
Conserved	mir-204	SRF	5	aca,gga,cfa,itr,mmu
Conserved	mir-204	ENSP00000286201	1	aca
Conserved	mir-204	ENSP00000362107	2	aca,gga
Conserved	mir-204	ENSP00000425979	1	aca
Conserved	mir-204	CX40|GJA5	2	gga,cfa
Conserved	mir-204	ENSP00000295113	1	gga
Conserved	mir-204	ENSP00000358854	7	gga,bta,cfa,itr,mmu,mml,hsa
Conserved	mir-204	ENSP00000262971	2	cfa,hsa
Conserved	mir-204	ENSP00000275230	1	itr
Conserved	mir-204	ENSP00000481842	1	itr
Conserved	mir-204	ENSP00000360532	1	mmu
Conserved	mir-204	ENSP00000308275	1	mml
Conserved	mir-204	ENSP00000340361	1	hsa
Conserved	mir-92	ENSP00000367316	9	dre,loc,aca,mdo,cfa,itr,mmu,mml,hsa
Conserved	mir-92	ENSP00000275230	1	dre
Conserved	mir-92	ENSP00000262971	6	dre,gga,cfa,itr,mmu,hsa
Conserved	mir-92	ENSP00000218867	2	oni,mmu
Conserved	mir-92	ENSP00000366897	2	oni,loc
Conserved	mir-92	ENSP00000290378	7	loc,mdo,bta,cfa,itr,mml,hsa
Conserved	mir-92	ENSP00000324560	1	loc
Conserved	mir-92	ENSP00000351905	2	loc,aca
Conserved	mir-92	ENSP00000283147	1	loc
Conserved	mir-92	ENSP00000286201	1	loc
Conserved	mir-92	ENSP00000379644	2	loc,gga
Conserved	mir-92	TBX20	4	loc,cfa,itr,mmu
Conserved	mir-92	SRF	2	loc,xtr
Conserved	mir-92	CX40|GJA5	1	aca
Conserved	mir-92	ENSP00000353408	1	aca
Conserved	mir-92	ENSP00000362107	1	gga
Conserved	mir-92	HAND1	8	oan,mdo,bta,cfa,itr,mmu,mml,hsa
Conserved	mir-92	ENSP00000481842	1	mdo
Conserved	mir-92	ENSP00000425979	1	mdo
Conserved	mir-92	ENSP00000358854	1	mmu
Conserved	mir-92	ENSP00000477817	1	mmu
Conserved	mir-24	SMAD1	1	dre
Conserved	mir-24	ENSP00000481842	2	dre,mmu
Conserved	mir-24	ENSP00000262971	2	dre,cfa
Conserved	mir-24	ENSP00000362107	3	dre,aca,gga
Conserved	mir-24	ENSP00000366897	1	oni
Conserved	mir-24	SRF	6	oni,aca,bta,cfa,mml,hsa
Conserved	mir-24	ENSP00000360162	2	oni,oan
Conserved	mir-24	CX40|GJA5	2	oni,gga
Conserved	mir-24	HAND1	1	loc
Conserved	mir-24	FOXH1	2	loc,mml
Conserved	mir-24	ENSP00000358854	7	xtr,bta,cfa,itr,mmu,mml,hsa
Conserved	mir-24	ENSP00000362151	5	gga,cfa,mmu,mml,hsa
Conserved	mir-24	ENSP00000308275	1	cfa
Conserved	mir-24	ENSP00000218867	2	cfa,mmu
Conserved	mir-24	ENSP00000324560	3	cfa,mml,hsa
Conserved	mir-24	ENSP00000477817	3	itr,mmu,mml
Conserved	mir-24	ENSP00000379644	2	mmu,hsa
Conserved	mir-24	ENSP00000290378	1	mmu
Conserved	mir-24	ENSP00000351905	1	mmu
Conserved	mir-24	ENSP00000360532	1	mmu
Conserved	mir-24	ENSP00000481029	1	mmu
Conserved	mir-24	ENSP00000367316	1	mml
Conserved	mir-24	ENSP00000437955	1	mml
Conserved	mir-24	ENSP00000340361	1	hsa
Conserved	mir-2188	ENSP00000345206	1	dre
Conserved	mir-2188	ENSP00000218867	1	dre
Conserved	mir-2188	ENSP00000362107	2	dre,gga
Conserved	mir-2188	FOXH1	1	dre
Conserved	mir-2188	ENSP00000286201	2	oni,mdo
Conserved	mir-2188	ENSP00000366897	2	oni,aca
Conserved	mir-2188	SRF	4	oni,loc,xtr,mdo
Conserved	mir-2188	TBX20	1	oni
Conserved	mir-2188	CX40|GJA5	2	oni,gga
Conserved	mir-2188	ENSP00000308275	2	loc,mdo
Conserved	mir-2188	ENSP00000324560	1	loc
Conserved	mir-2188	ENSP00000353408	1	loc
Conserved	mir-2188	ENSP00000290378	1	aca
Conserved	mir-2188	ENSP00000351905	1	aca
Conserved	mir-2188	ENSP00000358854	1	mdo
Conserved	mir-143	ENSP00000360532	1	dre
Conserved	mir-143	TBX20	4	dre,oni,itr,mmu
Conserved	mir-143	ENSP00000295113	2	dre,oni
Conserved	mir-143	ENSP00000340361	2	dre,hsa
Conserved	mir-143	SMAD1	2	oni,aca
Conserved	mir-143	ENSP00000345206	1	oni
Conserved	mir-143	ENSP00000477817	2	oni,mml
Conserved	mir-143	ENSP00000351905	5	oni,bta,cfa,mmu,hsa
Conserved	mir-143	ENSP00000379644	3	oni,oan,mmu
Conserved	mir-143	ENSP00000353408	1	loc
Conserved	mir-143	SRF	1	loc
Conserved	mir-143	ENSP00000308275	2	aca,mmu
Conserved	mir-143	ENSP00000286201	1	aca
Conserved	mir-143	ENSP00000362107	2	aca,mmu
Conserved	mir-143	ENSP00000290378	3	oan,bta,itr
Conserved	mir-143	ENSP00000283147	1	oan
Conserved	mir-143	ENSP00000425979	1	oan
Conserved	mir-143	ENSP00000354487	1	mdo
Conserved	mir-143	ENSP00000367316	1	mdo
Conserved	mir-143	ENSP00000324560	1	mdo
Conserved	mir-143	ENSP00000358854	1	mdo
Conserved	mir-143	ENSP00000362151	2	cfa,mmu
Conserved	mir-143	ENSP00000366897	3	cfa,mml,hsa
Conserved	mir-143	HAND1	1	itr
Conserved	mir-143	ENSP00000481842	2	itr,mmu
Conserved	mir-143	ENSP00000218867	1	mmu
Conserved	mir-460	SMAD1	1	oni
Conserved	mir-460	ENSP00000477817	2	oni,aca
Conserved	mir-460	ENSP00000324560	1	oni
Conserved	mir-460	ENSP00000340361	3	oni,aca,oan
Conserved	mir-460	ENSP00000286201	2	oni,oan
Conserved	mir-460	ENSP00000366897	1	oni
Conserved	mir-460	ENSP00000351905	1	oni
Conserved	mir-460	ENSP00000354487	2	oni,oan
Conserved	mir-460	ENSP00000379644	2	oni,gga
Conserved	mir-460	ENSP00000367316	2	aca,mdo
Conserved	mir-460	TBX20	1	aca
Conserved	mir-460	ENSP00000481029	1	aca
Conserved	mir-460	ENSP00000360162	1	aca
Conserved	mir-460	ENSP00000295113	2	gga,mdo
Conserved	mir-460	ENSP00000358854	2	gga,mdo
Conserved	mir-460	ENSP00000425979	2	gga,mdo
Conserved	mir-460	ENSP00000345206	1	oan
Conserved	mir-153	ENSP00000354487	2	dre,oni
Conserved	mir-153	ENSP00000345206	1	dre
Conserved	mir-153	ENSP00000262971	1	dre
Conserved	mir-153	ENSP00000295113	2	dre,aca
Conserved	mir-153	ENSP00000340361	1	dre
Conserved	mir-153	ENSP00000353408	4	dre,loc,gga,mmu
Conserved	mir-153	ENSP00000362151	1	dre
Conserved	mir-153	FOXH1	1	dre
Conserved	mir-153	ENSP00000218867	4	dre,oni,loc,mmu
Conserved	mir-153	ENSP00000362107	1	dre
Conserved	mir-153	ENSP00000358854	4	dre,mdo,mmu,mml
Conserved	mir-153	ENSP00000367316	2	dre,loc
Conserved	mir-153	CX40|GJA5	2	dre,oni
Conserved	mir-153	TBX20	3	dre,loc,aca
Conserved	mir-153	ENSP00000286201	1	dre
Conserved	mir-153	ENSP00000477817	1	oni
Conserved	mir-153	SRF	2	oni,mdo
Conserved	mir-153	ENSP00000351905	7	oni,xtr,aca,oan,mdo,mmu,mml
Conserved	mir-153	ENSP00000275230	1	oni
Conserved	mir-153	ENSP00000324560	1	loc
Conserved	mir-153	ENSP00000011619	7	loc,aca,gga,oan,mdo,mmu,mml
Conserved	mir-153	ENSP00000283147	1	loc
Conserved	mir-153	ENSP00000308275	1	xtr
Conserved	mir-153	ENSP00000481029	1	aca
Conserved	mir-153	ENSP00000481842	1	mml
Conserved	mir-153	SMAD1	1	mml
Conserved	mir-192	ENSP00000345206	1	dre
Conserved	mir-192	TBX20	1	dre
Conserved	mir-192	ENSP00000367316	2	aca,mmu
Conserved	mir-192	ENSP00000353408	6	bta,cfa,itr,mmu,mml,hsa
Conserved	mir-192	ENSP00000477817	1	cfa
Conserved	mir-192	ENSP00000275230	2	cfa,itr
Conserved	mir-192	ENSP00000354487	1	itr
Conserved	mir-192	ENSP00000351905	1	mmu
Conserved	mir-192	ENSP00000425979	1	mml
Conserved	mir-192	SMAD1	1	mml
Conserved	mir-192	ENSP00000340361	1	hsa
Conserved	mir-27	ENSP00000360532	1	dre
Conserved	mir-27	ENSP00000354487	6	dre,aca,gga,oan,bta,itr
Conserved	mir-27	ENSP00000345206	2	dre,oni
Conserved	mir-27	FOXH1	1	dre
Conserved	mir-27	ENSP00000290378	2	oni,itr
Conserved	mir-27	ENSP00000286201	7	oni,xtr,oan,bta,mmu,mml,hsa
Conserved	mir-27	ENSP00000283147	3	oni,gga,oan
Conserved	mir-27	ENSP00000340361	2	oni,cfa
Conserved	mir-27	SRF	2	oni,loc
Conserved	mir-27	ENSP00000275230	2	oni,mdo
Conserved	mir-27	CX40|GJA5	1	oni
Conserved	mir-27	ENSP00000437955	2	loc,mml
Conserved	mir-27	ENSP00000367316	7	loc,mdo,bta,cfa,itr,mml,hsa
Conserved	mir-27	ENSP00000362107	2	xtr,aca
Conserved	mir-27	ENSP00000477817	2	xtr,itr
Conserved	mir-27	ENSP00000362151	5	aca,cfa,itr,mmu,mml
Conserved	mir-27	ENSP00000360162	4	oan,cfa,mmu,mml
Conserved	mir-27	SMAD1	6	oan,bta,itr,mmu,mml,hsa
Conserved	mir-27	ENSP00000425979	5	bta,cfa,itr,mml,hsa
Conserved	mir-27	ENSP00000481842	2	bta,mmu
Conserved	mir-27	ENSP00000353408	1	itr
Conserved	mir-27	ENSP00000351905	1	mmu
Conserved	mir-27	ENSP00000218867	1	mmu
Conserved	mir-27	TBX20	1	mmu
Conserved	mir-27	ENSP00000011619	1	mml
Conserved	mir-27	ENSP00000379644	1	hsa
Conserved	mir-27	ENSP00000366897	1	hsa
Conserved	mir-148	ENSP00000345206	3	dre,loc,itr
Conserved	mir-148	FOXH1	1	dre
Conserved	mir-148	ENSP00000362107	1	dre
Conserved	mir-148	ENSP00000011619	1	dre
Conserved	mir-148	ENSP00000477817	3	dre,oni,loc
Conserved	mir-148	ENSP00000324560	1	oni
Conserved	mir-148	ENSP00000283147	2	oni,loc
Conserved	mir-148	ENSP00000262971	2	oni,cfa
Conserved	mir-148	CX40|GJA5	2	oni,gga
Conserved	mir-148	ENSP00000353408	1	oni
Conserved	mir-148	ENSP00000351905	3	loc,oan,hsa
Conserved	mir-148	ENSP00000481842	2	loc,mmu
Conserved	mir-148	ENSP00000367316	4	loc,xtr,cfa,itr
Conserved	mir-148	ENSP00000360162	1	aca
Conserved	mir-148	ENSP00000425979	3	aca,oan,itr
Conserved	mir-148	ENSP00000354487	2	aca,itr
Conserved	mir-148	TBX20	4	gga,cfa,itr,mmu
Conserved	mir-148	ENSP00000286201	1	gga
Conserved	mir-148	ENSP00000295113	2	bta,mmu
Conserved	mir-148	HAND1	1	itr
Conserved	mir-148	ENSP00000275230	2	itr,hsa
Conserved	mir-148	ENSP00000290378	1	itr
Conserved	mir-148	SRF	2	itr,hsa
Conserved	mir-148	SMAD1	1	itr
Conserved	mir-148	ENSP00000218867	1	mmu
Conserved	mir-148	ENSP00000308275	1	mml
Conserved	mir-148	ENSP00000340361	1	hsa
Conserved	mir-124	ENSP00000358854	2	loc,xtr
Conserved	mir-124	ENSP00000353408	6	loc,aca,gga,mdo,mml,hsa
Conserved	mir-124	ENSP00000362107	3	loc,xtr,aca
Conserved	mir-124	ENSP00000481842	1	loc
Conserved	mir-124	ENSP00000367316	3	loc,aca,mmu
Conserved	mir-124	ENSP00000308275	1	xtr
Conserved	mir-124	HAND1	1	xtr
Conserved	mir-124	SRF	2	aca,gga
Conserved	mir-124	ENSP00000283147	6	aca,gga,mdo,mmu,mml,hsa
Conserved	mir-124	ENSP00000351905	3	aca,gga,mdo
Conserved	mir-124	CX40|GJA5	1	mdo
Conserved	mir-124	ENSP00000290378	2	mdo,mml
Conserved	mir-124	ENSP00000425979	2	mdo,mml
Conserved	mir-124	ENSP00000218867	1	mmu
Conserved	mir-124	TBX20	1	mmu
Conserved	mir-124	SMAD1	1	mml
Conserved	mir-124	ENSP00000340361	1	hsa
Conserved	mir-124	ENSP00000477817	1	hsa
Conserved	mir-21	ENSP00000379644	3	dre,mmu,hsa
Conserved	mir-21	ENSP00000345206	6	dre,oni,loc,mdo,itr,mml
Conserved	mir-21	ENSP00000218867	2	dre,aca
Conserved	mir-21	ENSP00000477817	3	oni,aca,itr
Conserved	mir-21	ENSP00000324560	2	oni,loc
Conserved	mir-21	ENSP00000340361	2	oni,hsa
Conserved	mir-21	ENSP00000351905	5	loc,mdo,cfa,mmu,mml
Conserved	mir-21	TBX20	1	loc
Conserved	mir-21	ENSP00000290378	1	aca
Conserved	mir-21	ENSP00000283147	1	mdo
Conserved	mir-21	ENSP00000275230	3	bta,cfa,itr
Conserved	mir-21	ENSP00000358854	1	itr
Conserved	mir-21	ENSP00000308275	1	itr
Conserved	mir-21	ENSP00000366897	2	mmu,hsa
Conserved	mir-21	ENSP00000481842	1	mml
Conserved	mir-21	ENSP00000367316	1	hsa
Conserved	mir-455	FOXH1	1	dre
Conserved	mir-455	ENSP00000262971	1	dre
Conserved	mir-455	SMAD1	1	oni
Conserved	mir-455	ENSP00000340361	4	oni,itr,mml,hsa
Conserved	mir-455	ENSP00000218867	2	oni,loc
Conserved	mir-455	ENSP00000425979	1	oni
Conserved	mir-455	TBX20	2	oni,mmu
Conserved	mir-455	ENSP00000360162	1	oni
Conserved	mir-455	CX40|GJA5	1	oni
Conserved	mir-455	ENSP00000353408	2	oni,mdo
Conserved	mir-455	ENSP00000358854	2	xtr,mdo
Conserved	mir-455	ENSP00000367316	5	xtr,mdo,itr,mml,hsa
Conserved	mir-455	ENSP00000290378	2	aca,itr
Conserved	mir-455	ENSP00000379644	4	mdo,cfa,mmu,hsa
Conserved	mir-455	ENSP00000295113	1	mdo
Conserved	mir-455	ENSP00000286201	1	cfa
Conserved	mir-455	ENSP00000477817	2	mml,hsa
Conserved	mir-133	ENSP00000477817	2	dre,xtr
Conserved	mir-133	ENSP00000340361	2	dre,hsa
Conserved	mir-133	TBX20	3	oni,aca,mmu
Conserved	mir-133	ENSP00000283147	1	oni
Conserved	mir-133	ENSP00000425979	3	oni,oan,mdo
Conserved	mir-133	ENSP00000481842	1	loc
Conserved	mir-133	ENSP00000367316	2	loc,cfa
Conserved	mir-133	SRF	1	xtr
Conserved	mir-133	ENSP00000354487	1	xtr
Conserved	mir-133	ENSP00000286201	1	aca
Conserved	mir-133	ENSP00000218867	3	aca,cfa,mml
Conserved	mir-133	ENSP00000353408	9	aca,gga,mdo,bta,cfa,itr,mmu,mml,hsa
Conserved	mir-133	ENSP00000360162	2	aca,mdo
Conserved	mir-133	ENSP00000290378	1	oan
Conserved	mir-133	ENSP00000345206	2	oan,itr
Conserved	mir-133	ENSP00000351905	2	oan,mdo
Conserved	mir-133	ENSP00000275230	4	mdo,mmu,mml,hsa
Conserved	mir-133	ENSP00000362151	3	cfa,itr,mml
Conserved	mir-133	ENSP00000324560	1	cfa
Conserved	mir-133	ENSP00000358854	1	mmu
Conserved	mir-133	ENSP00000262971	2	mml,hsa
Conserved	mir-34	SRF	1	oni
Conserved	mir-34	ENSP00000351905	3	oni,cfa,mml
Conserved	mir-34	ENSP00000358854	7	loc,mdo,cfa,itr,mmu,mml,hsa
Conserved	mir-34	ENSP00000353408	3	loc,gga,mml
Conserved	mir-34	ENSP00000367316	2	loc,gga
Conserved	mir-34	ENSP00000345206	1	loc
Conserved	mir-34	ENSP00000283147	2	loc,cfa
Conserved	mir-34	ENSP00000218867	3	loc,itr,mmu
Conserved	mir-34	ENSP00000362107	2	xtr,gga
Conserved	mir-34	ENSP00000362151	3	aca,gga,cfa
Conserved	mir-34	CX40|GJA5	1	gga
Conserved	mir-34	ENSP00000308275	2	cfa,mml
Conserved	mir-34	ENSP00000324560	3	cfa,itr,hsa
Conserved	mir-34	HAND1	1	itr
Conserved	mir-34	ENSP00000275230	1	itr
Conserved	mir-34	ENSP00000481029	2	itr,mmu
Conserved	mir-34	ENSP00000379644	2	mmu,hsa
Conserved	mir-34	ENSP00000366897	2	mmu,hsa
Conserved	mir-34	ENSP00000340361	1	hsa
Conserved	mir-103	ENSP00000362151	1	dre
Conserved	mir-103	FOXH1	1	dre
Conserved	mir-103	ENSP00000295113	3	dre,gga,mml
Conserved	mir-103	ENSP00000353408	2	dre,gga
Conserved	mir-103	ENSP00000324560	2	oni,cfa
Conserved	mir-103	ENSP00000286201	3	oni,mdo,cfa
Conserved	mir-103	ENSP00000283147	3	oni,gga,mml
Conserved	mir-103	ENSP00000340361	6	oni,aca,cfa,itr,mml,hsa
Conserved	mir-103	ENSP00000345206	2	oni,mdo
Conserved	mir-103	ENSP00000477817	2	oni,loc
Conserved	mir-103	ENSP00000354487	2	oni,loc
Conserved	mir-103	ENSP00000290378	1	oni
Conserved	mir-103	ENSP00000366897	2	oni,gga
Conserved	mir-103	SRF	4	oni,loc,aca,itr
Conserved	mir-103	ENSP00000262971	1	oni
Conserved	mir-103	ENSP00000362107	1	oni
Conserved	mir-103	ENSP00000360162	3	oni,gga,oan
Conserved	mir-103	ENSP00000481842	1	loc
Conserved	mir-103	TBX20	1	xtr
Conserved	mir-103	ENSP00000379644	5	aca,mdo,mmu,mml,hsa
Conserved	mir-103	ENSP00000351905	4	aca,cfa,mml,hsa
Conserved	mir-103	ENSP00000425979	2	aca,mdo
Conserved	mir-103	CX40|GJA5	1	gga
Conserved	mir-103	ENSP00000481029	1	gga
Conserved	mir-103	ENSP00000367316	2	mdo,cfa
Conserved	mir-103	ENSP00000358854	6	bta,cfa,itr,mmu,mml,hsa
Conserved	mir-103	ENSP00000308275	1	cfa
Conserved	mir-23	ENSP00000351905	7	dre,aca,oan,mdo,cfa,mmu,mml
Conserved	mir-23	ENSP00000308275	4	dre,aca,mdo,hsa
Conserved	mir-23	ENSP00000379644	3	dre,mmu,hsa
Conserved	mir-23	ENSP00000437955	1	dre
Conserved	mir-23	ENSP00000340361	2	dre,hsa
Conserved	mir-23	ENSP00000477817	2	oni,cfa
Conserved	mir-23	ENSP00000218867	6	oni,loc,aca,oan,bta,mmu
Conserved	mir-23	ENSP00000366897	4	oni,loc,mmu,hsa
Conserved	mir-23	SRF	2	oni,hsa
Conserved	mir-23	ENSP00000425979	2	oni,mdo
Conserved	mir-23	ENSP00000353408	3	oni,loc,gga
Conserved	mir-23	CX40|GJA5	2	oni,xtr
Conserved	mir-23	HAND1	2	loc,mdo
Conserved	mir-23	ENSP00000324560	1	loc
Conserved	mir-23	ENSP00000481842	2	loc,itr
Conserved	mir-23	ENSP00000286201	3	loc,mml,hsa
Conserved	mir-23	FOXH1	1	loc
Conserved	mir-23	ENSP00000290378	2	xtr,hsa
Conserved	mir-23	ENSP00000362107	1	xtr
Conserved	mir-23	ENSP00000367316	2	aca,bta
Conserved	mir-23	ENSP00000354487	7	aca,gga,oan,mdo,bta,cfa,itr
Conserved	mir-23	ENSP00000358854	2	gga,mdo
Conserved	mir-23	ENSP00000295113	3	mdo,cfa,mml
Conserved	mir-23	ENSP00000283147	1	mdo
Conserved	mir-23	ENSP00000360532	1	cfa
Conserved	mir-23	TBX20	1	itr
Conserved	mir-1	ENSP00000379644	3	dre,cfa,hsa
Conserved	mir-1	ENSP00000353408	2	dre,oni
Conserved	mir-1	SMAD1	1	oni
Conserved	mir-1	ENSP00000324560	3	oni,xtr,cfa
Conserved	mir-1	ENSP00000360162	1	oni
Conserved	mir-1	ENSP00000360532	1	loc
Conserved	mir-1	ENSP00000367316	1	loc
Conserved	mir-1	ENSP00000275230	2	xtr,hsa
Conserved	mir-1	ENSP00000286201	6	aca,gga,oan,mmu,mml,hsa
Conserved	mir-1	ENSP00000351905	2	aca,oan
Conserved	mir-1	TBX20	3	aca,gga,oan
Conserved	mir-1	ENSP00000283147	1	oan
Conserved	mir-1	ENSP00000477817	1	mdo
Conserved	mir-1	ENSP00000290378	1	itr
Conserved	mir-1	ENSP00000481842	1	mmu
Conserved	mir-1	CX40|GJA5	1	mmu
Conserved	mir-1	ENSP00000295113	1	mml
Conserved	mir-1	ENSP00000354487	1	mml
Conserved	mir-1	ENSP00000340361	1	hsa
Conserved	mir-145	ENSP00000362107	1	dre
Conserved	mir-145	FOXH1	1	dre
Conserved	mir-145	ENSP00000340361	4	dre,oan,cfa,hsa
Conserved	mir-145	SMAD1	1	oni
Conserved	mir-145	ENSP00000324560	2	oni,cfa
Conserved	mir-145	ENSP00000286201	3	oni,mml,hsa
Conserved	mir-145	ENSP00000351905	7	oni,aca,oan,bta,cfa,mml,hsa
Conserved	mir-145	TBX20	4	oni,loc,aca,mmu
Conserved	mir-145	ENSP00000360162	2	oni,loc
Conserved	mir-145	CX40|GJA5	1	oni
Conserved	mir-145	ENSP00000366897	2	loc,mdo
Conserved	mir-145	ENSP00000360532	2	loc,mmu
Conserved	mir-145	ENSP00000379644	3	loc,mdo,mmu
Conserved	mir-145	ENSP00000295113	2	gga,mdo
Conserved	mir-145	ENSP00000275230	3	mdo,itr,mmu
Conserved	mir-145	ENSP00000308275	1	mdo
Conserved	mir-145	ENSP00000358854	2	mdo,itr
Conserved	mir-145	ENSP00000283147	1	cfa
Conserved	mir-145	ENSP00000011619	2	cfa,mml
Conserved	mir-145	ENSP00000481842	2	itr,mml
Conserved	mir-130	ENSP00000354487	1	dre
Conserved	mir-130	ENSP00000345206	4	dre,oni,oan,mdo
Conserved	mir-130	ENSP00000295113	10	dre,oni,aca,oan,mdo,bta,cfa,itr,mml,hsa
Conserved	mir-130	ENSP00000353408	3	dre,cfa,itr
Conserved	mir-130	ENSP00000362151	5	dre,oni,aca,gga,cfa
Conserved	mir-130	ENSP00000481842	3	dre,loc,mml
Conserved	mir-130	FOXH1	2	dre,loc
Conserved	mir-130	ENSP00000437955	1	dre
Conserved	mir-130	ENSP00000275230	4	dre,cfa,itr,hsa
Conserved	mir-130	ENSP00000218867	2	dre,loc
Conserved	mir-130	ENSP00000351905	9	dre,oni,loc,aca,oan,mdo,cfa,mmu,mml
Conserved	mir-130	SMAD1	1	dre
Conserved	mir-130	ENSP00000362107	3	dre,oni,xtr
Conserved	mir-130	TBX20	6	dre,oni,loc,gga,cfa,mmu
Conserved	mir-130	ENSP00000477817	3	oni,loc,gga
Conserved	mir-130	ENSP00000324560	6	oni,loc,xtr,gga,mdo,cfa
Conserved	mir-130	ENSP00000340361	1	oni
Conserved	mir-130	ENSP00000367316	3	oni,loc,cfa
Conserved	mir-130	ENSP00000379644	2	oni,loc
Conserved	mir-130	ENSP00000283147	4	oni,gga,cfa,mml
Conserved	mir-130	ENSP00000290378	3	oni,xtr,aca
Conserved	mir-130	ENSP00000262971	2	oni,itr
Conserved	mir-130	ENSP00000360162	3	oni,aca,cfa
Conserved	mir-130	CX40|GJA5	2	oni,xtr
Conserved	mir-130	ENSP00000358854	2	loc,xtr
Conserved	mir-130	ENSP00000366897	2	loc,hsa
Conserved	mir-130	ENSP00000360532	1	loc
Conserved	mir-130	SRF	1	loc
Conserved	mir-130	HAND1	3	loc,cfa,itr
Conserved	mir-130	ENSP00000425979	1	aca
Conserved	mir-130	ENSP00000308275	1	cfa
Conserved	mir-130	ENSP00000011619	1	cfa
Conserved	mir-199	ENSP00000367316	9	dre,aca,mdo,bta,cfa,itr,mmu,mml,hsa
Conserved	mir-199	FOXH1	1	dre
Conserved	mir-199	TBX20	2	dre,itr
Conserved	mir-199	ENSP00000262971	2	dre,oni
Conserved	mir-199	ENSP00000295113	1	dre
Conserved	mir-199	ENSP00000366897	5	oni,cfa,mmu,mml,hsa
Conserved	mir-199	ENSP00000351905	3	oni,aca,mmu
Conserved	mir-199	ENSP00000360162	2	oni,hsa
Conserved	mir-199	CX40|GJA5	2	oni,aca
Conserved	mir-199	ENSP00000354487	8	xtr,aca,gga,oan,mdo,bta,cfa,itr
Conserved	mir-199	ENSP00000308275	1	aca
Conserved	mir-199	ENSP00000477817	2	aca,cfa
Conserved	mir-199	ENSP00000290378	1	aca
Conserved	mir-199	ENSP00000362107	1	gga
Conserved	mir-199	ENSP00000275230	1	mdo
Conserved	mir-199	ENSP00000358854	2	bta,itr
Conserved	mir-199	ENSP00000353408	2	cfa,mmu
Conserved	mir-199	ENSP00000218867	2	itr,mmu
Conserved	mir-199	ENSP00000360532	1	mmu
Conserved	mir-199	ENSP00000340361	1	hsa
Conserved	mir-199	ENSP00000379644	1	hsa
Conserved	mir-15	ENSP00000360532	1	dre
Conserved	mir-15	ENSP00000283147	3	dre,oni,oan
Conserved	mir-15	ENSP00000345206	5	dre,oan,mdo,itr,mml
Conserved	mir-15	ENSP00000367316	1	dre
Conserved	mir-15	FOXH1	1	dre
Conserved	mir-15	CX40|GJA5	3	dre,gga,mdo
Conserved	mir-15	ENSP00000437955	2	dre,mmu
Conserved	mir-15	ENSP00000362107	2	dre,gga
Conserved	mir-15	ENSP00000262971	2	dre,gga
Conserved	mir-15	ENSP00000340361	6	dre,oni,cfa,itr,mml,hsa
Conserved	mir-15	ENSP00000353408	2	dre,oni
Conserved	mir-15	ENSP00000324560	5	oni,xtr,gga,cfa,mmu
Conserved	mir-15	ENSP00000286201	3	oni,gga,oan
Conserved	mir-15	ENSP00000477817	4	oni,mmu,mml,hsa
Conserved	mir-15	ENSP00000354487	2	oni,mmu
Conserved	mir-15	SRF	4	xtr,gga,mdo,mml
Conserved	mir-15	TBX20	5	xtr,gga,cfa,itr,mmu
Conserved	mir-15	ENSP00000351905	5	aca,mdo,cfa,mmu,hsa
Conserved	mir-15	ENSP00000360162	5	aca,gga,oan,cfa,mml
Conserved	mir-15	ENSP00000425979	3	aca,mdo,mml
Conserved	mir-15	ENSP00000366897	2	aca,mdo
Conserved	mir-15	ENSP00000481842	2	gga,mmu
Conserved	mir-15	ENSP00000295113	4	gga,mmu,mml,hsa
Conserved	mir-15	ENSP00000358854	8	gga,mdo,bta,cfa,itr,mmu,mml,hsa
Conserved	mir-15	HAND1	1	mdo
Conserved	mir-15	ENSP00000275230	2	mdo,mmu
Conserved	mir-15	ENSP00000308275	1	mdo
Conserved	mir-15	ENSP00000011619	1	cfa
Conserved	mir-15	ENSP00000362151	2	cfa,mml
Conserved	mir-15	ENSP00000481029	1	itr
Conserved	mir-15	ENSP00000379644	3	mmu,mml,hsa
Conserved	mir-15	ENSP00000218867	1	mmu
Conserved	mir-15	SMAD1	1	mml
Conserved	mir-128	ENSP00000362151	2	dre,oni
Conserved	mir-128	FOXH1	1	dre
Conserved	mir-128	ENSP00000362107	2	dre,aca
Conserved	mir-128	ENSP00000295113	2	dre,gga
Conserved	mir-128	ENSP00000011619	2	dre,mml
Conserved	mir-128	ENSP00000218867	3	dre,oni,hsa
Conserved	mir-128	ENSP00000477817	7	dre,oni,cfa,itr,mmu,mml,hsa
Conserved	mir-128	SMAD1	2	oni,mml
Conserved	mir-128	ENSP00000286201	3	oni,xtr,gga
Conserved	mir-128	TBX20	3	oni,aca,cfa
Conserved	mir-128	ENSP00000358854	2	xtr,aca
Conserved	mir-128	ENSP00000324560	6	aca,mdo,cfa,mmu,mml,hsa
Conserved	mir-128	ENSP00000354487	4	aca,gga,cfa,itr
Conserved	mir-128	CX40|GJA5	1	gga
Conserved	mir-128	ENSP00000353408	4	mdo,cfa,itr,mmu
Conserved	mir-128	ENSP00000275230	2	mdo,mmu
Conserved	mir-128	ENSP00000345206	1	mdo
Conserved	mir-128	ENSP00000367316	5	mdo,cfa,itr,mml,hsa
Conserved	mir-128	SRF	2	mdo,itr
Conserved	mir-128	ENSP00000351905	3	cfa,mmu,hsa
Conserved	mir-128	ENSP00000340361	1	cfa
Conserved	mir-128	ENSP00000290378	1	itr
Conserved	mir-128	ENSP00000379644	3	mmu,mml,hsa
Conserved	mir-128	ENSP00000360532	1	mmu
Conserved	mir-128	ENSP00000481842	1	mmu
Conserved	mir-128	ENSP00000437955	1	mmu
Conserved	mir-128	ENSP00000308275	1	hsa
Conserved	mir-128	ENSP00000366897	1	hsa
Conserved	mir-138	ENSP00000340361	3	dre,itr,mmu
Conserved	mir-138	ENSP00000367316	4	dre,itr,mmu,hsa
Conserved	mir-138	ENSP00000366897	3	dre,gga,mmu
Conserved	mir-138	ENSP00000345206	1	dre
Conserved	mir-138	SRF	4	xtr,mdo,itr,hsa
Conserved	mir-138	ENSP00000324560	1	xtr
Conserved	mir-138	ENSP00000425979	1	xtr
Conserved	mir-138	ENSP00000379644	2	aca,gga
Conserved	mir-138	ENSP00000353408	4	aca,itr,mml,hsa
Conserved	mir-138	ENSP00000362107	2	gga,mmu
Conserved	mir-138	TBX20	2	gga,mmu
Conserved	mir-138	ENSP00000290378	1	gga
Conserved	mir-138	ENSP00000351905	1	oan
Conserved	mir-138	CX40|GJA5	1	mdo
Conserved	mir-138	HAND1	1	mdo
Conserved	mir-138	ENSP00000477817	2	mdo,cfa
Conserved	mir-138	SMAD1	1	cfa
Conserved	mir-138	FOXH1	1	cfa
Conserved	mir-138	ENSP00000308275	1	cfa
Conserved	mir-138	ENSP00000362151	4	cfa,itr,mmu,mml
Conserved	mir-138	ENSP00000360532	1	cfa
Conserved	mir-138	ENSP00000283147	1	itr
Conserved	mir-138	ENSP00000358854	1	itr
Conserved	mir-138	ENSP00000354487	1	mmu
Conserved	mir-138	ENSP00000481842	1	mmu
Conserved	mir-138	ENSP00000481029	1	mmu
Conserved	mir-146	ENSP00000340361	2	dre,cfa
Conserved	mir-146	ENSP00000218867	3	dre,bta,cfa
Conserved	mir-146	ENSP00000367316	2	aca,mmu
Conserved	mir-146	ENSP00000351905	2	aca,mml
Conserved	mir-146	ENSP00000362107	1	aca
Conserved	mir-146	TBX20	2	gga,itr
Conserved	mir-146	CX40|GJA5	1	gga
Conserved	mir-146	ENSP00000295113	1	gga
Conserved	mir-146	ENSP00000262971	2	gga,cfa
Conserved	mir-146	ENSP00000353408	1	gga
Conserved	mir-146	ENSP00000011619	1	cfa
Conserved	mir-146	ENSP00000362151	2	cfa,mmu
Conserved	mir-146	ENSP00000477817	2	cfa,mml
Conserved	mir-146	ENSP00000290378	2	itr,hsa
Conserved	mir-146	ENSP00000275230	1	mmu
Conserved	mir-146	ENSP00000425979	1	mml
Conserved	mir-146	ENSP00000283147	1	mml
Conserved	mir-146	SRF	1	hsa
Conserved	mir-146	ENSP00000366897	1	hsa
Conserved	let-7	ENSP00000362151	1	dre
Conserved	let-7	ENSP00000379644	1	dre
Conserved	let-7	ENSP00000345206	6	dre,loc,oan,mdo,itr,mml
Conserved	let-7	ENSP00000367316	2	dre,mmu
Conserved	let-7	FOXH1	2	dre,cfa
Conserved	let-7	ENSP00000275230	7	dre,gga,mdo,cfa,itr,mmu,hsa
Conserved	let-7	ENSP00000262971	7	dre,oni,gga,cfa,itr,mmu,hsa
Conserved	let-7	ENSP00000295113	2	dre,mdo
Conserved	let-7	ENSP00000477817	1	dre
Conserved	let-7	ENSP00000340361	1	oni
Conserved	let-7	HAND1	9	loc,oan,mdo,bta,cfa,itr,mmu,mml,hsa
Conserved	let-7	ENSP00000425979	1	loc
Conserved	let-7	ENSP00000353408	6	loc,bta,itr,mmu,mml,hsa
Conserved	let-7	ENSP00000360532	2	loc,mmu
Conserved	let-7	ENSP00000354487	4	loc,mmu,mml,hsa
Conserved	let-7	ENSP00000481842	1	loc
Conserved	let-7	ENSP00000283147	1	loc
Conserved	let-7	TBX20	1	loc
Conserved	let-7	CX40|GJA5	3	xtr,mml,hsa
Conserved	let-7	ENSP00000362107	1	gga
Conserved	let-7	ENSP00000358854	3	gga,itr,mmu
Conserved	let-7	ENSP00000290378	1	mdo
Conserved	let-7	SMAD1	1	mml
Conserved	mir-26	SMAD1	10	dre,oni,aca,gga,oan,mdo,bta,itr,mmu,mml
Conserved	mir-26	ENSP00000286201	2	dre,oni
Conserved	mir-26	ENSP00000324560	7	oni,aca,mdo,cfa,mmu,mml,hsa
Conserved	mir-26	ENSP00000340361	1	oni
Conserved	mir-26	ENSP00000367316	2	oni,mdo
Conserved	mir-26	ENSP00000362107	1	oni
Conserved	mir-26	ENSP00000308275	2	oni,xtr
Conserved	mir-26	ENSP00000011619	1	oni
Conserved	mir-26	CX40|GJA5	4	xtr,aca,gga,mdo
Conserved	mir-26	ENSP00000345206	1	xtr
Conserved	mir-26	ENSP00000354487	3	xtr,itr,mmu
Conserved	mir-26	TBX20	2	xtr,itr
Conserved	mir-26	ENSP00000425979	3	aca,mdo,mml
Conserved	mir-26	ENSP00000477817	1	gga
Conserved	mir-26	ENSP00000275230	2	mdo,itr
Conserved	mir-26	ENSP00000353408	1	bta
Conserved	mir-26	ENSP00000218867	2	cfa,mmu
Conserved	mir-26	ENSP00000481842	1	itr
Conserved	mir-26	SRF	1	itr
Conserved	mir-26	ENSP00000437955	1	mmu
Conserved	mir-26	ENSP00000481029	1	mmu
Conserved	mir-26	ENSP00000295113	2	mml,hsa
Conserved	mir-26	ENSP00000366897	1	hsa
Conserved	mir-30	ENSP00000379644	2	dre,loc
Conserved	mir-30	ENSP00000367316	9	dre,loc,aca,mdo,cfa,itr,mmu,mml,hsa
Conserved	mir-30	FOXH1	1	dre
Conserved	mir-30	CX40|GJA5	4	dre,xtr,aca,gga
Conserved	mir-30	ENSP00000011619	2	dre,itr
Conserved	mir-30	ENSP00000340361	1	dre
Conserved	mir-30	ENSP00000218867	1	dre
Conserved	mir-30	ENSP00000481029	1	dre
Conserved	mir-30	ENSP00000477817	9	dre,oni,loc,gga,mdo,bta,cfa,itr,mml
Conserved	mir-30	ENSP00000290378	10	dre,loc,gga,mdo,bta,cfa,itr,mmu,mml,hsa
Conserved	mir-30	ENSP00000353408	2	dre,oni
Conserved	mir-30	ENSP00000295113	8	oni,aca,oan,mdo,itr,mmu,mml,hsa
Conserved	mir-30	ENSP00000283147	2	oni,loc
Conserved	mir-30	ENSP00000345206	3	oni,oan,mdo
Conserved	mir-30	SRF	4	oni,loc,xtr,mdo
Conserved	mir-30	ENSP00000362107	1	oni
Conserved	mir-30	ENSP00000308275	3	loc,xtr,mml
Conserved	mir-30	ENSP00000354487	2	loc,itr
Conserved	mir-30	TBX20	2	loc,oan
Conserved	mir-30	ENSP00000324560	1	xtr
Conserved	mir-30	ENSP00000286201	2	aca,mmu
Conserved	mir-30	ENSP00000360162	2	aca,hsa
Conserved	mir-30	ENSP00000275230	2	mdo,itr
Conserved	mir-30	ENSP00000481842	3	mdo,mml,hsa
Conserved	mir-30	SMAD1	1	cfa
Conserved	mir-30	ENSP00000366897	2	mmu,hsa
Conserved	mir-30	ENSP00000351905	1	mml
Conserved	mir-30	ENSP00000437955	1	mml
Conserved	mir-425	SMAD1	1	oni
Conserved	mir-425	ENSP00000218867	2	oni,aca
Conserved	mir-425	ENSP00000477817	1	oni
Conserved	mir-425	ENSP00000286201	2	oni,cfa
Conserved	mir-425	ENSP00000354487	2	oni,aca
Conserved	mir-425	ENSP00000362107	2	oni,mdo
Conserved	mir-425	TBX20	1	oni
Conserved	mir-425	ENSP00000351905	4	oni,gga,cfa,mmu
Conserved	mir-425	ENSP00000362151	2	xtr,itr
Conserved	mir-425	SRF	2	xtr,aca
Conserved	mir-425	CX40|GJA5	1	aca
Conserved	mir-425	ENSP00000425979	1	aca
Conserved	mir-425	ENSP00000295113	1	gga
Conserved	mir-425	ENSP00000275230	1	gga
Conserved	mir-425	ENSP00000366897	1	gga
Conserved	mir-425	ENSP00000367316	1	gga
Conserved	mir-425	ENSP00000345206	1	mdo
Conserved	mir-425	ENSP00000360532	3	cfa,itr,mmu
Conserved	mir-425	ENSP00000324560	1	mmu
Conserved	mir-221	ENSP00000358854	2	dre,itr
Conserved	mir-221	SMAD1	2	dre,aca
Conserved	mir-221	ENSP00000345206	1	dre
Conserved	mir-221	ENSP00000340361	2	dre,hsa
Conserved	mir-221	ENSP00000477817	2	dre,gga
Conserved	mir-221	ENSP00000354487	1	oni
Conserved	mir-221	ENSP00000353408	2	oni,hsa
Conserved	mir-221	ENSP00000351905	1	oni
Conserved	mir-221	ENSP00000324560	2	loc,gga
Conserved	mir-221	ENSP00000481842	2	loc,mmu
Conserved	mir-221	HAND1	1	xtr
Conserved	mir-221	ENSP00000286201	1	aca
Conserved	mir-221	CX40|GJA5	1	gga
Conserved	mir-221	ENSP00000362107	1	gga
Conserved	mir-221	SRF	1	gga
Conserved	mir-221	ENSP00000295113	2	gga,bta
Conserved	mir-221	ENSP00000275230	4	gga,mdo,itr,mmu
Conserved	mir-221	ENSP00000481029	1	gga
Conserved	mir-221	ENSP00000262971	1	gga
Conserved	mir-221	ENSP00000379644	1	mdo
Conserved	mir-221	ENSP00000308275	1	mdo
Conserved	mir-221	ENSP00000360532	1	cfa
Conserved	mir-221	ENSP00000360162	1	cfa
Conserved	mir-221	ENSP00000011619	1	mmu
Conserved	mir-221	ENSP00000437955	2	mmu,mml
Conserved	mir-221	ENSP00000362151	1	hsa
Conserved	mir-221	ENSP00000366897	1	hsa
Conserved	mir-221	ENSP00000290378	1	hsa
Conserved	mir-7	ENSP00000345206	4	dre,oni,loc,mdo
Conserved	mir-7	ENSP00000481842	2	dre,itr
Conserved	mir-7	ENSP00000262971	3	dre,aca,cfa
Conserved	mir-7	ENSP00000283147	1	oni
Conserved	mir-7	TBX20	3	oni,loc,mmu
Conserved	mir-7	ENSP00000351905	6	oni,aca,oan,mdo,itr,mmu
Conserved	mir-7	ENSP00000353408	3	oni,loc,gga
Conserved	mir-7	ENSP00000358854	2	xtr,mdo
Conserved	mir-7	ENSP00000362107	1	gga
Conserved	mir-7	ENSP00000295113	2	gga,oan
Conserved	mir-7	ENSP00000218867	1	gga
Conserved	mir-7	ENSP00000425979	1	oan
Conserved	mir-7	ENSP00000354487	3	oan,mml,hsa
Conserved	mir-7	ENSP00000290378	3	mdo,mml,hsa
Conserved	mir-7	ENSP00000275230	1	bta
Conserved	mir-7	SRF	4	cfa,itr,mmu,hsa
Conserved	mir-7	ENSP00000367316	2	cfa,hsa
Conserved	mir-7	ENSP00000379644	2	mmu,hsa
Conserved	mir-7	ENSP00000366897	2	mmu,hsa
Conserved	mir-7	ENSP00000324560	1	mmu
Conserved	mir-7	CX40|GJA5	2	mml,hsa
Conserved	mir-129	ENSP00000360532	2	dre,mmu
Conserved	mir-129	ENSP00000340361	1	dre
Conserved	mir-129	ENSP00000362151	7	dre,oni,aca,cfa,itr,mmu,mml
Conserved	mir-129	ENSP00000354487	3	dre,oni,loc
Conserved	mir-129	ENSP00000379644	2	dre,hsa
Conserved	mir-129	SMAD1	3	dre,aca,mml
Conserved	mir-129	FOXH1	1	dre
Conserved	mir-129	ENSP00000437955	1	dre
Conserved	mir-129	TBX20	3	dre,oan,cfa
Conserved	mir-129	ENSP00000218867	4	dre,oni,loc,cfa
Conserved	mir-129	ENSP00000481029	1	dre
Conserved	mir-129	ENSP00000362107	2	dre,mdo
Conserved	mir-129	ENSP00000345206	3	dre,itr,mml
Conserved	mir-129	ENSP00000353408	2	dre,hsa
Conserved	mir-129	ENSP00000286201	1	oni
Conserved	mir-129	ENSP00000425979	3	oni,oan,mml
Conserved	mir-129	ENSP00000351905	4	oni,oan,mdo,cfa
Conserved	mir-129	ENSP00000324560	2	loc,xtr
Conserved	mir-129	ENSP00000358854	4	loc,gga,mdo,itr
Conserved	mir-129	SRF	1	loc
Conserved	mir-129	ENSP00000367316	4	xtr,aca,mdo,cfa
Conserved	mir-129	HAND1	1	xtr
Conserved	mir-129	ENSP00000308275	1	aca
Conserved	mir-129	ENSP00000360162	1	aca
Conserved	mir-129	ENSP00000290378	1	aca
Conserved	mir-129	ENSP00000283147	1	oan
Conserved	mir-129	ENSP00000275230	4	mdo,mmu,mml,hsa
Conserved	mir-129	ENSP00000295113	3	mdo,itr,mml
Conserved	mir-129	ENSP00000011619	1	itr
Conserved	mir-129	ENSP00000477817	1	mml
Conserved	mir-129	ENSP00000366897	1	hsa
Conserved	mir-19	ENSP00000340361	1	dre
Conserved	mir-19	ENSP00000286201	3	dre,oni,loc
Conserved	mir-19	ENSP00000379644	4	dre,oni,mmu,hsa
Conserved	mir-19	SMAD1	1	dre
Conserved	mir-19	ENSP00000345206	2	dre,mdo
Conserved	mir-19	ENSP00000367316	3	dre,oni,gga
Conserved	mir-19	ENSP00000360162	4	dre,loc,oan,cfa
Conserved	mir-19	ENSP00000437955	1	dre
Conserved	mir-19	ENSP00000362107	2	dre,oni
Conserved	mir-19	ENSP00000295113	4	dre,oni,gga,mdo
Conserved	mir-19	ENSP00000324560	4	oni,xtr,gga,hsa
Conserved	mir-19	ENSP00000218867	2	oni,oan
Conserved	mir-19	ENSP00000366897	1	oni
Conserved	mir-19	ENSP00000351905	6	oni,loc,aca,cfa,mmu,mml
Conserved	mir-19	CX40|GJA5	2	oni,xtr
Conserved	mir-19	ENSP00000353408	3	oni,loc,cfa
Conserved	mir-19	HAND1	1	loc
Conserved	mir-19	ENSP00000477817	2	loc,gga
Conserved	mir-19	ENSP00000360532	1	loc
Conserved	mir-19	ENSP00000481842	1	loc
Conserved	mir-19	FOXH1	1	loc
Conserved	mir-19	SRF	1	loc
Conserved	mir-19	ENSP00000290378	1	xtr
Conserved	mir-19	ENSP00000358854	1	xtr
Conserved	mir-19	ENSP00000354487	1	xtr
Conserved	mir-19	TBX20	4	xtr,gga,cfa,mmu
Conserved	mir-19	ENSP00000275230	4	aca,cfa,itr,mmu
Conserved	mir-19	ENSP00000362151	2	aca,gga
Conserved	mir-19	ENSP00000283147	3	cfa,itr,mml
Conserved	mir-8	ENSP00000362151	4	dre,oni,aca,cfa
Conserved	mir-8	ENSP00000354487	9	dre,oni,loc,aca,gga,oan,mdo,cfa,itr
Conserved	mir-8	SMAD1	3	dre,aca,mml
Conserved	mir-8	ENSP00000345206	6	dre,oni,mdo,itr,mmu,mml
Conserved	mir-8	ENSP00000367316	4	dre,xtr,mdo,cfa
Conserved	mir-8	ENSP00000360162	5	dre,oni,loc,aca,gga
Conserved	mir-8	ENSP00000437955	2	dre,loc
Conserved	mir-8	ENSP00000275230	5	dre,oni,mdo,itr,mmu
Conserved	mir-8	ENSP00000362107	3	dre,aca,gga
Conserved	mir-8	ENSP00000295113	4	dre,aca,mdo,mmu
Conserved	mir-8	ENSP00000011619	8	dre,gga,mdo,cfa,itr,mmu,mml,hsa
Conserved	mir-8	ENSP00000340361	4	dre,oni,aca,hsa
Conserved	mir-8	ENSP00000218867	5	dre,loc,aca,cfa,mmu
Conserved	mir-8	ENSP00000286201	2	dre,oni
Conserved	mir-8	ENSP00000353408	10	dre,oni,loc,aca,gga,cfa,itr,mmu,mml,hsa
Conserved	mir-8	SRF	8	oni,loc,xtr,mdo,cfa,itr,mmu,hsa
Conserved	mir-8	ENSP00000366897	7	oni,loc,gga,mdo,mmu,mml,hsa
Conserved	mir-8	ENSP00000308275	6	oni,xtr,gga,mdo,cfa,itr
Conserved	mir-8	CX40|GJA5	4	oni,xtr,gga,mdo
Conserved	mir-8	ENSP00000351905	5	loc,aca,mmu,mml,hsa
Conserved	mir-8	ENSP00000283147	3	loc,oan,mdo
Conserved	mir-8	ENSP00000358854	2	xtr,mdo
Conserved	mir-8	ENSP00000379644	3	aca,mmu,hsa
Conserved	mir-8	TBX20	4	aca,gga,cfa,itr
Conserved	mir-8	ENSP00000481842	1	aca
Conserved	mir-8	ENSP00000290378	5	aca,mdo,cfa,itr,hsa
Conserved	mir-8	ENSP00000324560	4	gga,mdo,cfa,mmu
Conserved	mir-8	ENSP00000360532	2	cfa,mmu
Conserved	mir-8	ENSP00000425979	1	mmu
Conserved	mir-8	ENSP00000477817	1	mml
Conserved	mir-126	ENSP00000362151	1	dre
Conserved	mir-126	ENSP00000354487	2	dre,xtr
Conserved	mir-126	ENSP00000290378	1	dre
Conserved	mir-126	ENSP00000345206	1	dre
Conserved	mir-126	ENSP00000262971	1	dre
Conserved	mir-126	ENSP00000340361	1	dre
Conserved	mir-126	ENSP00000218867	1	dre
Conserved	mir-126	ENSP00000481029	1	dre
Conserved	mir-126	ENSP00000362107	1	dre
Conserved	mir-126	SRF	1	xtr
Conserved	mir-126	ENSP00000351905	2	xtr,oan
Conserved	mir-126	CX40|GJA5	1	xtr
Conserved	mir-126	TBX20	1	xtr
Conserved	mir-126	ENSP00000295113	1	bta
Conserved	mir-338	ENSP00000351905	1	dre
Conserved	mir-338	ENSP00000360532	1	dre
Conserved	mir-338	ENSP00000218867	3	dre,oni,loc
Conserved	mir-338	ENSP00000477817	3	oni,loc,cfa
Conserved	mir-338	ENSP00000362107	3	oni,mml,hsa
Conserved	mir-338	ENSP00000324560	3	loc,mml,hsa
Conserved	mir-338	ENSP00000366897	2	loc,mmu
Conserved	mir-338	ENSP00000481842	1	loc
Conserved	mir-338	SRF	1	loc
Conserved	mir-338	CX40|GJA5	2	xtr,hsa
Conserved	mir-338	TBX20	3	xtr,gga,mmu
Conserved	mir-338	ENSP00000286201	2	aca,mmu
Conserved	mir-338	ENSP00000367316	1	aca
Conserved	mir-338	ENSP00000379644	4	aca,gga,cfa,mmu
Conserved	mir-338	ENSP00000360162	1	aca
Conserved	mir-338	ENSP00000358854	1	gga
Conserved	mir-338	ENSP00000437955	1	cfa
Conserved	mir-338	ENSP00000354487	1	mmu
Conserved	mir-338	ENSP00000353408	1	mmu
Conserved	mir-338	ENSP00000295113	1	mml
Conserved	mir-338	ENSP00000340361	2	mml,hsa
Conserved	mir-338	ENSP00000290378	1	hsa
Conserved	mir-499	ENSP00000360532	1	dre
Conserved	mir-499	ENSP00000362151	1	dre
Conserved	mir-499	ENSP00000283147	2	dre,cfa
Conserved	mir-499	ENSP00000367316	2	dre,aca
Conserved	mir-499	ENSP00000218867	1	dre
Conserved	mir-499	ENSP00000379644	10	oni,loc,aca,gga,oan,mdo,cfa,itr,mmu,hsa
Conserved	mir-499	ENSP00000358854	2	loc,mdo
Conserved	mir-499	ENSP00000481842	1	loc
Conserved	mir-499	ENSP00000345206	3	loc,oan,mml
Conserved	mir-499	ENSP00000286201	2	loc,aca
Conserved	mir-499	ENSP00000275230	2	xtr,mdo
Conserved	mir-499	SRF	1	xtr
Conserved	mir-499	ENSP00000295113	2	aca,mdo
Conserved	mir-499	ENSP00000011619	1	gga
Conserved	mir-499	ENSP00000353408	2	gga,cfa
Conserved	mir-499	CX40|GJA5	2	bta,mml
Conserved	mir-499	FOXH1	1	itr
Conserved	mir-499	ENSP00000477817	2	mml,hsa
Conserved	mir-499	ENSP00000366897	1	hsa
Conserved	mir-499	ENSP00000340361	1	hsa
Conserved	mir-122	ENSP00000345206	3	dre,oni,itr
Conserved	mir-122	ENSP00000481029	1	dre
Conserved	mir-122	SRF	2	oni,aca
Conserved	mir-122	ENSP00000290378	1	aca
Conserved	mir-122	CX40|GJA5	2	gga,mdo
Conserved	mir-122	ENSP00000362107	1	gga
Conserved	mir-122	ENSP00000362151	2	gga,cfa
Conserved	mir-122	ENSP00000367316	3	mdo,cfa,itr
Conserved	mir-122	ENSP00000437955	2	cfa,itr
Conserved	mir-122	ENSP00000286201	1	cfa
Conserved	mir-122	ENSP00000354487	1	itr
Conserved	mir-122	ENSP00000477817	1	mml
Conserved	mir-122	ENSP00000353408	2	mml,hsa
Conserved	mir-122	ENSP00000295113	1	mml
Conserved	mir-122	ENSP00000275230	2	mml,hsa
Conserved	mir-122	ENSP00000283147	1	mml
Conserved	mir-155	ENSP00000324560	2	oni,gga
Conserved	mir-155	ENSP00000362151	2	oni,hsa
Conserved	mir-155	ENSP00000354487	1	oni
Conserved	mir-155	ENSP00000362107	2	oni,gga
Conserved	mir-155	ENSP00000379644	2	aca,mmu
Conserved	mir-155	ENSP00000275230	2	gga,mdo
Conserved	mir-155	ENSP00000481029	1	gga
Conserved	mir-155	ENSP00000290378	2	gga,mdo
Conserved	mir-155	CX40|GJA5	3	mdo,mml,hsa
Conserved	mir-155	SMAD1	3	mdo,mml,hsa
Conserved	mir-155	ENSP00000351905	3	mdo,cfa,mml
Conserved	mir-155	ENSP00000367316	1	mdo
Conserved	mir-155	ENSP00000358854	1	mdo
Conserved	mir-155	SRF	1	mdo
Conserved	mir-155	ENSP00000011619	2	cfa,mml
Conserved	mir-155	TBX20	1	cfa
Conserved	mir-155	ENSP00000340361	3	cfa,mml,hsa
Conserved	mir-155	ENSP00000437955	2	cfa,mml
Conserved	mir-155	ENSP00000366897	1	mmu
Conserved	mir-155	ENSP00000295113	3	mmu,mml,hsa
Conserved	mir-155	ENSP00000477817	1	hsa
fish-specific	mir-2189	ENSP00000360532	1	dre
fish-specific	mir-2189	ENSP00000345206	1	dre
fish-specific	mir-2189	ENSP00000362107	1	dre
fish-specific	mir-7147	ENSP00000286201	1	dre
fish-specific	mir-7147	ENSP00000011619	1	dre
fish-specific	mir-7147	ENSP00000218867	1	dre
fish-specific	mir-7147	FOXH1	1	dre
fish-specific	mir-722	ENSP00000379644	2	dre,loc
fish-specific	mir-722	ENSP00000262971	1	dre
fish-specific	mir-722	ENSP00000295113	1	dre
fish-specific	mir-722	ENSP00000477817	2	dre,loc
fish-specific	mir-722	ENSP00000218867	1	dre
fish-specific	mir-722	ENSP00000362107	1	dre
fish-specific	mir-722	ENSP00000345206	2	dre,oni
fish-specific	mir-722	ENSP00000353408	3	dre,oni,loc
fish-specific	mir-722	ENSP00000286201	1	oni
fish-specific	mir-722	ENSP00000283147	2	oni,loc
fish-specific	mir-722	ENSP00000340361	1	oni
fish-specific	mir-722	ENSP00000367316	2	oni,loc
fish-specific	mir-722	ENSP00000354487	1	oni
fish-specific	mir-722	ENSP00000366897	1	oni
fish-specific	mir-722	ENSP00000351905	2	oni,loc
fish-specific	mir-722	SRF	1	oni
fish-specific	mir-722	CX40|GJA5	1	oni
fish-specific	mir-722	ENSP00000360162	1	loc
fish-specific	mir-722	ENSP00000324560	1	loc
fish-specific	mir-722	TBX20	1	loc
fish-specific	mir-723	ENSP00000379644	1	dre
fish-specific	mir-723	SMAD1	1	dre
fish-specific	mir-723	ENSP00000011619	1	dre
fish-specific	mir-724	ENSP00000362151	1	dre
fish-specific	mir-724	SMAD1	1	dre
fish-specific	mir-724	ENSP00000262971	1	dre
fish-specific	mir-724	ENSP00000295113	1	dre
fish-specific	mir-724	ENSP00000340361	1	dre
fish-specific	mir-724	ENSP00000218867	2	dre,oni
fish-specific	mir-724	ENSP00000362107	1	dre
fish-specific	mir-724	ENSP00000286201	1	dre
fish-specific	mir-724	ENSP00000353408	1	dre
fish-specific	mir-724	ENSP00000345206	1	oni
fish-specific	mir-724	ENSP00000290378	1	oni
fish-specific	mir-724	ENSP00000351905	1	oni
fish-specific	mir-724	ENSP00000360162	1	oni
fish-specific	mir-724	HAND1	1	loc
fish-specific	mir-724	ENSP00000308275	1	loc
fish-specific	mir-724	SRF	1	loc
fish-specific	mir-102	ENSP00000324560	1	oni
fish-specific	mir-102	ENSP00000345206	1	oni
fish-specific	mir-102	ENSP00000477817	1	oni
fish-specific	mir-102	ENSP00000354487	1	oni
fish-specific	mir-102	ENSP00000290378	1	oni
fish-specific	mir-102	ENSP00000262971	1	oni
fish-specific	mir-102	ENSP00000360162	1	oni
fish-specific	mir-7132	ENSP00000283147	1	oni
fish-specific	mir-7132	ENSP00000286201	1	oni
fish-specific	mir-725	SMAD1	1	oni
fish-specific	mir-725	ENSP00000340361	1	oni
fish-specific	mir-725	ENSP00000218867	1	oni
fish-specific	mir-725	ENSP00000367316	1	oni
fish-specific	mir-725	ENSP00000354487	1	oni
fish-specific	mir-725	ENSP00000366897	1	oni
fish-specific	mir-725	ENSP00000351905	1	oni
fish-specific	mir-725	CX40|GJA5	1	oni
fish-specific	mir-725	SRF	1	oni
fish-specific	mir-734	ENSP00000477817	1	oni
fish-specific	mir-734	SMAD1	1	oni
fish-specific	mir-734	ENSP00000324560	1	oni
fish-specific	mir-734	ENSP00000283147	1	oni
fish-specific	mir-734	ENSP00000354487	1	oni
fish-specific	mir-734	ENSP00000290378	1	oni
fish-specific	mir-734	ENSP00000366897	1	oni
fish-specific	mir-734	ENSP00000362107	1	oni
fish-specific	mir-734	TBX20	1	oni
fish-specific	mir-734	ENSP00000353408	1	oni
fish-specific	mir-1788	ENSP00000477817	1	loc
fish-specific	mir-1788	ENSP00000345206	1	loc
fish-specific	mir-1788	FOXH1	1	loc
fish-specific	mir-1788	SRF	1	loc
fish-specific	mir-727	ENSP00000324560	1	loc
fish-specific	mir-727	ENSP00000351905	1	loc
fish-specific	mir-727	ENSP00000354487	1	loc
fish-specific	mir-727	ENSP00000367316	1	loc
fish-specific	mir-727	ENSP00000283147	1	loc
fish-specific	mir-727	SRF	1	loc
amphibian-specific	xtr-novel-3	ENSP00000354487	1	xtr
amphibian-specific	xtr-novel-3	ENSP00000358854	1	xtr
amphibian-specific	xtr-novel-3	ENSP00000362107	1	xtr
reptile-specific	mir-147	ENSP00000425979	1	aca
reptile-specific	mir-147	ENSP00000290378	1	aca
reptile-specific	mir-5399	SMAD1	1	aca
reptile-specific	mir-5399	ENSP00000367316	1	aca
reptile-specific	mir-5399	ENSP00000354487	1	aca
reptile-specific	mir-5452	ENSP00000477817	1	aca
bird-specific	mir-12223	TBX20	1	gga
bird-specific	mir-12223	ENSP00000218867	1	gga
bird-specific	mir-12223	ENSP00000379644	1	gga
bird-specific	mir-12223	ENSP00000353408	1	gga
bird-specific	mir-12277	ENSP00000362107	1	gga
bird-specific	mir-12277	ENSP00000358854	1	gga
bird-specific	mir-12277	ENSP00000351905	1	gga
bird-specific	mir-1329	CX40|GJA5	1	gga
bird-specific	mir-1329	TBX20	1	gga
bird-specific	mir-1329	ENSP00000358854	1	gga
bird-specific	mir-1329	ENSP00000283147	1	gga
bird-specific	mir-1329	ENSP00000354487	1	gga
bird-specific	mir-1329	ENSP00000353408	1	gga
bird-specific	mir-1451	ENSP00000362107	1	gga
bird-specific	mir-1451	ENSP00000286201	1	gga
bird-specific	mir-1552	SRF	1	gga
bird-specific	mir-1552	ENSP00000353408	1	gga
bird-specific	mir-1559	ENSP00000218867	1	gga
bird-specific	mir-1651	ENSP00000379644	1	gga
bird-specific	mir-1677	TBX20	1	gga
bird-specific	mir-1677	ENSP00000351905	1	gga
bird-specific	mir-1781	ENSP00000358854	1	gga
bird-specific	mir-1781	ENSP00000379644	1	gga
bird-specific	mir-1781	ENSP00000324560	1	gga
bird-specific	mir-1781	ENSP00000354487	1	gga
bird-specific	mir-2131	ENSP00000358854	1	gga
bird-specific	mir-2131	ENSP00000286201	1	gga
bird-specific	mir-2131	ENSP00000354487	1	gga
bird-specific	mir-2954	ENSP00000362107	1	gga
bird-specific	mir-2954	ENSP00000262971	1	gga
bird-specific	mir-2954	ENSP00000324560	1	gga
bird-specific	mir-3524	ENSP00000358854	1	gga
bird-specific	mir-3524	ENSP00000295113	1	gga
bird-specific	mir-3524	ENSP00000353408	1	gga
mammal-specific	mir-1756	ENSP00000218867	1	oan
mammal-specific	mir-590	ENSP00000345206	2	oan,itr
mammal-specific	mir-590	HAND1	1	oan
mammal-specific	mir-590	ENSP00000283147	1	oan
mammal-specific	mir-590	ENSP00000218867	1	oan
mammal-specific	mir-590	ENSP00000481029	1	cfa
mammal-specific	mir-590	ENSP00000353408	4	cfa,itr,mml,hsa
mammal-specific	mir-590	ENSP00000011619	3	cfa,itr,mml
mammal-specific	mir-590	TBX20	3	cfa,itr,mml
mammal-specific	mir-590	ENSP00000367316	4	cfa,itr,mml,hsa
mammal-specific	mir-590	ENSP00000360532	1	cfa
mammal-specific	mir-590	ENSP00000437955	3	cfa,itr,mml
mammal-specific	mir-590	ENSP00000358854	1	itr
mammal-specific	mir-590	ENSP00000275230	3	itr,mml,hsa
mammal-specific	mir-590	ENSP00000425979	3	itr,mml,hsa
mammal-specific	mir-590	SMAD1	3	itr,mml,hsa
mammal-specific	mir-590	ENSP00000477817	1	mml
mammal-specific	mir-590	ENSP00000340361	1	mml
mammal-specific	mir-590	ENSP00000481842	2	mml,hsa
mammal-specific	mir-590	ENSP00000351905	1	hsa
mammal-specific	mir-590	ENSP00000379644	1	hsa
mammal-specific	mir-590	ENSP00000366897	1	hsa
mammal-specific	mir-599	ENSP00000275230	1	mdo
mammal-specific	mir-599	ENSP00000367316	1	mdo
mammal-specific	mir-599	ENSP00000290378	1	mdo
mammal-specific	mir-599	ENSP00000358854	1	mdo
mammal-specific	mir-7289	CX40|GJA5	1	mdo
mammal-specific	mir-7289	ENSP00000286201	1	mdo
mammal-specific	mir-7382	ENSP00000379644	1	mdo
mammal-specific	mir-7382	ENSP00000358854	1	mdo
mammal-specific	mir-7382	HAND1	1	mdo
mammal-specific	mir-7382	ENSP00000366897	1	mdo
mammal-specific	mir-7382	ENSP00000295113	1	mdo
mammal-specific	mir-7382	ENSP00000477817	1	mdo
mammal-specific	mir-7382	SRF	1	mdo
mammal-specific	mar-novel-2	CX40|GJA5	1	mdo
mammal-specific	mar-novel-2	ENSP00000308275	1	mdo
mammal-specific	mar-novel-2	ENSP00000286201	1	mdo
mammal-specific	mar-novel-2	ENSP00000358854	1	mdo
mammal-specific	mar-novel-2	SRF	1	mdo
mammal-specific	mir-12316	CX40|GJA5	1	mdo
mammal-specific	mir-12316	ENSP00000353408	1	mdo
mammal-specific	mir-12316	ENSP00000275230	1	mdo
mammal-specific	mir-12316	ENSP00000345206	1	mdo
mammal-specific	mir-12316	ENSP00000367316	1	mdo
mammal-specific	mir-12316	ENSP00000308275	1	mdo
mammal-specific	mir-12316	ENSP00000477817	1	mdo
mammal-specific	mir-12316	ENSP00000286201	1	mdo
mammal-specific	mir-12316	ENSP00000358854	1	mdo
mammal-specific	mir-12316	ENSP00000425979	1	mdo
mammal-specific	mir-12316	SRF	1	mdo
mammal-specific	mir-12325	ENSP00000275230	1	mdo
mammal-specific	mir-12325	ENSP00000308275	1	mdo
mammal-specific	mir-12325	ENSP00000290378	1	mdo
mammal-specific	mir-12325	ENSP00000425979	1	mdo
mammal-specific	mir-12325	SRF	1	mdo
mammal-specific	mir-12366	CX40|GJA5	1	mdo
mammal-specific	mir-12366	HAND1	1	mdo
mammal-specific	mir-12366	ENSP00000367316	1	mdo
mammal-specific	mir-12366	ENSP00000283147	1	mdo
mammal-specific	mir-12366	ENSP00000324560	1	mdo
mammal-specific	mir-12366	ENSP00000477817	1	mdo
mammal-specific	mir-12366	ENSP00000425979	1	mdo
mammal-specific	mir-7298	ENSP00000353408	1	mdo
mammal-specific	mir-7298	ENSP00000345206	1	mdo
mammal-specific	mir-7298	ENSP00000366897	1	mdo
mammal-specific	mir-7298	ENSP00000308275	1	mdo
mammal-specific	mir-7298	ENSP00000283147	1	mdo
mammal-specific	mir-7298	ENSP00000360162	1	mdo
mammal-specific	mir-7298	ENSP00000358854	1	mdo
mammal-specific	mir-7298	SRF	1	mdo
mammal-specific	mir-7303	ENSP00000324560	1	mdo
mammal-specific	mir-7309	CX40|GJA5	1	mdo
mammal-specific	mir-7309	SMAD1	1	mdo
mammal-specific	mir-7309	ENSP00000345206	1	mdo
mammal-specific	mir-7309	ENSP00000367316	1	mdo
mammal-specific	mir-7309	ENSP00000358854	1	mdo
mammal-specific	mir-7319	ENSP00000367316	1	mdo
mammal-specific	mir-7319	ENSP00000358854	1	mdo
mammal-specific	mir-7332	ENSP00000481842	1	mdo
mammal-specific	mir-7332	SRF	1	mdo
mammal-specific	mir-7333	ENSP00000275230	1	mdo
mammal-specific	mir-7344	HAND1	1	mdo
mammal-specific	mir-7344	ENSP00000367316	1	mdo
mammal-specific	mir-7363	CX40|GJA5	1	mdo
mammal-specific	mir-7363	ENSP00000295113	1	mdo
mammal-specific	mir-7363	ENSP00000367316	1	mdo
mammal-specific	mir-7363	ENSP00000290378	1	mdo
mammal-specific	mir-7368	ENSP00000345206	1	mdo
mammal-specific	mir-7368	CX40|GJA5	1	mdo
mammal-specific	mir-7368	ENSP00000362107	1	mdo
mammal-specific	mir-7368	ENSP00000283147	1	mdo
mammal-specific	mir-7370	ENSP00000295113	1	mdo
mammal-specific	mir-7370	ENSP00000345206	1	mdo
mammal-specific	mir-7370	ENSP00000308275	1	mdo
mammal-specific	mir-7371	ENSP00000262971	1	mdo
mammal-specific	mir-7371	ENSP00000354487	1	mdo
mammal-specific	mir-7371	ENSP00000481842	1	mdo
mammal-specific	mir-7371	ENSP00000477817	1	mdo
mammal-specific	mir-7371	ENSP00000358854	1	mdo
mammal-specific	mir-7371	ENSP00000425979	1	mdo
mammal-specific	mir-7371	CX40|GJA5	1	mdo
mammal-specific	mir-7371	ENSP00000353408	1	mdo
mammal-specific	mir-7371	ENSP00000275230	1	mdo
mammal-specific	mir-7371	ENSP00000295113	1	mdo
mammal-specific	mir-7371	ENSP00000345206	1	mdo
mammal-specific	mir-7371	ENSP00000308275	1	mdo
mammal-specific	mir-7371	ENSP00000367316	1	mdo
mammal-specific	mir-7371	ENSP00000362107	1	mdo
mammal-specific	mir-7371	HAND1	1	mdo
mammal-specific	mir-7371	ENSP00000351905	1	mdo
mammal-specific	mir-7371	ENSP00000324560	1	mdo
mammal-specific	mir-7371	ENSP00000360162	1	mdo
mammal-specific	mir-7371	ENSP00000290378	1	mdo
mammal-specific	mir-7371	ENSP00000286201	1	mdo
mammal-specific	mir-7373	SMAD1	1	mdo
mammal-specific	mir-7373	ENSP00000354487	1	mdo
mammal-specific	mir-7373	ENSP00000477817	1	mdo
mammal-specific	mir-7373	ENSP00000358854	1	mdo
mammal-specific	mir-7373	ENSP00000425979	1	mdo
mammal-specific	mir-7373	CX40|GJA5	1	mdo
mammal-specific	mir-7373	ENSP00000275230	1	mdo
mammal-specific	mir-7373	ENSP00000295113	1	mdo
mammal-specific	mir-7373	ENSP00000345206	1	mdo
mammal-specific	mir-7373	ENSP00000366897	1	mdo
mammal-specific	mir-7373	ENSP00000367316	1	mdo
mammal-specific	mir-7373	ENSP00000290378	1	mdo
mammal-specific	mir-7377	ENSP00000351905	1	mdo
mammal-specific	mir-7377	ENSP00000379644	1	mdo
mammal-specific	mir-7377	ENSP00000367316	1	mdo
mammal-specific	mir-7377	ENSP00000290378	1	mdo
mammal-specific	mir-7377	ENSP00000362107	1	mdo
mammal-specific	mir-1541	ENSP00000353408	1	mdo
mammal-specific	mir-1541	ENSP00000477817	1	mdo
mammal-specific	mir-1541	ENSP00000218867	1	mdo
mammal-specific	mir-1544	ENSP00000354487	1	mdo
mammal-specific	mir-1544	ENSP00000358854	1	mdo
mammal-specific	mir-1544	ENSP00000425979	1	mdo
mammal-specific	mir-1544	CX40|GJA5	1	mdo
mammal-specific	mir-1544	ENSP00000353408	1	mdo
mammal-specific	mir-1544	ENSP00000295113	1	mdo
mammal-specific	mir-1544	ENSP00000345206	1	mdo
mammal-specific	mir-1544	ENSP00000366897	1	mdo
mammal-specific	mir-1544	ENSP00000379644	1	mdo
mammal-specific	mir-1544	ENSP00000367316	1	mdo
mammal-specific	mir-1544	ENSP00000362107	1	mdo
mammal-specific	mir-1544	SRF	1	mdo
mammal-specific	mir-1544	HAND1	1	mdo
mammal-specific	mir-1544	ENSP00000362151	1	mdo
mammal-specific	mir-1544	ENSP00000351905	1	mdo
mammal-specific	mir-1544	ENSP00000283147	1	mdo
mammal-specific	mir-1544	ENSP00000324560	1	mdo
mammal-specific	mir-1544	ENSP00000360162	1	mdo
mammal-specific	mir-1544	ENSP00000290378	1	mdo
mammal-specific	mir-1544	ENSP00000286201	1	mdo
mammal-specific	mir-1549	ENSP00000345206	1	mdo
mammal-specific	mir-1549	ENSP00000367316	1	mdo
mammal-specific	mir-186	CX40|GJA5	2	mdo,mml
mammal-specific	mir-186	HAND1	4	mdo,bta,mml,hsa
mammal-specific	mir-186	ENSP00000275230	4	mdo,cfa,itr,hsa
mammal-specific	mir-186	ENSP00000295113	1	mdo
mammal-specific	mir-186	ENSP00000379644	1	mdo
mammal-specific	mir-186	ENSP00000354487	2	mdo,itr
mammal-specific	mir-186	ENSP00000367316	3	mdo,itr,mml
mammal-specific	mir-186	ENSP00000477817	3	mdo,cfa,itr
mammal-specific	mir-186	ENSP00000286201	3	mdo,cfa,hsa
mammal-specific	mir-186	ENSP00000358854	2	mdo,itr
mammal-specific	mir-186	ENSP00000353408	1	bta
mammal-specific	mir-186	ENSP00000360532	5	bta,cfa,itr,mmu,mml
mammal-specific	mir-186	ENSP00000481842	3	bta,cfa,itr
mammal-specific	mir-186	ENSP00000011619	2	cfa,itr
mammal-specific	mir-186	ENSP00000351905	3	cfa,mmu,mml
mammal-specific	mir-186	ENSP00000362151	1	cfa
mammal-specific	mir-186	ENSP00000437955	2	cfa,mmu
mammal-specific	mir-186	ENSP00000218867	1	itr
mammal-specific	mir-186	ENSP00000308275	1	itr
mammal-specific	mir-186	TBX20	2	itr,mmu
mammal-specific	mir-186	SMAD1	3	itr,mml,hsa
mammal-specific	mir-186	ENSP00000283147	1	mmu
mammal-specific	mir-186	ENSP00000366897	2	mmu,hsa
mammal-specific	mir-186	ENSP00000340361	2	mml,hsa
mammal-specific	mir-186	ENSP00000425979	1	hsa
mammal-specific	mir-186	ENSP00000290378	1	hsa
mammal-specific	mir-186	ENSP00000345206	1	hsa
mammal-specific	mir-7385	SMAD1	1	mdo
mammal-specific	mir-7385	ENSP00000481842	1	mdo
mammal-specific	mir-7385	ENSP00000477817	1	mdo
mammal-specific	mir-7385	ENSP00000425979	1	mdo
mammal-specific	mir-7385	CX40|GJA5	1	mdo
mammal-specific	mir-7385	ENSP00000353408	1	mdo
mammal-specific	mir-7385	ENSP00000275230	1	mdo
mammal-specific	mir-7385	ENSP00000295113	1	mdo
mammal-specific	mir-7385	ENSP00000345206	1	mdo
mammal-specific	mir-7385	ENSP00000011619	1	mdo
mammal-specific	mir-7385	ENSP00000308275	1	mdo
mammal-specific	mir-7385	ENSP00000366897	1	mdo
mammal-specific	mir-7385	ENSP00000367316	1	mdo
mammal-specific	mir-7385	SRF	1	mdo
mammal-specific	mir-7385	ENSP00000351905	1	mdo
mammal-specific	mir-7385	ENSP00000324560	1	mdo
mammal-specific	mir-7385	ENSP00000360162	1	mdo
mammal-specific	mir-7385	ENSP00000290378	1	mdo
mammal-specific	mir-7385	ENSP00000286201	1	mdo
mammal-specific	mir-7388	ENSP00000275230	1	mdo
mammal-specific	mir-7388	ENSP00000345206	1	mdo
mammal-specific	mir-7388	ENSP00000367316	1	mdo
mammal-specific	mir-7388	ENSP00000308275	1	mdo
mammal-specific	mir-7388	ENSP00000358854	1	mdo
mammal-specific	mir-7388	ENSP00000425979	1	mdo
mammal-specific	mir-7393	ENSP00000275230	1	mdo
mammal-specific	mir-7393	ENSP00000308275	1	mdo
mammal-specific	mir-7393	ENSP00000358854	1	mdo
mammal-specific	mir-7394	ENSP00000275230	1	mdo
mammal-specific	mir-7394	ENSP00000308275	1	mdo
mammal-specific	mir-7394	ENSP00000358854	1	mdo
mammal-specific	mir-7397	ENSP00000295113	1	mdo
mammal-specific	mir-7398	SMAD1	1	mdo
mammal-specific	mir-7398	ENSP00000477817	1	mdo
mammal-specific	mir-7398	ENSP00000358854	1	mdo
mammal-specific	mir-7398	ENSP00000425979	1	mdo
mammal-specific	mir-7398	CX40|GJA5	1	mdo
mammal-specific	mir-7398	ENSP00000353408	1	mdo
mammal-specific	mir-7398	ENSP00000275230	1	mdo
mammal-specific	mir-7398	ENSP00000295113	1	mdo
mammal-specific	mir-7398	ENSP00000345206	1	mdo
mammal-specific	mir-7398	ENSP00000011619	1	mdo
mammal-specific	mir-7398	ENSP00000366897	1	mdo
mammal-specific	mir-7398	ENSP00000379644	1	mdo
mammal-specific	mir-7398	ENSP00000367316	1	mdo
mammal-specific	mir-7398	ENSP00000362107	1	mdo
mammal-specific	mir-7398	SRF	1	mdo
mammal-specific	mir-7398	HAND1	1	mdo
mammal-specific	mir-7398	ENSP00000351905	1	mdo
mammal-specific	mir-7398	ENSP00000360162	1	mdo
mammal-specific	mir-7398	ENSP00000290378	1	mdo
mammal-specific	mir-7246	ENSP00000275230	1	mdo
mammal-specific	mir-7246	ENSP00000295113	1	mdo
mammal-specific	mir-7246	ENSP00000351905	1	mdo
mammal-specific	mir-7246	ENSP00000354487	1	mdo
mammal-specific	mir-7246	ENSP00000367316	1	mdo
mammal-specific	mir-7248	ENSP00000351905	1	mdo
mammal-specific	mir-7248	ENSP00000354487	1	mdo
mammal-specific	mir-7248	ENSP00000275230	1	mdo
mammal-specific	mir-7248	ENSP00000425979	1	mdo
mammal-specific	mir-7248	ENSP00000295113	1	mdo
mammal-specific	mir-7254	HAND1	1	mdo
mammal-specific	mir-7254	ENSP00000345206	1	mdo
mammal-specific	mir-7254	ENSP00000481842	1	mdo
mammal-specific	mir-7254	SRF	1	mdo
mammal-specific	mir-7262	HAND1	1	mdo
mammal-specific	mir-7262	ENSP00000275230	1	mdo
mammal-specific	mir-7262	SMAD1	1	mdo
mammal-specific	mir-7262	ENSP00000295113	1	mdo
mammal-specific	mir-7262	ENSP00000345206	1	mdo
mammal-specific	mir-7262	ENSP00000351905	1	mdo
mammal-specific	mir-7262	ENSP00000308275	1	mdo
mammal-specific	mir-7262	ENSP00000324560	1	mdo
mammal-specific	mir-7262	ENSP00000425979	1	mdo
mammal-specific	mir-7262	SRF	1	mdo
mammal-specific	mir-7270	ENSP00000295113	1	mdo
mammal-specific	mir-7270	ENSP00000366897	1	mdo
mammal-specific	mir-7270	ENSP00000290378	1	mdo
mammal-specific	mir-7275	ENSP00000275230	1	mdo
mammal-specific	mir-7275	ENSP00000295113	1	mdo
mammal-specific	mir-7275	ENSP00000324560	1	mdo
mammal-specific	mir-7281	ENSP00000362107	1	mdo
mammal-specific	mir-7281	ENSP00000290378	1	mdo
mammal-specific	mir-7284	ENSP00000367316	1	mdo
mammal-specific	mir-7284	ENSP00000358854	1	mdo
mammal-specific	mir-7284	ENSP00000425979	1	mdo
mammal-specific	mir-7284	ENSP00000295113	1	mdo
mammal-specific	mir-7284	ENSP00000477817	1	mdo
mammal-specific	mir-7286	CX40|GJA5	1	mdo
mammal-specific	mir-7286	ENSP00000275230	1	mdo
mammal-specific	mir-7286	SMAD1	1	mdo
mammal-specific	mir-7286	ENSP00000295113	1	mdo
mammal-specific	mir-7286	ENSP00000345206	1	mdo
mammal-specific	mir-7286	ENSP00000360162	1	mdo
mammal-specific	mir-7286	ENSP00000481842	1	mdo
mammal-specific	mir-7286	ENSP00000358854	1	mdo
mammal-specific	mir-7286	ENSP00000425979	1	mdo
mammal-specific	mir-7286	SRF	1	mdo
mammal-specific	mir-340	ENSP00000295113	1	mdo
mammal-specific	mir-340	ENSP00000345206	3	mdo,itr,mml
mammal-specific	mir-340	ENSP00000379644	1	mdo
mammal-specific	mir-340	ENSP00000477817	1	mdo
mammal-specific	mir-340	ENSP00000360162	3	bta,cfa,mml
mammal-specific	mir-340	ENSP00000290378	6	bta,cfa,itr,mmu,mml,hsa
mammal-specific	mir-340	ENSP00000218867	3	bta,mml,hsa
mammal-specific	mir-340	ENSP00000481842	1	bta
mammal-specific	mir-340	ENSP00000367316	3	cfa,itr,hsa
mammal-specific	mir-340	ENSP00000360532	1	cfa
mammal-specific	mir-340	ENSP00000275230	3	cfa,itr,hsa
mammal-specific	mir-340	TBX20	2	itr,mmu
mammal-specific	mir-340	ENSP00000437955	1	mmu
mammal-specific	mir-340	ENSP00000351905	2	mml,hsa
mammal-specific	mir-340	ENSP00000362107	2	mml,hsa
mammal-specific	mir-340	ENSP00000362151	1	hsa
mammal-specific	mir-340	ENSP00000286201	1	hsa
mammal-specific	mir-340	ENSP00000340361	1	hsa
mammal-specific	mir-2411	ENSP00000477817	1	bta
mammal-specific	mir-2411	CX40|GJA5	1	bta
mammal-specific	mir-2411	ENSP00000358854	1	bta
mammal-specific	mir-2411	ENSP00000481842	1	bta
mammal-specific	mir-374	ENSP00000011619	6	bta,cfa,itr,mmu,mml,hsa
mammal-specific	mir-374	ENSP00000295113	1	bta
mammal-specific	mir-374	ENSP00000353408	3	bta,itr,mmu
mammal-specific	mir-374	ENSP00000354487	2	bta,cfa
mammal-specific	mir-374	ENSP00000481842	1	bta
mammal-specific	mir-374	TBX20	3	cfa,itr,mmu
mammal-specific	mir-374	ENSP00000324560	1	cfa
mammal-specific	mir-374	ENSP00000340361	4	cfa,itr,mml,hsa
mammal-specific	mir-374	ENSP00000275230	2	cfa,itr
mammal-specific	mir-374	ENSP00000367316	1	itr
mammal-specific	mir-374	ENSP00000358854	1	itr
mammal-specific	mir-374	ENSP00000425979	1	itr
mammal-specific	mir-374	ENSP00000218867	1	mmu
mammal-specific	mir-374	ENSP00000345206	1	mml
mammal-specific	mir-374	ENSP00000362107	1	hsa
mammal-specific	mir-374	ENSP00000366897	1	hsa
mammal-specific	mir-6119	ENSP00000358854	1	bta
mammal-specific	mir-1271	ENSP00000353408	5	bta,cfa,itr,mml,hsa
mammal-specific	mir-1271	ENSP00000354487	3	bta,cfa,itr
mammal-specific	mir-1271	ENSP00000362151	1	cfa
mammal-specific	mir-1271	ENSP00000324560	1	cfa
mammal-specific	mir-1271	ENSP00000367316	1	cfa
mammal-specific	mir-1271	ENSP00000379644	3	cfa,itr,hsa
mammal-specific	mir-1271	ENSP00000477817	1	cfa
mammal-specific	mir-1271	ENSP00000345206	1	itr
mammal-specific	mir-1271	ENSP00000218867	1	itr
mammal-specific	mir-1271	ENSP00000295113	2	itr,hsa
mammal-specific	mir-1271	CX40|GJA5	2	mml,hsa
mammal-specific	mir-1271	ENSP00000481842	1	hsa
mammal-specific	mir-1271	SRF	1	hsa
mammal-specific	mir-1271	ENSP00000366897	1	hsa
mammal-specific	mir-1271	ENSP00000340361	1	hsa
mammal-specific	mir-320	ENSP00000358854	6	bta,cfa,itr,mmu,mml,hsa
mammal-specific	mir-320	ENSP00000351905	2	bta,hsa
mammal-specific	mir-320	ENSP00000283147	3	cfa,itr,mml
mammal-specific	mir-320	ENSP00000011619	1	cfa
mammal-specific	mir-320	TBX20	3	cfa,itr,mmu
mammal-specific	mir-320	ENSP00000324560	4	cfa,mmu,mml,hsa
mammal-specific	mir-320	ENSP00000367316	4	cfa,itr,mmu,mml
mammal-specific	mir-320	ENSP00000275230	5	cfa,itr,mmu,mml,hsa
mammal-specific	mir-320	ENSP00000425979	3	itr,mml,hsa
mammal-specific	mir-320	ENSP00000345206	1	itr
mammal-specific	mir-320	SRF	1	itr
mammal-specific	mir-320	ENSP00000379644	1	mmu
mammal-specific	mir-320	ENSP00000286201	1	mmu
mammal-specific	mir-320	ENSP00000437955	2	mmu,mml
mammal-specific	mir-320	ENSP00000366897	2	mmu,hsa
mammal-specific	mir-320	CX40|GJA5	1	hsa
mammal-specific	mir-320	ENSP00000481842	1	hsa
mammal-specific	mir-1468	ENSP00000011619	1	bta
mammal-specific	mir-1468	ENSP00000362151	1	itr
mammal-specific	mir-154	ENSP00000351905	5	bta,cfa,mmu,mml,hsa
mammal-specific	mir-154	ENSP00000011619	4	cfa,mmu,mml,hsa
mammal-specific	mir-154	TBX20	3	cfa,itr,mmu
mammal-specific	mir-154	ENSP00000362151	4	cfa,mmu,mml,hsa
mammal-specific	mir-154	ENSP00000360532	2	cfa,mmu
mammal-specific	mir-154	ENSP00000366897	4	cfa,mmu,mml,hsa
mammal-specific	mir-154	ENSP00000437955	4	cfa,itr,mmu,mml
mammal-specific	mir-154	ENSP00000308275	3	cfa,itr,mml
mammal-specific	mir-154	ENSP00000283147	4	cfa,itr,mmu,mml
mammal-specific	mir-154	ENSP00000353408	5	cfa,itr,mmu,mml,hsa
mammal-specific	mir-154	ENSP00000218867	3	cfa,mmu,mml
mammal-specific	mir-154	ENSP00000360162	4	cfa,mmu,mml,hsa
mammal-specific	mir-154	ENSP00000367316	5	cfa,itr,mmu,mml,hsa
mammal-specific	mir-154	ENSP00000379644	4	cfa,mmu,mml,hsa
mammal-specific	mir-154	ENSP00000275230	5	cfa,itr,mmu,mml,hsa
mammal-specific	mir-154	ENSP00000324560	4	cfa,mmu,mml,hsa
mammal-specific	mir-154	ENSP00000477817	5	cfa,itr,mmu,mml,hsa
mammal-specific	mir-154	ENSP00000340361	4	cfa,itr,mml,hsa
mammal-specific	mir-154	ENSP00000295113	4	cfa,itr,mmu,mml
mammal-specific	mir-154	SMAD1	5	cfa,itr,mmu,mml,hsa
mammal-specific	mir-154	ENSP00000262971	2	cfa,mml
mammal-specific	mir-154	ENSP00000354487	4	cfa,itr,mmu,mml
mammal-specific	mir-154	ENSP00000425979	2	itr,mml
mammal-specific	mir-154	ENSP00000345206	2	itr,mml
mammal-specific	mir-154	ENSP00000481842	2	itr,mml
mammal-specific	mir-154	ENSP00000358854	4	itr,mmu,mml,hsa
mammal-specific	mir-154	ENSP00000362107	1	mmu
mammal-specific	mir-154	ENSP00000286201	3	mmu,mml,hsa
mammal-specific	mir-154	SRF	2	mmu,hsa
mammal-specific	mir-154	FOXH1	1	mml
mammal-specific	mir-154	CX40|GJA5	1	mml
mammal-specific	mir-154	ENSP00000290378	1	hsa
mammal-specific	mir-154	HAND1	1	hsa
mammal-specific	mir-1825	ENSP00000295113	1	bta
mammal-specific	mir-1825	ENSP00000362107	1	bta
mammal-specific	mir-1839	ENSP00000360162	3	bta,cfa,mmu
mammal-specific	mir-1839	ENSP00000353408	2	bta,mmu
mammal-specific	mir-1839	HAND1	3	bta,cfa,mmu
mammal-specific	mir-1839	ENSP00000308275	1	cfa
mammal-specific	mir-1839	ENSP00000340361	1	cfa
mammal-specific	mir-1839	ENSP00000354487	1	mmu
mammal-specific	mir-1839	ENSP00000275230	1	mmu
mammal-specific	mir-185	HAND1	2	bta,cfa
mammal-specific	mir-185	SMAD1	2	cfa,itr
mammal-specific	mir-185	TBX20	3	cfa,itr,mmu
mammal-specific	mir-185	ENSP00000351905	2	cfa,mmu
mammal-specific	mir-185	ENSP00000362151	3	cfa,mml,hsa
mammal-specific	mir-185	ENSP00000367316	1	itr
mammal-specific	mir-185	ENSP00000340361	1	itr
mammal-specific	mir-185	ENSP00000275230	2	itr,mmu
mammal-specific	mir-185	SRF	2	itr,mmu
mammal-specific	mir-185	FOXH1	2	itr,mml
mammal-specific	mir-185	ENSP00000477817	1	itr
mammal-specific	mir-185	ENSP00000481842	1	mmu
mammal-specific	mir-185	ENSP00000218867	2	mmu,mml
mammal-specific	mir-185	ENSP00000360532	1	mmu
mammal-specific	mir-185	ENSP00000366897	1	mmu
mammal-specific	mir-185	ENSP00000481029	1	mmu
mammal-specific	mir-185	CX40|GJA5	3	mmu,mml,hsa
mammal-specific	mir-185	ENSP00000286201	2	mml,hsa
mammal-specific	mir-185	ENSP00000011619	1	mml
mammal-specific	mir-185	ENSP00000437955	1	mml
mammal-specific	mir-185	ENSP00000290378	1	hsa
mammal-specific	mir-188	ENSP00000367316	3	bta,itr,hsa
mammal-specific	mir-188	ENSP00000011619	2	cfa,itr
mammal-specific	mir-188	TBX20	3	cfa,itr,mmu
mammal-specific	mir-188	ENSP00000362107	3	cfa,mml,hsa
mammal-specific	mir-188	ENSP00000324560	1	cfa
mammal-specific	mir-188	ENSP00000360532	2	cfa,mmu
mammal-specific	mir-188	ENSP00000437955	3	cfa,itr,mml
mammal-specific	mir-188	ENSP00000275230	2	cfa,itr
mammal-specific	mir-188	ENSP00000295113	3	itr,mml,hsa
mammal-specific	mir-188	ENSP00000286201	3	mmu,mml,hsa
mammal-specific	mir-188	ENSP00000366897	2	mmu,hsa
mammal-specific	mir-188	ENSP00000362151	1	mmu
mammal-specific	mir-188	ENSP00000345206	1	mml
mammal-specific	mir-188	SMAD1	1	mml
mammal-specific	mir-188	ENSP00000425979	1	mml
mammal-specific	mir-188	ENSP00000351905	2	mml,hsa
mammal-specific	mir-188	CX40|GJA5	2	mml,hsa
mammal-specific	mir-2285	ENSP00000354487	1	bta
mammal-specific	mir-2285	HAND1	1	bta
mammal-specific	mir-2285	ENSP00000379644	1	bta
mammal-specific	mir-2285	ENSP00000360162	1	bta
mammal-specific	mir-2285	ENSP00000218867	1	bta
mammal-specific	mir-2332	ENSP00000477817	1	bta
mammal-specific	mir-2332	SMAD1	1	bta
mammal-specific	mir-95	SMAD1	1	bta
mammal-specific	mir-95	ENSP00000354487	1	bta
mammal-specific	mir-95	ENSP00000351905	1	cfa
mammal-specific	mir-95	ENSP00000477817	1	cfa
mammal-specific	mir-95	ENSP00000308275	1	cfa
mammal-specific	mir-95	ENSP00000340361	1	itr
mammal-specific	mir-95	SRF	1	itr
mammal-specific	mir-378	TBX20	2	bta,mmu
mammal-specific	mir-378	ENSP00000358854	1	itr
mammal-specific	mir-378	ENSP00000362107	1	itr
mammal-specific	mir-378	ENSP00000290378	1	itr
mammal-specific	mir-378	ENSP00000345206	1	itr
mammal-specific	mir-378	ENSP00000379644	2	mmu,hsa
mammal-specific	mir-378	ENSP00000218867	1	mmu
mammal-specific	mir-378	ENSP00000275230	1	mmu
mammal-specific	mir-378	ENSP00000481842	1	mmu
mammal-specific	mir-378	ENSP00000481029	1	mmu
mammal-specific	mir-378	ENSP00000324560	1	mmu
mammal-specific	mir-378	ENSP00000351905	1	mmu
mammal-specific	mir-378	ENSP00000353408	1	mmu
mammal-specific	mir-378	ENSP00000477817	1	mmu
mammal-specific	mir-378	ENSP00000367316	2	mml,hsa
mammal-specific	mir-378	ENSP00000308275	1	mml
mammal-specific	mir-378	ENSP00000362151	1	mml
mammal-specific	mir-378	ENSP00000425979	1	mml
mammal-specific	mir-378	ENSP00000283147	1	hsa
mammal-specific	mir-378	ENSP00000340361	1	hsa
mammal-specific	mir-486	ENSP00000358854	1	bta
mammal-specific	mir-486	ENSP00000362107	3	bta,mml,hsa
mammal-specific	mir-486	SRF	4	cfa,itr,mmu,hsa
mammal-specific	mir-486	ENSP00000295113	1	itr
mammal-specific	mir-486	ENSP00000354487	1	mmu
mammal-specific	mir-486	ENSP00000351905	1	mmu
mammal-specific	mir-486	ENSP00000283147	1	mmu
mammal-specific	mir-486	SMAD1	1	mmu
mammal-specific	mir-486	ENSP00000218867	1	mmu
mammal-specific	mir-486	TBX20	1	mmu
mammal-specific	mir-486	ENSP00000366897	1	mmu
mammal-specific	mir-486	ENSP00000324560	1	mml
mammal-specific	mir-486	ENSP00000345206	1	mml
mammal-specific	mir-486	ENSP00000286201	1	mml
mammal-specific	mir-486	ENSP00000275230	1	mml
mammal-specific	mir-486	ENSP00000362151	1	hsa
mammal-specific	mir-592	ENSP00000295113	2	bta,itr
mammal-specific	mir-592	ENSP00000366897	2	bta,mmu
mammal-specific	mir-592	ENSP00000481842	1	bta
mammal-specific	mir-592	ENSP00000340361	1	itr
mammal-specific	mir-592	ENSP00000283147	1	mmu
mammal-specific	mir-592	ENSP00000437955	1	mmu
mammal-specific	mir-592	TBX20	1	mmu
mammal-specific	mir-342	ENSP00000353408	1	bta
mammal-specific	mir-342	SRF	3	cfa,itr,hsa
mammal-specific	mir-342	ENSP00000362107	3	cfa,mml,hsa
mammal-specific	mir-342	ENSP00000324560	1	cfa
mammal-specific	mir-342	ENSP00000379644	4	cfa,itr,mmu,hsa
mammal-specific	mir-342	ENSP00000481842	1	itr
mammal-specific	mir-342	ENSP00000290378	1	itr
mammal-specific	mir-342	TBX20	1	itr
mammal-specific	mir-342	ENSP00000351905	1	mmu
mammal-specific	mir-342	ENSP00000262971	1	mmu
mammal-specific	mir-342	ENSP00000283147	1	mmu
mammal-specific	mir-342	ENSP00000481029	1	mmu
mammal-specific	mir-342	ENSP00000367316	1	mmu
mammal-specific	mir-342	ENSP00000477817	2	mml,hsa
mammal-specific	mir-342	ENSP00000295113	1	mml
mammal-specific	mir-342	SMAD1	1	mml
mammal-specific	mir-342	ENSP00000362151	1	mml
mammal-specific	mir-342	ENSP00000340361	1	hsa
mammal-specific	mir-28	ENSP00000286201	1	cfa
mammal-specific	mir-28	ENSP00000308275	2	cfa,itr
mammal-specific	mir-28	SRF	3	cfa,mmu,hsa
mammal-specific	mir-28	ENSP00000351905	2	cfa,mml
mammal-specific	mir-28	ENSP00000324560	3	cfa,mml,hsa
mammal-specific	mir-28	ENSP00000367316	3	cfa,mml,hsa
mammal-specific	mir-28	ENSP00000379644	3	cfa,mmu,hsa
mammal-specific	mir-28	ENSP00000360532	1	cfa
mammal-specific	mir-28	ENSP00000437955	4	cfa,itr,mmu,mml
mammal-specific	mir-28	ENSP00000275230	3	cfa,itr,hsa
mammal-specific	mir-28	ENSP00000345206	2	itr,mml
mammal-specific	mir-28	ENSP00000481842	1	mmu
mammal-specific	mir-28	ENSP00000353408	3	mmu,mml,hsa
mammal-specific	mir-28	TBX20	1	mmu
mammal-specific	mir-28	ENSP00000366897	2	mmu,hsa
mammal-specific	mir-28	CX40|GJA5	3	mmu,mml,hsa
mammal-specific	mir-28	ENSP00000477817	1	mmu
mammal-specific	mir-28	SMAD1	1	mml
mammal-specific	mir-28	ENSP00000362107	1	mml
mammal-specific	mir-28	ENSP00000283147	1	mml
mammal-specific	mir-28	ENSP00000340361	1	hsa
mammal-specific	mir-339	SMAD1	1	cfa
mammal-specific	mir-339	ENSP00000286201	1	cfa
mammal-specific	mir-339	TBX20	1	cfa
mammal-specific	mir-339	ENSP00000360532	1	cfa
mammal-specific	mir-339	ENSP00000477817	2	cfa,mmu
mammal-specific	mir-339	ENSP00000262971	1	cfa
mammal-specific	mir-339	ENSP00000362151	1	mml
mammal-specific	mir-339	FOXH1	1	mml
mammal-specific	mir-339	CX40|GJA5	1	mml
mammal-specific	mir-491	SMAD1	1	cfa
mammal-specific	mir-491	ENSP00000286201	2	cfa,hsa
mammal-specific	mir-491	ENSP00000283147	1	cfa
mammal-specific	mir-491	ENSP00000353408	3	cfa,mml,hsa
mammal-specific	mir-491	ENSP00000218867	1	cfa
mammal-specific	mir-491	ENSP00000351905	2	cfa,mml
mammal-specific	mir-491	ENSP00000362107	3	cfa,mml,hsa
mammal-specific	mir-491	ENSP00000362151	2	cfa,mml
mammal-specific	mir-491	ENSP00000324560	2	cfa,mml
mammal-specific	mir-491	ENSP00000366897	2	cfa,hsa
mammal-specific	mir-491	ENSP00000340361	1	cfa
mammal-specific	mir-491	ENSP00000275230	1	cfa
mammal-specific	mir-491	ENSP00000379644	1	mml
mammal-specific	mir-491	ENSP00000345206	1	mml
mammal-specific	mir-491	ENSP00000425979	1	mml
mammal-specific	mir-491	CX40|GJA5	2	mml,hsa
mammal-specific	mir-491	ENSP00000481842	1	mml
mammal-specific	mir-491	SRF	1	hsa
mammal-specific	mir-628	SRF	1	cfa
mammal-specific	mir-628	ENSP00000379644	1	cfa
mammal-specific	mir-628	ENSP00000340361	3	cfa,mml,hsa
mammal-specific	mir-628	ENSP00000324560	2	mml,hsa
mammal-specific	mir-628	ENSP00000345206	1	mml
mammal-specific	mir-628	ENSP00000425979	1	mml
mammal-specific	mir-628	ENSP00000351905	1	mml
mammal-specific	mir-628	ENSP00000362151	1	hsa
mammal-specific	mir-628	ENSP00000366897	1	hsa
mammal-specific	cfa-novel-23	SMAD1	1	cfa
mammal-specific	cfa-novel-23	ENSP00000283147	1	cfa
mammal-specific	cfa-novel-23	TBX20	1	cfa
mammal-specific	cfa-novel-23	ENSP00000362151	1	cfa
mammal-specific	cfa-novel-23	ENSP00000477817	1	cfa
mammal-specific	cfa-novel-23	ENSP00000262971	1	cfa
mammal-specific	mir-105	ENSP00000324560	1	cfa
mammal-specific	mir-105	ENSP00000379644	1	cfa
mammal-specific	mir-105	ENSP00000360532	1	cfa
mammal-specific	mir-105	ENSP00000477817	1	cfa
mammal-specific	mir-105	ENSP00000262971	1	cfa
mammal-specific	mir-105	ENSP00000354487	1	cfa
mammal-specific	mir-105	ENSP00000351905	1	mml
mammal-specific	mir-1249	ENSP00000283147	1	cfa
mammal-specific	mir-345	ENSP00000286201	2	cfa,itr
mammal-specific	mir-345	ENSP00000353408	1	cfa
mammal-specific	mir-345	ENSP00000218867	1	cfa
mammal-specific	mir-345	ENSP00000340361	1	cfa
mammal-specific	mir-345	ENSP00000437955	1	cfa
mammal-specific	mir-345	ENSP00000354487	1	cfa
mammal-specific	mir-345	SMAD1	1	itr
mammal-specific	mir-345	ENSP00000379644	1	mmu
mammal-specific	mir-345	ENSP00000275230	2	mmu,hsa
mammal-specific	mir-345	ENSP00000366897	1	mmu
mammal-specific	mir-345	ENSP00000477817	1	mmu
mammal-specific	mir-350	ENSP00000286201	1	cfa
mammal-specific	mir-350	ENSP00000353408	1	cfa
mammal-specific	mir-350	TBX20	1	cfa
mammal-specific	mir-350	ENSP00000351905	1	cfa
mammal-specific	mir-350	ENSP00000324560	2	cfa,itr
mammal-specific	mir-350	ENSP00000477817	1	cfa
mammal-specific	mir-350	ENSP00000437955	1	itr
mammal-specific	mir-361	TBX20	2	cfa,itr
mammal-specific	mir-361	ENSP00000290378	2	itr,hsa
mammal-specific	mir-361	ENSP00000351905	1	mmu
mammal-specific	mir-361	ENSP00000362107	1	mmu
mammal-specific	mir-361	ENSP00000367316	3	mmu,mml,hsa
mammal-specific	mir-362	ENSP00000286201	1	cfa
mammal-specific	mir-362	TBX20	1	cfa
mammal-specific	mir-362	ENSP00000324560	1	cfa
mammal-specific	mir-362	ENSP00000360532	2	cfa,mmu
mammal-specific	mir-362	ENSP00000340361	3	cfa,itr,hsa
mammal-specific	mir-362	ENSP00000262971	1	cfa
mammal-specific	mir-362	ENSP00000295113	1	mml
mammal-specific	mir-362	ENSP00000308275	1	mml
mammal-specific	mir-362	SMAD1	1	mml
mammal-specific	mir-362	ENSP00000275230	1	mml
mammal-specific	mir-362	ENSP00000362151	1	hsa
mammal-specific	mir-362	ENSP00000290378	1	hsa
mammal-specific	mir-362	ENSP00000366897	1	hsa
mammal-specific	mir-370	ENSP00000308275	2	cfa,mml
mammal-specific	mir-370	ENSP00000218867	1	cfa
mammal-specific	mir-370	TBX20	1	cfa
mammal-specific	mir-370	ENSP00000351905	3	cfa,mmu,mml
mammal-specific	mir-370	ENSP00000362151	3	cfa,mmu,mml
mammal-specific	mir-370	ENSP00000324560	4	cfa,mmu,mml,hsa
mammal-specific	mir-370	ENSP00000366897	4	cfa,mmu,mml,hsa
mammal-specific	mir-370	ENSP00000340361	3	cfa,mml,hsa
mammal-specific	mir-370	ENSP00000262971	2	cfa,hsa
mammal-specific	mir-370	ENSP00000379644	2	mmu,mml
mammal-specific	mir-370	ENSP00000275230	1	mmu
mammal-specific	mir-370	ENSP00000481842	1	mmu
mammal-specific	mir-370	ENSP00000283147	1	mmu
mammal-specific	mir-370	SMAD1	1	mmu
[truncated: 919 more rows]

## Sheet: Table_S2
Table_S2. Validated interactions detected bwteen the miRNAs identified in the heart organ of vertebrates available at the miRTarBase.
Target Gene	miRNA family	miRNA	Species	Experiments	Support Type	miRTarBase ID	References (PMID)
gata6	mir-145	dre-miR-145-5p	Danio rerio	GFP reporter assay//Luciferase reporter assay//qRT-PCR//Reporter assay;qRT-PCR;Other	Functional MTI	MIRT003188	19805048
hand2	mir-1	dre-miR-1	Danio rerio	Luciferase reporter assay	Functional MTI	MIRT005368	15951802
HAND2	mir-1	gga-miR-1a-3p	Gallus gallus	Luciferase reporter assay	Functional MTI	MIRT005366	15951802
GATA6	mir-181	hsa-miR-181c-5p	Homo sapiens	Luciferase reporter assay	Functional MTI	MIRT000234	19585654
GATA6	mir-181	hsa-miR-181b-5p	Homo sapiens	Luciferase reporter assay	Functional MTI	MIRT000239	19585654
GATA6	mir-181	hsa-miR-181b-5p	Homo sapiens	Western blot	Functional MTI	MIRT000239	26046358
GATA6	mir-181	hsa-miR-181a-5p	Homo sapiens	Luciferase reporter assay	Functional MTI	MIRT000244	19585654
SRF	mir-122	hsa-miR-122-5p	Homo sapiens	Luciferase reporter assay//qRT-PCR//Western blot	Functional MTI	MIRT000365	19726678
GATA4	mir-1	hsa-miR-1-3p	Homo sapiens	Luciferase reporter assay	Functional MTI	MIRT000393	19188439
SMAD1	mir-155	hsa-miR-155-5p	Homo sapiens	Luciferase reporter assay//qRT-PCR//Western blot	Functional MTI	MIRT001500	20427544
HAND2	mir-1	hsa-miR-1-3p	Homo sapiens	Reporter assay;Other	Functional MTI	MIRT001843	15951802
SMAD1	mir-26	hsa-miR-26a-5p	Homo sapiens	Western blot	Functional MTI	MIRT002340	20857419
SMAD1	mir-26	hsa-miR-26a-5p	Homo sapiens	Luciferase reporter assay	Functional MTI	MIRT002340	14697198
SMAD1	mir-26	hsa-miR-26a-5p	Homo sapiens	Luciferase reporter assay//Western blot//Reporter assay	Functional MTI	MIRT002340	18197755
SMAD1	mir-26	hsa-miR-26a-5p	Homo sapiens	Luciferase reporter assay	Functional MTI	MIRT002340	23028144
SMAD1	mir-26	hsa-miR-26a-5p	Homo sapiens	Luciferase reporter assay	Functional MTI	MIRT002340	24047927
SMAD1	mir-26	hsa-miR-26a-5p	Homo sapiens	Immunoblot//Immunohistochemistry//Immunoprecipitaion//In situ hybridization//Luciferase reporter assay//qRT-PCR	Functional MTI	MIRT002340	26548531
MEF2C	mir-21	hsa-miR-21-5p	Homo sapiens	Immunofluorescence//In situ hybridization//Luciferase reporter assay	Functional MTI	MIRT005737	21170291
SRF	mir-483	hsa-miR-483-5p	Homo sapiens	Luciferase reporter assay//qRT-PCR//Western blot	Functional MTI	MIRT006153	21893058
SMAD1	mir-30	hsa-miR-30a-5p	Homo sapiens	Luciferase reporter assay//Western blot	Functional MTI	MIRT006319	22253433
SMAD1	mir-30	hsa-miR-30b-5p	Homo sapiens	Luciferase reporter assay//Western blot	Functional MTI	MIRT006320	22253433
SMAD1	mir-30	hsa-miR-30c-5p	Homo sapiens	Luciferase reporter assay//Western blot	Functional MTI	MIRT006321	22253433
SMAD1	mir-30	hsa-miR-30d-5p	Homo sapiens	Luciferase reporter assay//Western blot	Functional MTI	MIRT006322	22253433
GATA4	mir-26	hsa-miR-26b-5p	Homo sapiens	Immunocytochemistry//Luciferase reporter assay//Northern blot//qRT-PCR//Western blot	Functional MTI	MIRT006808	22219180
SRF	mir-1	hsa-miR-1-3p	Homo sapiens	Western blot	Non-Functional MTI	MIRT023547	20458751
MYOCD	mir-1	hsa-miR-1-3p	Homo sapiens	Western blot	Non-Functional MTI	MIRT023927	20458751
BMP4	let-7	hsa-let-7i-5p	Homo sapiens	Luciferase reporter assay//qRT-PCR//Western blot	Functional MTI	MIRT053282	23454123
SMAD1	mir-675	hsa-miR-675-3p	Homo sapiens	Luciferase reporter assay//qRT-PCR//Western blot	Functional MTI	MIRT438188	24532688
ISL1	mir-128	hsa-miR-128-3p	Homo sapiens	Luciferase reporter assay	Functional MTI	MIRT438369	24055866
SMAD1	mir-26	hsa-miR-26b-5p	Homo sapiens	Luciferase reporter assay	Functional MTI	MIRT731492	27027434
MEF2C	mir-23	hsa-miR-23a-3p	Homo sapiens	Luciferase reporter assay	Functional MTI	MIRT731568	26897085
MEF2C	mir-214	hsa-miR-214-3p	Homo sapiens	Luciferase reporter assay//qRT-PCR//Western blot	Functional MTI	MIRT731679	27796324
SRF	mir-483	hsa-miR-483-3p	Homo sapiens	Luciferase reporter assay	Functional MTI	MIRT732610	26801758
MYOCD	mir-145	hsa-miR-145-5p	Homo sapiens	Luciferase reporter assay//qRT-PCR//Western blot	Functional MTI	MIRT733241	26181633
SRF	mir-101	hsa-miR-101-3p	Homo sapiens	Luciferase reporter assay//qRT-PCR//Western blot	Functional MTI	MIRT734098	28251884
MEF2C	mir-499	hsa-miR-499a-3p	Homo sapiens	Luciferase reporter assay//qRT-PCR	Functional MTI	MIRT735347	26184978
Gata4	mir-1	mmu-miR-1a-3p	Mus musculus	qRT-PCR//Western blot	Functional MTI	MIRT001097	19188439
Hand2	mir-1	mmu-miR-1a-3p	Mus musculus	Microarray//Western blot	Functional MTI	MIRT002926	17397913
Hand2	mir-1	mmu-miR-1a-3p	Mus musculus	Luciferase reporter assay//Northern blot//qRT-PCR//Western blot	Functional MTI	MIRT002926	15951802
Srf	mir-133	mmu-miR-133a-3p	Mus musculus	Luciferase reporter assay//Western blot	Functional MTI	MIRT004653	20056941
Mef2c	mir-27	mmu-miR-27b-3p	Mus musculus	In situ hybridization//Luciferase reporter assay//Microarray//qRT-PCR	Functional MTI	MIRT004759	20736237
Smad1	mir-199	mmu-miR-199a-3p	Mus musculus	Luciferase reporter assay//Western blot	Functional MTI	MIRT006577	19251704
Gata6	mir-181	mmu-miR-181a-5p	Mus musculus	Luciferase reporter assay	Functional MTI	MIRT007334	23262291
Mef2c	mir-24	mmu-miR-24-3p	Mus musculus	Western blot;qRT-PCR	Functional MTI	MIRT014006	18353861
Smad1	mir-30	mmu-miR-30a-5p	Mus musculus	Luciferase reporter assay//qRT-PCR	Functional MTI	MIRT054528	24555094
Smad1	mir-30	mmu-miR-30c-5p	Mus musculus	Luciferase reporter assay//qRT-PCR	Functional MTI	MIRT054536	24555094
Myocd	mir-1	mmu-miR-1a-3p	Mus musculus	Immunohistochemistry//In situ hybridization//Luciferase reporter assay//Microarray//qRT-PCR//Western blot	Functional MTI	MIRT054782	24068960
MEF2C	mir-27	mmu-miR-27a-3p	Mus musculus	Luciferase reporter assay//Microarray//qRT-PCR//Western blot	Functional MTI	MIRT733859	27337099
Gata4	mir-1	rno-miR-1-3p	Rattus norvegicus	Western blot;qRT-PCR	Functional MTI	MIRT007410	19188439
GATA4	mir-26	rno-miR-26b-5p	Rattus norvegicus	Luciferase reporter assay//qRT-PCR//Western blot	Functional MTI	MIRT054171	22678827
hand2-a	mir-1	xla-miR-1b	Xenopus laevis	Luciferase reporter assay	Functional MTI	MIRT005367	15951802

## Sheet: Table_S3
Table_S3. List of miR-target and other protein-coding genes interactions for fishes.
From	To
ENSP00000312107	ENSP00000310521
ENSP00000312107	ENSP00000296786
ENSP00000261405	TBX20
ENSP00000261405	ENSP00000386170
ENSP00000261405	ENSP00000283147
ENSP00000261405	ENSP00000358307
ENSP00000358307	ENSP00000339835
ENSP00000358307	ENSP00000261405
ENSP00000345445	ENSP00000419370
ENSP00000345445	ENSP00000005178
ENSP00000345445	ENSP00000355566
ENSP00000345445	ENSP00000300026
ENSP00000345445	ENSP00000358272
ENSP00000345445	ENSP00000258424
ENSP00000370648	ENSP00000256495
ENSP00000370648	ENSP00000318351
ENSP00000370648	ENSP00000244051
ENSP00000370648	ENSP00000421315
ENSP00000370648	ENSP00000255084
ENSP00000358719	ENSP00000355518
ENSP00000358719	ENSP00000361245
ENSP00000358719	ENSP00000480004
ENSP00000358719	ENSP00000255084
ENSP00000371221	ENSP00000360777
ENSP00000362873	ENSP00000355518
ENSP00000362873	ENSP00000301457
ENSP00000362873	ENSP00000355046
ENSP00000362873	ENSP00000354554
ENSP00000362873	ENSP00000359539
ENSP00000362873	ENSP00000354665
ENSP00000362873	ENSP00000306397
ENSP00000362873	ENSP00000358272
ENSP00000357348	ENSP00000351905
ENSP00000357348	ENSP00000481842
ENSP00000440005	ENSP00000352264
ENSP00000440005	ENSP00000310521
ENSP00000440005	ENSP00000468367
ENSP00000440005	ENSP00000364579
ENSP00000440005	ENSP00000369127
ENSP00000440005	ENSP00000397133
ENSP00000440005	ENSP00000353408
ENSP00000440005	ENSP00000223023
ENSP00000440005	ENSP00000319096
ENSP00000440005	ENSP00000305372
ENSP00000440005	ENSP00000300146
ENSP00000440005	ENSP00000378557
ENSP00000440005	ENSP00000354876
ENSP00000440005	ENSP00000239223
ENSP00000440005	ENSP00000261845
ENSP00000440005	ENSP00000246166
ENSP00000440005	ENSP00000225235
ENSP00000440005	ENSP00000318821
ENSP00000440005	ENSP00000307078
ENSP00000440005	ENSP00000262746
ENSP00000440005	ENSP00000324560
ENSP00000440005	ENSP00000384610
ENSP00000440005	ENSP00000300026
ENSP00000225235	ENSP00000468367
ENSP00000225235	ENSP00000379898
ENSP00000225235	ENSP00000440005
ENSP00000301457	ENSP00000362873
ENSP00000301457	ENSP00000355046
ENSP00000301457	ENSP00000354554
ENSP00000301457	ENSP00000354665
ENSP00000301457	ENSP00000306397
ENSP00000301457	ENSP00000361084
ENSP00000301457	ENSP00000358272
ENSP00000265174	ENSP00000355518
ENSP00000265174	ENSP00000354677
ENSP00000283147	ENSP00000383118
ENSP00000283147	ENSP00000295797
ENSP00000283147	ENSP00000351905
ENSP00000283147	ENSP00000261405
ENSP00000283147	ENSP00000363071
ENSP00000308275	ENSP00000419370
ENSP00000308275	ENSP00000387111
ENSP00000308275	ENSP00000363603
ENSP00000308275	ENSP00000361084
ENSP00000308275	ENSP00000356001
ENSP00000308275	SRF
ENSP00000308275	ENSP00000265354
ENSP00000440945	ENSP00000223023
ENSP00000440945	ENSP00000468367
ENSP00000383118	ENSP00000352264
ENSP00000383118	ENSP00000355518
ENSP00000383118	ENSP00000310521
ENSP00000383118	ENSP00000468367
ENSP00000383118	ENSP00000354499
ENSP00000383118	ENSP00000351905
ENSP00000383118	ENSP00000364579
ENSP00000383118	ENSP00000360777
ENSP00000383118	ENSP00000369127
ENSP00000383118	ENSP00000397133
ENSP00000383118	ENSP00000353408
ENSP00000383118	ENSP00000347710
ENSP00000383118	ENSP00000439065
ENSP00000383118	ENSP00000223023
ENSP00000383118	ENSP00000295797
ENSP00000383118	SRF
ENSP00000383118	ENSP00000265354
ENSP00000383118	ENSP00000319096
ENSP00000383118	ENSP00000300146
ENSP00000383118	ENSP00000378557
ENSP00000383118	ENSP00000354876
ENSP00000383118	ENSP00000011619
ENSP00000383118	ENSP00000239223
ENSP00000383118	ENSP00000261845
ENSP00000383118	ENSP00000246166
ENSP00000383118	ENSP00000307078
ENSP00000383118	ENSP00000283147
ENSP00000383118	ENSP00000262746
ENSP00000383118	ENSP00000384610
ENSP00000383118	ENSP00000477725
ENSP00000485663	ENSP00000468367
ENSP00000419370	ENSP00000308275
ENSP00000419370	ENSP00000356001
ENSP00000419370	ENSP00000256722
ENSP00000419370	ENSP00000345445
ENSP00000419370	ENSP00000361084
ENSP00000310521	ENSP00000339835
ENSP00000310521	ENSP00000383118
ENSP00000310521	ENSP00000217402
ENSP00000310521	ENSP00000319096
ENSP00000310521	ENSP00000312107
ENSP00000310521	ENSP00000379898
ENSP00000310521	ENSP00000421315
ENSP00000310521	ENSP00000338533
ENSP00000310521	ENSP00000440005
ENSP00000324560	SRF
ENSP00000324560	ENSP00000265354
ENSP00000324560	ENSP00000011619
ENSP00000324560	ENSP00000415840
ENSP00000324560	ENSP00000307078
ENSP00000324560	ENSP00000244051
ENSP00000324560	ENSP00000440005
ENSP00000275820	ENSP00000360162
ENSP00000275820	ENSP00000261845
ENSP00000275820	ENSP00000336741
ENSP00000356001	ENSP00000387111
ENSP00000356001	ENSP00000308275
ENSP00000356001	ENSP00000419370
ENSP00000356001	ENSP00000361084
ENSP00000378557	ENSP00000383118
ENSP00000378557	ENSP00000360293
ENSP00000378557	ENSP00000468367
ENSP00000378557	ENSP00000351905
ENSP00000378557	ENSP00000364579
ENSP00000378557	ENSP00000440005
ENSP00000378557	ENSP00000223023
ENSP00000378557	ENSP00000295797
ENSP00000378557	ENSP00000361245
ENSP00000378557	ENSP00000319096
ENSP00000378557	ENSP00000261845
ENSP00000378557	ENSP00000307078
ENSP00000378557	ENSP00000379898
ENSP00000378557	ENSP00000477725
ENSP00000234590	ENSP00000355518
ENSP00000234590	ENSP00000256495
ENSP00000234590	ENSP00000351905
ENSP00000234590	ENSP00000397133
ENSP00000234590	ENSP00000353408
ENSP00000234590	ENSP00000354677
ENSP00000234590	ENSP00000366109
ENSP00000234590	ENSP00000362807
ENSP00000234590	ENSP00000445306
ENSP00000234590	ENSP00000363071
ENSP00000234590	ENSP00000262746
ENSP00000234590	ENSP00000217456
ENSP00000234590	ENSP00000255084
ENSP00000234590	ENSP00000300026
ENSP00000217402	ENSP00000310521
ENSP00000217402	ENSP00000432279
ENSP00000364579	ENSP00000383118
ENSP00000364579	ENSP00000468367
ENSP00000364579	ENSP00000440005
ENSP00000364579	ENSP00000319096
ENSP00000364579	ENSP00000378557
ENSP00000364579	ENSP00000379898
ENSP00000360593	ENSP00000290541
ENSP00000414904	ENSP00000369127
ENSP00000414904	ENSP00000415840
TBX20	SRF
TBX20	ENSP00000011619
ENSP00000386170	ENSP00000011619
TBX20	ENSP00000360162
ENSP00000386170	ENSP00000360162
TBX20	ENSP00000261405
ENSP00000386170	ENSP00000261405
ENSP00000363071	ENSP00000468367
ENSP00000363071	ENSP00000366109
ENSP00000363071	ENSP00000261845
ENSP00000363071	ENSP00000283147
ENSP00000363071	ENSP00000234590
ENSP00000358272	ENSP00000301457
ENSP00000358272	ENSP00000362873
ENSP00000358272	ENSP00000441065
ENSP00000358272	ENSP00000345445
ENSP00000358272	ENSP00000306397
ENSP00000358272	ENSP00000295079
ENSP00000358272	ENSP00000336741
ENSP00000307078	ENSP00000383118
ENSP00000307078	ENSP00000468367
ENSP00000307078	ENSP00000360532
ENSP00000307078	ENSP00000353408
ENSP00000307078	ENSP00000440005
ENSP00000307078	ENSP00000439065
ENSP00000307078	ENSP00000336741
ENSP00000307078	ENSP00000295797
ENSP00000307078	ENSP00000319096
ENSP00000307078	ENSP00000378557
ENSP00000307078	ENSP00000261845
ENSP00000307078	ENSP00000379898
ENSP00000307078	ENSP00000324560
ENSP00000307078	ENSP00000477725
ENSP00000354982	ENSP00000354876
ENSP00000354982	ENSP00000354499
ENSP00000354982	ENSP00000306397
ENSP00000354982	ENSP00000354554
ENSP00000354982	ENSP00000258424
ENSP00000290354	ENSP00000355518
ENSP00000290354	ENSP00000480004
ENSP00000290354	ENSP00000421315
ENSP00000290354	ENSP00000255084
ENSP00000223023	ENSP00000352264
ENSP00000223023	ENSP00000383118
ENSP00000223023	ENSP00000295797
ENSP00000223023	ENSP00000360293
ENSP00000223023	ENSP00000361245
ENSP00000223023	ENSP00000319096
ENSP00000223023	ENSP00000378557
ENSP00000223023	ENSP00000379898
ENSP00000223023	ENSP00000440005
ENSP00000223023	ENSP00000440945
ENSP00000392466	ENSP00000361245
ENSP00000392466	ENSP00000360162
ENSP00000392466	ENSP00000366897
ENSP00000339835	ENSP00000310521
ENSP00000339835	ENSP00000358854
ENSP00000339835	ENSP00000468367
ENSP00000339835	ENSP00000360162
ENSP00000339835	ENSP00000343002
ENSP00000339835	ENSP00000439065
ENSP00000339835	ENSP00000370968
ENSP00000339835	ENSP00000300146
ENSP00000339835	ENSP00000264108
ENSP00000339835	ENSP00000358307
ENSP00000339835	ENSP00000330381
ENSP00000339835	ENSP00000481842
ENSP00000384610	ENSP00000383118
ENSP00000384610	ENSP00000468367
ENSP00000384610	ENSP00000005178
ENSP00000384610	ENSP00000397133
ENSP00000384610	ENSP00000318351
ENSP00000384610	ENSP00000440005
ENSP00000384610	ENSP00000439065
ENSP00000384610	ENSP00000319096
ENSP00000384610	ENSP00000261845
ENSP00000384610	ENSP00000379898
ENSP00000216038	ENSP00000360532
ENSP00000216038	ENSP00000376272
ENSP00000356256	ENSP00000296786
ENSP00000356256	ENSP00000345575
ENSP00000356256	ENSP00000354499
ENSP00000356256	ENSP00000306397
ENSP00000356256	ENSP00000355566
ENSP00000356256	ENSP00000258424
ENSP00000351905	ENSP00000256495
ENSP00000351905	ENSP00000383118
ENSP00000351905	ENSP00000360293
ENSP00000351905	ENSP00000468367
ENSP00000351905	ENSP00000005178
ENSP00000351905	ENSP00000346255
ENSP00000351905	ENSP00000358525
ENSP00000351905	ENSP00000454623
ENSP00000351905	SRF
ENSP00000351905	ENSP00000265354
ENSP00000351905	ENSP00000305372
ENSP00000351905	ENSP00000378557
ENSP00000351905	ENSP00000239223
ENSP00000351905	ENSP00000357348
ENSP00000351905	ENSP00000261845
ENSP00000351905	ENSP00000484656
ENSP00000351905	ENSP00000283147
ENSP00000351905	ENSP00000379898
ENSP00000351905	ENSP00000425561
ENSP00000351905	ENSP00000234590
ENSP00000295797	ENSP00000256495
ENSP00000295797	ENSP00000383118
ENSP00000295797	ENSP00000468367
ENSP00000295797	ENSP00000360777
ENSP00000295797	ENSP00000310042
ENSP00000295797	ENSP00000353408
ENSP00000295797	ENSP00000358815
ENSP00000295797	ENSP00000346255
ENSP00000295797	ENSP00000358525
ENSP00000295797	ENSP00000223023
ENSP00000295797	ENSP00000319096
ENSP00000295797	ENSP00000378557
ENSP00000295797	ENSP00000239223
ENSP00000295797	ENSP00000261845
ENSP00000295797	ENSP00000464258
ENSP00000295797	ENSP00000307078
ENSP00000295797	ENSP00000283147
ENSP00000295797	ENSP00000362151
ENSP00000295797	ENSP00000477725
ENSP00000475615	ENSP00000260210
ENSP00000475615	ENSP00000259324
ENSP00000475615	ENSP00000476955
ENSP00000475615	ENSP00000360532
ENSP00000475615	ENSP00000358554
ENSP00000475615	ENSP00000300026
ENSP00000475615	ENSP00000336741
ENSP00000370968	ENSP00000339835
ENSP00000370968	ENSP00000368887
ENSP00000370968	ENSP00000356134
ENSP00000370968	ENSP00000360532
ENSP00000370968	ENSP00000477725
ENSP00000370968	ENSP00000443113
CX40|GJA5	ENSP00000239223
ENSP00000484552	ENSP00000239223
ENSP00000318351	ENSP00000370648
ENSP00000318351	ENSP00000443246
ENSP00000318351	ENSP00000005178
ENSP00000318351	ENSP00000233710
ENSP00000318351	ENSP00000346255
ENSP00000318351	ENSP00000384610
ENSP00000011619	ENSP00000383118
ENSP00000011619	TBX20
ENSP00000011619	ENSP00000386170
ENSP00000011619	ENSP00000360532
ENSP00000011619	ENSP00000324560
ENSP00000355051	ENSP00000229195
ENSP00000355051	ENSP00000358854
ENSP00000368414	ENSP00000477725
ENSP00000360777	ENSP00000383118
ENSP00000360777	ENSP00000295797
ENSP00000360777	ENSP00000371221
ENSP00000376272	ENSP00000360162
ENSP00000376272	ENSP00000360532
ENSP00000376272	ENSP00000216038
ENSP00000376272	ENSP00000219066
ENSP00000376272	ENSP00000262746
ENSP00000376272	ENSP00000363018
ENSP00000480004	ENSP00000337701
ENSP00000480004	ENSP00000354468
ENSP00000480004	ENSP00000358719
ENSP00000480004	ENSP00000234454
ENSP00000480004	ENSP00000257515
ENSP00000480004	ENSP00000290354
ENSP00000246166	ENSP00000383118
ENSP00000246166	ENSP00000319096
ENSP00000246166	ENSP00000360162
ENSP00000246166	ENSP00000261845
ENSP00000246166	ENSP00000379898
ENSP00000246166	ENSP00000354468
ENSP00000246166	ENSP00000366748
ENSP00000246166	ENSP00000440005
ENSP00000416418	ENSP00000261845
ENSP00000416418	ENSP00000432279
ENSP00000416418	ENSP00000421315
ENSP00000266079	ENSP00000259324
ENSP00000266079	ENSP00000476955
ENSP00000266079	ENSP00000360532
ENSP00000266079	ENSP00000363043
ENSP00000266079	ENSP00000336741
ENSP00000266079	ENSP00000481842
ENSP00000266079	ENSP00000380336
ENSP00000266079	ENSP00000300026
ENSP00000266079	ENSP00000477725
ENSP00000355996	ENSP00000337701
ENSP00000356070	SRF
ENSP00000356070	ENSP00000265354
ENSP00000356070	ENSP00000359727
ENSP00000356070	ENSP00000261845
ENSP00000355046	ENSP00000354876
ENSP00000355046	ENSP00000306397
ENSP00000355046	ENSP00000301457
ENSP00000355046	ENSP00000362873
ENSP00000355046	ENSP00000354554
ENSP00000355046	ENSP00000354665
ENSP00000445306	ENSP00000389277
ENSP00000445306	ENSP00000366897
ENSP00000445306	ENSP00000296233
ENSP00000445306	ENSP00000234590
ENSP00000358525	ENSP00000295797
ENSP00000358525	ENSP00000351905
ENSP00000005178	ENSP00000351905
ENSP00000005178	ENSP00000397133
ENSP00000005178	ENSP00000318351
ENSP00000005178	ENSP00000346255
ENSP00000005178	ENSP00000239223
ENSP00000005178	ENSP00000296233
ENSP00000005178	ENSP00000261845
ENSP00000005178	ENSP00000262746
ENSP00000005178	ENSP00000384610
ENSP00000005178	ENSP00000345445
ENSP00000005178	ENSP00000300026
ENSP00000354499	ENSP00000355518
ENSP00000354499	ENSP00000383118
ENSP00000354499	ENSP00000354876
ENSP00000354499	ENSP00000306397
ENSP00000354499	ENSP00000354982
ENSP00000354499	ENSP00000356256
ENSP00000354499	ENSP00000354554
ENSP00000354499	ENSP00000258424
ENSP00000248958	ENSP00000262455
ENSP00000248958	ENSP00000295770
ENSP00000310873	ENSP00000355518
ENSP00000310873	ENSP00000258424
ENSP00000255764	ENSP00000481920
ENSP00000310042	ENSP00000295797
ENSP00000258424	ENSP00000296786
ENSP00000258424	ENSP00000354876
ENSP00000258424	ENSP00000354499
ENSP00000258424	ENSP00000306397
ENSP00000258424	ENSP00000354982
ENSP00000258424	ENSP00000356256
ENSP00000258424	ENSP00000354468
ENSP00000258424	ENSP00000310873
ENSP00000258424	ENSP00000233710
ENSP00000258424	ENSP00000354554
ENSP00000258424	ENSP00000345445
ENSP00000222567	ENSP00000239223
ENSP00000262746	ENSP00000383118
ENSP00000262746	ENSP00000262455
ENSP00000262746	ENSP00000005178
ENSP00000262746	ENSP00000369127
ENSP00000262746	ENSP00000397133
ENSP00000262746	ENSP00000376272
ENSP00000262746	ENSP00000440005
ENSP00000262746	ENSP00000234454
ENSP00000262746	ENSP00000354677
ENSP00000262746	ENSP00000261845
ENSP00000262746	ENSP00000256722
ENSP00000262746	ENSP00000255084
ENSP00000262746	ENSP00000234590
ENSP00000262746	ENSP00000300026
ENSP00000476955	ENSP00000260210
ENSP00000476955	ENSP00000300146
ENSP00000476955	ENSP00000259324
ENSP00000476955	ENSP00000397563
ENSP00000476955	ENSP00000266079
ENSP00000476955	ENSP00000360532
ENSP00000476955	ENSP00000475615
ENSP00000476955	ENSP00000369127
ENSP00000476955	ENSP00000229195
ENSP00000476955	ENSP00000425561
ENSP00000476955	ENSP00000363043
ENSP00000476955	ENSP00000336741
ENSP00000476955	ENSP00000443113
ENSP00000443246	ENSP00000318351
ENSP00000397133	ENSP00000383118
ENSP00000397133	ENSP00000005178
ENSP00000397133	ENSP00000440005
ENSP00000397133	ENSP00000439065
ENSP00000397133	ENSP00000360874
ENSP00000397133	ENSP00000319096
ENSP00000397133	ENSP00000261845
ENSP00000397133	ENSP00000379898
ENSP00000397133	ENSP00000262746
ENSP00000397133	ENSP00000338533
ENSP00000397133	ENSP00000384610
ENSP00000397133	ENSP00000234590
ENSP00000359942	ENSP00000477725
ENSP00000366109	ENSP00000363071
ENSP00000366109	ENSP00000234590
ENSP00000366109	ENSP00000300026
ENSP00000356134	ENSP00000370968
ENSP00000260210	ENSP00000259324
ENSP00000260210	ENSP00000476955
ENSP00000260210	ENSP00000360532
ENSP00000260210	ENSP00000475615
ENSP00000260210	ENSP00000363043
ENSP00000260210	ENSP00000300026
ENSP00000260210	ENSP00000336741
ENSP00000363018	ENSP00000362306
ENSP00000363018	ENSP00000376272
ENSP00000363018	ENSP00000443113
ENSP00000363018	ENSP00000368887
ENSP00000363018	ENSP00000300146
ENSP00000363018	ENSP00000316598
ENSP00000363018	ENSP00000336783
ENSP00000363018	ENSP00000229195
ENSP00000363018	ENSP00000217456
ENSP00000363018	ENSP00000425561
ENSP00000267984	ENSP00000319096
ENSP00000233710	ENSP00000306397
ENSP00000233710	ENSP00000318351
ENSP00000233710	ENSP00000258424
ENSP00000454623	ENSP00000351905
ENSP00000421315	ENSP00000310521
ENSP00000421315	ENSP00000370648
ENSP00000421315	ENSP00000290354
ENSP00000421315	ENSP00000416418
ENSP00000234454	ENSP00000262455
ENSP00000234454	ENSP00000480004
ENSP00000234454	ENSP00000358814
ENSP00000234454	ENSP00000262746
ENSP00000234454	ENSP00000359539
ENSP00000352264	ENSP00000223023
ENSP00000352264	ENSP00000383118
ENSP00000352264	ENSP00000353408
ENSP00000352264	ENSP00000440005
ENSP00000337701	ENSP00000480004
ENSP00000337701	ENSP00000355996
ENSP00000319096	ENSP00000383118
ENSP00000319096	ENSP00000310521
ENSP00000319096	ENSP00000468367
ENSP00000319096	ENSP00000364579
ENSP00000319096	ENSP00000397133
ENSP00000319096	ENSP00000353408
ENSP00000319096	ENSP00000440005
ENSP00000319096	ENSP00000439065
ENSP00000319096	ENSP00000223023
ENSP00000319096	ENSP00000295797
ENSP00000319096	SRF
ENSP00000319096	ENSP00000265354
ENSP00000319096	ENSP00000378557
ENSP00000319096	ENSP00000354876
ENSP00000319096	ENSP00000261845
ENSP00000319096	ENSP00000246166
ENSP00000319096	ENSP00000267984
ENSP00000319096	ENSP00000307078
ENSP00000319096	ENSP00000384610
ENSP00000319096	ENSP00000477725
ENSP00000387361	ENSP00000360162
ENSP00000477725	ENSP00000383118
ENSP00000477725	ENSP00000262455
ENSP00000477725	ENSP00000468367
ENSP00000477725	ENSP00000266079
ENSP00000477725	ENSP00000342858
ENSP00000477725	ENSP00000366897
ENSP00000477725	ENSP00000359942
ENSP00000477725	ENSP00000370968
ENSP00000477725	ENSP00000295797
ENSP00000477725	ENSP00000361245
ENSP00000477725	ENSP00000319096
ENSP00000477725	ENSP00000378557
ENSP00000477725	ENSP00000239223
ENSP00000477725	ENSP00000261845
ENSP00000477725	ENSP00000307078
ENSP00000477725	ENSP00000379898
ENSP00000477725	ENSP00000368414
ENSP00000481842	ENSP00000339835
ENSP00000481842	ENSP00000256495
ENSP00000481842	SRF
ENSP00000481842	ENSP00000265354
ENSP00000481842	ENSP00000357348
ENSP00000481842	ENSP00000266079
ENSP00000481842	ENSP00000360532
ENSP00000481842	ENSP00000369127
ENSP00000481842	ENSP00000380336
ENSP00000478600	ENSP00000300026
ENSP00000473348	ENSP00000262455
ENSP00000473348	ENSP00000256722
ENSP00000473348	ENSP00000255084
ENSP00000473348	ENSP00000425561
ENSP00000379898	ENSP00000310521
ENSP00000379898	ENSP00000468367
ENSP00000379898	ENSP00000351905
ENSP00000379898	ENSP00000364579
ENSP00000379898	ENSP00000369127
ENSP00000379898	ENSP00000397133
ENSP00000379898	ENSP00000362306
ENSP00000379898	ENSP00000223023
ENSP00000379898	ENSP00000300146
ENSP00000379898	ENSP00000378557
ENSP00000379898	ENSP00000354876
ENSP00000379898	ENSP00000239223
ENSP00000379898	ENSP00000261845
ENSP00000379898	ENSP00000246166
ENSP00000379898	ENSP00000225235
ENSP00000379898	ENSP00000318821
ENSP00000379898	ENSP00000307078
ENSP00000379898	ENSP00000384610
ENSP00000379898	ENSP00000477725
ENSP00000336783	ENSP00000363018
ENSP00000336783	ENSP00000229195
ENSP00000336783	ENSP00000362306
ENSP00000355518	ENSP00000363458
ENSP00000355518	ENSP00000383118
ENSP00000355518	ENSP00000354499
ENSP00000355518	ENSP00000265174
ENSP00000355518	ENSP00000306397
ENSP00000355518	ENSP00000362873
ENSP00000355518	ENSP00000358719
ENSP00000355518	ENSP00000310873
ENSP00000355518	ENSP00000290354
ENSP00000355518	ENSP00000359539
ENSP00000355518	ENSP00000234590
ENSP00000355518	ENSP00000336741
ENSP00000363603	ENSP00000308275
ENSP00000358554	ENSP00000360532
ENSP00000358554	ENSP00000475615
ENSP00000358554	ENSP00000300026
ENSP00000358554	ENSP00000336741
ENSP00000380336	ENSP00000266079
ENSP00000380336	ENSP00000481842
ENSP00000380336	ENSP00000300026
SRF	ENSP00000383118
ENSP00000265354	ENSP00000383118
SRF	ENSP00000308275
ENSP00000265354	ENSP00000308275
SRF	TBX20
SRF	ENSP00000358854
ENSP00000265354	ENSP00000358854
SRF	ENSP00000468367
ENSP00000265354	ENSP00000468367
SRF	ENSP00000360162
ENSP00000265354	ENSP00000360162
SRF	ENSP00000351905
ENSP00000265354	ENSP00000351905
SRF	ENSP00000356070
ENSP00000265354	ENSP00000356070
SRF	ENSP00000353408
ENSP00000265354	ENSP00000353408
SRF	ENSP00000366897
ENSP00000265354	ENSP00000366897
SRF	ENSP00000346255
ENSP00000265354	ENSP00000346255
SRF	ENSP00000319096
ENSP00000265354	ENSP00000319096
SRF	ENSP00000239223
ENSP00000265354	ENSP00000239223
SRF	ENSP00000296233
ENSP00000265354	ENSP00000296233
SRF	ENSP00000261845
ENSP00000265354	ENSP00000261845
SRF	ENSP00000330381
ENSP00000265354	ENSP00000330381
SRF	ENSP00000324560
ENSP00000265354	ENSP00000324560
SRF	ENSP00000354487
ENSP00000265354	ENSP00000354487
SRF	ENSP00000481842
ENSP00000265354	ENSP00000481842
SRF	ENSP00000362151
ENSP00000265354	ENSP00000362151
ENSP00000366934	ENSP00000358854
ENSP00000439065	ENSP00000383118
ENSP00000439065	ENSP00000358854
ENSP00000439065	ENSP00000468367
ENSP00000439065	ENSP00000369127
ENSP00000439065	ENSP00000397133
ENSP00000439065	ENSP00000339835
ENSP00000439065	ENSP00000345575
ENSP00000439065	ENSP00000319096
ENSP00000439065	ENSP00000307078
ENSP00000439065	ENSP00000330381
ENSP00000439065	ENSP00000338533
ENSP00000439065	ENSP00000384610
ENSP00000369127	ENSP00000383118
ENSP00000369127	ENSP00000262455
ENSP00000369127	ENSP00000468367
ENSP00000369127	ENSP00000476955
ENSP00000369127	ENSP00000360532
ENSP00000369127	ENSP00000362306
ENSP00000369127	ENSP00000440005
ENSP00000369127	ENSP00000295770
ENSP00000369127	ENSP00000439065
ENSP00000369127	ENSP00000336741
ENSP00000369127	ENSP00000361245
ENSP00000369127	ENSP00000414904
ENSP00000369127	ENSP00000345575
ENSP00000369127	ENSP00000359727
ENSP00000369127	ENSP00000415840
ENSP00000369127	ENSP00000261845
ENSP00000369127	ENSP00000379898
ENSP00000369127	ENSP00000363162
ENSP00000369127	ENSP00000262746
ENSP00000369127	ENSP00000481842
ENSP00000358815	ENSP00000295797
ENSP00000358815	ENSP00000361245
ENSP00000359539	ENSP00000355518
ENSP00000359539	ENSP00000362873
ENSP00000359539	ENSP00000234454
ENSP00000441065	ENSP00000358272
ENSP00000290541	ENSP00000361245
ENSP00000290541	ENSP00000296786
ENSP00000290541	ENSP00000242719
ENSP00000290541	ENSP00000360593
ENSP00000354554	ENSP00000354876
ENSP00000354554	ENSP00000354499
ENSP00000354554	ENSP00000306397
ENSP00000354554	ENSP00000354982
ENSP00000354554	ENSP00000301457
ENSP00000354554	ENSP00000362873
ENSP00000354554	ENSP00000355046
ENSP00000354554	ENSP00000354665
ENSP00000354554	ENSP00000258424
ENSP00000415840	ENSP00000468367
ENSP00000415840	ENSP00000369127
ENSP00000415840	ENSP00000353408
ENSP00000415840	ENSP00000414904
ENSP00000415840	ENSP00000338533
ENSP00000415840	ENSP00000324560
ENSP00000366897	ENSP00000392466
ENSP00000366897	SRF
ENSP00000366897	ENSP00000265354
ENSP00000366897	ENSP00000261845
ENSP00000366897	ENSP00000445306
ENSP00000366897	ENSP00000477725
ENSP00000318821	ENSP00000440005
ENSP00000318821	ENSP00000379898
ENSP00000264108	ENSP00000468367
ENSP00000264108	ENSP00000339835
ENSP00000239223	ENSP00000383118
ENSP00000239223	ENSP00000351905
ENSP00000239223	ENSP00000005178
ENSP00000239223	CX40|GJA5
ENSP00000239223	ENSP00000484552
ENSP00000239223	ENSP00000440005
ENSP00000239223	ENSP00000346255
ENSP00000239223	ENSP00000295797
ENSP00000239223	SRF
ENSP00000239223	ENSP00000265354
ENSP00000239223	ENSP00000296233
ENSP00000239223	ENSP00000261845
ENSP00000239223	ENSP00000222567
ENSP00000239223	ENSP00000379898
ENSP00000239223	ENSP00000425561
ENSP00000239223	ENSP00000477725
ENSP00000361245	ENSP00000296786
ENSP00000361245	ENSP00000290541
ENSP00000361245	ENSP00000358854
ENSP00000361245	ENSP00000360162
ENSP00000361245	ENSP00000369127
ENSP00000361245	ENSP00000358719
ENSP00000361245	ENSP00000358815
ENSP00000361245	ENSP00000392466
ENSP00000361245	ENSP00000362306
ENSP00000361245	ENSP00000346255
ENSP00000361245	ENSP00000369611
ENSP00000361245	ENSP00000223023
ENSP00000361245	ENSP00000378557
ENSP00000361245	ENSP00000261845
ENSP00000361245	ENSP00000338533
ENSP00000361245	ENSP00000477725
ENSP00000261845	ENSP00000383118
ENSP00000261845	ENSP00000351905
ENSP00000261845	ENSP00000360532
ENSP00000261845	ENSP00000005178
ENSP00000261845	ENSP00000354468
ENSP00000261845	ENSP00000369127
ENSP00000261845	ENSP00000356070
ENSP00000261845	ENSP00000397133
ENSP00000261845	ENSP00000371155
ENSP00000261845	ENSP00000440005
ENSP00000261845	ENSP00000366897
ENSP00000261845	ENSP00000346255
ENSP00000261845	ENSP00000336741
ENSP00000261845	ENSP00000295797
ENSP00000261845	ENSP00000361245
ENSP00000261845	SRF
ENSP00000261845	ENSP00000265354
ENSP00000261845	ENSP00000319096
ENSP00000261845	ENSP00000378557
ENSP00000261845	ENSP00000239223
ENSP00000261845	ENSP00000296233
ENSP00000261845	ENSP00000246166
ENSP00000261845	ENSP00000307078
ENSP00000261845	ENSP00000275820
ENSP00000261845	ENSP00000379898
ENSP00000261845	ENSP00000363071
ENSP00000261845	ENSP00000262746
ENSP00000261845	ENSP00000330381
ENSP00000261845	ENSP00000338533
ENSP00000261845	ENSP00000384610
ENSP00000261845	ENSP00000416418
ENSP00000261845	ENSP00000477725
ENSP00000229195	ENSP00000476955
ENSP00000229195	ENSP00000355051
ENSP00000229195	ENSP00000300146
ENSP00000229195	ENSP00000336783
ENSP00000229195	ENSP00000363018
ENSP00000343002	ENSP00000339835
ENSP00000305372	ENSP00000359675
ENSP00000305372	ENSP00000296233
ENSP00000305372	ENSP00000351905
ENSP00000305372	ENSP00000440005
ENSP00000366748	ENSP00000246166
ENSP00000366748	ENSP00000357480
ENSP00000366748	ENSP00000295770
ENSP00000346255	ENSP00000296786
ENSP00000346255	ENSP00000360162
ENSP00000346255	ENSP00000351905
ENSP00000346255	ENSP00000005178
ENSP00000346255	ENSP00000318351
ENSP00000346255	ENSP00000295797
ENSP00000346255	ENSP00000361245
ENSP00000346255	SRF
ENSP00000346255	ENSP00000265354
ENSP00000346255	ENSP00000239223
ENSP00000346255	ENSP00000261845
ENSP00000295079	ENSP00000358272
ENSP00000360162	ENSP00000445077
ENSP00000360162	ENSP00000361857
ENSP00000360162	TBX20
ENSP00000360162	ENSP00000386170
ENSP00000360162	ENSP00000296786
ENSP00000360162	ENSP00000358854
ENSP00000360162	ENSP00000468367
ENSP00000360162	ENSP00000360532
ENSP00000360162	ENSP00000387361
ENSP00000360162	ENSP00000392466
ENSP00000360162	ENSP00000376272
ENSP00000360162	ENSP00000346255
ENSP00000360162	ENSP00000219066
ENSP00000360162	ENSP00000336741
ENSP00000360162	ENSP00000339835
ENSP00000360162	ENSP00000361245
ENSP00000360162	SRF
ENSP00000360162	ENSP00000265354
ENSP00000360162	ENSP00000316598
ENSP00000360162	ENSP00000246166
ENSP00000360162	ENSP00000275820
ENSP00000360162	ENSP00000243903
ENSP00000360162	ENSP00000244051
ENSP00000363458	ENSP00000355518
ENSP00000363458	ENSP00000468367
ENSP00000360874	ENSP00000358854
ENSP00000360874	ENSP00000468367
ENSP00000360874	ENSP00000397133
ENSP00000360874	ENSP00000345575
ENSP00000360874	ENSP00000330381
ENSP00000379057	ENSP00000355566
ENSP00000397563	ENSP00000476955
ENSP00000397563	ENSP00000362306
ENSP00000397563	ENSP00000219066
ENSP00000397563	ENSP00000336741
ENSP00000397563	ENSP00000443113
ENSP00000397563	ENSP00000425561
ENSP00000243903	ENSP00000360162
ENSP00000295770	ENSP00000248958
ENSP00000295770	ENSP00000369127
ENSP00000295770	ENSP00000366748
ENSP00000256495	ENSP00000295797
ENSP00000256495	ENSP00000370648
ENSP00000256495	ENSP00000296233
ENSP00000256495	ENSP00000351905
ENSP00000256495	ENSP00000481842
ENSP00000256495	ENSP00000234590
ENSP00000262455	ENSP00000248958
ENSP00000262455	ENSP00000363616
ENSP00000262455	ENSP00000369127
ENSP00000262455	ENSP00000234454
ENSP00000262455	ENSP00000354677
ENSP00000262455	ENSP00000345575
ENSP00000262455	ENSP00000354876
ENSP00000262455	ENSP00000473348
ENSP00000262455	ENSP00000358814
ENSP00000262455	ENSP00000262746
ENSP00000262455	ENSP00000300026
ENSP00000262455	ENSP00000477725
ENSP00000387111	ENSP00000308275
ENSP00000387111	ENSP00000356001
ENSP00000387111	ENSP00000361084
ENSP00000359727	ENSP00000345575
ENSP00000359727	ENSP00000369127
ENSP00000359727	ENSP00000356070
ENSP00000342858	ENSP00000477725
ENSP00000443113	ENSP00000368887
ENSP00000443113	ENSP00000476955
ENSP00000443113	ENSP00000397563
ENSP00000443113	ENSP00000363018
ENSP00000443113	ENSP00000370968
ENSP00000381793	ENSP00000360293
ENSP00000369611	ENSP00000361245
ENSP00000353408	ENSP00000352264
ENSP00000353408	ENSP00000383118
ENSP00000353408	ENSP00000295797
ENSP00000353408	SRF
ENSP00000353408	ENSP00000265354
ENSP00000353408	ENSP00000319096
ENSP00000353408	ENSP00000415840
ENSP00000353408	ENSP00000307078
ENSP00000353408	ENSP00000440005
ENSP00000353408	ENSP00000234590
ENSP00000358814	ENSP00000445077
ENSP00000358814	ENSP00000262455
ENSP00000358814	ENSP00000345848
ENSP00000358814	ENSP00000234454
ENSP00000360293	ENSP00000223023
ENSP00000360293	ENSP00000378557
ENSP00000360293	ENSP00000296233
ENSP00000360293	ENSP00000351905
ENSP00000360293	ENSP00000381793
ENSP00000360532	ENSP00000445077
ENSP00000360532	ENSP00000260210
ENSP00000360532	ENSP00000358854
ENSP00000360532	ENSP00000468367
ENSP00000360532	ENSP00000360162
ENSP00000360532	ENSP00000259324
ENSP00000360532	ENSP00000476955
ENSP00000360532	ENSP00000266079
ENSP00000360532	ENSP00000358554
ENSP00000360532	ENSP00000369127
ENSP00000360532	ENSP00000216038
ENSP00000360532	ENSP00000376272
ENSP00000360532	ENSP00000363043
ENSP00000360532	ENSP00000336741
ENSP00000360532	ENSP00000370968
ENSP00000360532	ENSP00000345575
ENSP00000360532	ENSP00000011619
ENSP00000360532	ENSP00000261845
ENSP00000360532	ENSP00000307078
ENSP00000360532	ENSP00000475615
ENSP00000360532	ENSP00000481842
ENSP00000360532	ENSP00000300026
ENSP00000484656	ENSP00000351905
ENSP00000345575	ENSP00000262455
ENSP00000345575	ENSP00000360532
ENSP00000345575	ENSP00000369127
ENSP00000345575	ENSP00000439065
ENSP00000345575	ENSP00000360874
ENSP00000345575	ENSP00000359727
ENSP00000345575	ENSP00000356256
ENSP00000345575	ENSP00000338533
ENSP00000300026	ENSP00000260210
ENSP00000300026	ENSP00000262455
ENSP00000300026	ENSP00000266079
ENSP00000300026	ENSP00000360532
ENSP00000300026	ENSP00000005178
ENSP00000300026	ENSP00000358554
ENSP00000300026	ENSP00000440005
ENSP00000300026	ENSP00000336741
ENSP00000300026	ENSP00000366109
ENSP00000300026	ENSP00000478600
ENSP00000300026	ENSP00000475615
ENSP00000300026	ENSP00000262746
ENSP00000300026	ENSP00000345445
ENSP00000300026	ENSP00000380336
ENSP00000300026	ENSP00000234590
ENSP00000363162	ENSP00000369127
ENSP00000296233	ENSP00000256495
ENSP00000296233	ENSP00000360293
ENSP00000296233	ENSP00000005178
ENSP00000296233	SRF
ENSP00000296233	ENSP00000265354
ENSP00000296233	ENSP00000305372
ENSP00000296233	ENSP00000239223
ENSP00000296233	ENSP00000261845
ENSP00000296233	ENSP00000445306
ENSP00000296233	ENSP00000330381
ENSP00000481920	ENSP00000242719
ENSP00000481920	ENSP00000358854
ENSP00000481920	ENSP00000468367
ENSP00000481920	ENSP00000255764
ENSP00000363043	ENSP00000260210
ENSP00000363043	ENSP00000476955
ENSP00000363043	ENSP00000266079
ENSP00000363043	ENSP00000360532
ENSP00000363043	ENSP00000336741
ENSP00000338533	ENSP00000310521
ENSP00000338533	ENSP00000358854
ENSP00000338533	ENSP00000468367
ENSP00000338533	ENSP00000397133
ENSP00000338533	ENSP00000439065
ENSP00000338533	ENSP00000361245
ENSP00000338533	ENSP00000345575
ENSP00000338533	ENSP00000415840
ENSP00000338533	ENSP00000261845
ENSP00000338533	ENSP00000330381
ENSP00000338533	ENSP00000244051
ENSP00000425561	ENSP00000351905
ENSP00000425561	ENSP00000476955
ENSP00000425561	ENSP00000239223
ENSP00000425561	ENSP00000473348
ENSP00000425561	ENSP00000397563
ENSP00000425561	ENSP00000363018
ENSP00000361857	ENSP00000360162
ENSP00000219066	ENSP00000360162
ENSP00000219066	ENSP00000397563
ENSP00000219066	ENSP00000376272
ENSP00000355566	ENSP00000356256
ENSP00000355566	ENSP00000379057
ENSP00000355566	ENSP00000345445
ENSP00000244051	ENSP00000370648
ENSP00000244051	ENSP00000360162
ENSP00000244051	ENSP00000338533
ENSP00000244051	ENSP00000324560
ENSP00000389277	ENSP00000445306
ENSP00000357480	ENSP00000468367
ENSP00000357480	ENSP00000366748
ENSP00000359675	ENSP00000305372
ENSP00000368887	ENSP00000363018
ENSP00000368887	ENSP00000370968
ENSP00000368887	ENSP00000443113
ENSP00000361084	ENSP00000301457
ENSP00000361084	ENSP00000387111
ENSP00000361084	ENSP00000308275
ENSP00000361084	ENSP00000356001
ENSP00000361084	ENSP00000419370
ENSP00000300146	ENSP00000339835
ENSP00000300146	ENSP00000383118
ENSP00000300146	ENSP00000476955
ENSP00000300146	ENSP00000379898
ENSP00000300146	ENSP00000363018
ENSP00000300146	ENSP00000229195
ENSP00000300146	ENSP00000362306
ENSP00000300146	ENSP00000440005
ENSP00000347710	ENSP00000383118
ENSP00000347710	ENSP00000362151
ENSP00000464258	ENSP00000295797
ENSP00000296786	ENSP00000312107
ENSP00000296786	ENSP00000290541
ENSP00000296786	ENSP00000360162
ENSP00000296786	ENSP00000346255
ENSP00000296786	ENSP00000361245
ENSP00000296786	ENSP00000306397
ENSP00000296786	ENSP00000356256
ENSP00000296786	ENSP00000258424
ENSP00000336741	ENSP00000355518
ENSP00000336741	ENSP00000260210
ENSP00000336741	ENSP00000360162
ENSP00000336741	ENSP00000259324
ENSP00000336741	ENSP00000476955
ENSP00000336741	ENSP00000266079
ENSP00000336741	ENSP00000360532
ENSP00000336741	ENSP00000358554
ENSP00000336741	ENSP00000369127
ENSP00000336741	ENSP00000363043
ENSP00000336741	ENSP00000358272
ENSP00000336741	ENSP00000261845
ENSP00000336741	ENSP00000307078
ENSP00000336741	ENSP00000397563
ENSP00000336741	ENSP00000275820
ENSP00000336741	ENSP00000475615
ENSP00000336741	ENSP00000300026
ENSP00000217456	ENSP00000363018
ENSP00000217456	ENSP00000234590
ENSP00000362306	ENSP00000468367
ENSP00000362306	ENSP00000369127
ENSP00000362306	ENSP00000361245
ENSP00000362306	ENSP00000300146
ENSP00000362306	ENSP00000336783
ENSP00000362306	ENSP00000397563
ENSP00000362306	ENSP00000379898
ENSP00000362306	ENSP00000363018
ENSP00000242719	ENSP00000290541
ENSP00000242719	ENSP00000481920
ENSP00000256722	ENSP00000473348
ENSP00000256722	ENSP00000419370
ENSP00000256722	ENSP00000262746
ENSP00000354665	ENSP00000301457
ENSP00000354665	ENSP00000362873
ENSP00000354665	ENSP00000355046
ENSP00000354665	ENSP00000354554
ENSP00000354665	ENSP00000306397
ENSP00000255084	ENSP00000370648
ENSP00000255084	ENSP00000358719
ENSP00000255084	ENSP00000473348
ENSP00000255084	ENSP00000262746
ENSP00000255084	ENSP00000290354
ENSP00000255084	ENSP00000234590
ENSP00000257515	ENSP00000480004
ENSP00000259324	ENSP00000260210
ENSP00000259324	ENSP00000476955
ENSP00000259324	ENSP00000266079
ENSP00000259324	ENSP00000360532
ENSP00000259324	ENSP00000336741
ENSP00000259324	ENSP00000475615
ENSP00000354876	ENSP00000383118
ENSP00000354876	ENSP00000319096
ENSP00000354876	ENSP00000262455
ENSP00000354876	ENSP00000354499
ENSP00000354876	ENSP00000306397
ENSP00000354876	ENSP00000354982
ENSP00000354876	ENSP00000379898
ENSP00000354876	ENSP00000355046
ENSP00000354876	ENSP00000440005
ENSP00000354876	ENSP00000354554
ENSP00000354876	ENSP00000258424
ENSP00000306397	ENSP00000355518
ENSP00000306397	ENSP00000296786
ENSP00000306397	ENSP00000354876
ENSP00000306397	ENSP00000354499
ENSP00000306397	ENSP00000354982
ENSP00000306397	ENSP00000356256
ENSP00000306397	ENSP00000301457
ENSP00000306397	ENSP00000362873
ENSP00000306397	ENSP00000355046
ENSP00000306397	ENSP00000233710
ENSP00000306397	ENSP00000354554
ENSP00000306397	ENSP00000354665
ENSP00000306397	ENSP00000358272
ENSP00000306397	ENSP00000258424
ENSP00000354677	ENSP00000262455
ENSP00000354677	ENSP00000265174
ENSP00000354677	ENSP00000262746
ENSP00000354677	ENSP00000234590
ENSP00000354487	SRF
ENSP00000354487	ENSP00000265354
ENSP00000330381	ENSP00000339835
ENSP00000330381	ENSP00000360874
ENSP00000330381	SRF
ENSP00000330381	ENSP00000265354
ENSP00000330381	ENSP00000468367
ENSP00000330381	ENSP00000296233
ENSP00000330381	ENSP00000261845
ENSP00000330381	ENSP00000338533
ENSP00000330381	ENSP00000439065
ENSP00000371155	ENSP00000261845
ENSP00000345848	ENSP00000358814
ENSP00000362807	ENSP00000234590
ENSP00000445077	ENSP00000360162
ENSP00000445077	ENSP00000360532
ENSP00000445077	ENSP00000358814
ENSP00000363616	ENSP00000262455
ENSP00000432279	ENSP00000217402
ENSP00000432279	ENSP00000468367
ENSP00000432279	ENSP00000416418
ENSP00000362151	ENSP00000347710
ENSP00000362151	ENSP00000295797
ENSP00000362151	SRF
ENSP00000362151	ENSP00000265354
ENSP00000468367	ENSP00000363458
ENSP00000468367	ENSP00000383118
ENSP00000468367	ENSP00000358854
ENSP00000468367	ENSP00000360162
ENSP00000468367	ENSP00000351905
ENSP00000468367	ENSP00000364579
ENSP00000468367	ENSP00000481920
ENSP00000468367	ENSP00000360532
ENSP00000468367	ENSP00000369127
ENSP00000468367	ENSP00000362306
ENSP00000468367	ENSP00000357480
ENSP00000468367	ENSP00000440005
ENSP00000468367	ENSP00000439065
ENSP00000468367	ENSP00000339835
ENSP00000468367	ENSP00000295797
ENSP00000468367	ENSP00000360874
ENSP00000468367	SRF
ENSP00000468367	ENSP00000265354
ENSP00000468367	ENSP00000319096
ENSP00000468367	ENSP00000378557
ENSP00000468367	ENSP00000415840
ENSP00000468367	ENSP00000225235
ENSP00000468367	ENSP00000307078
ENSP00000468367	ENSP00000264108
ENSP00000468367	ENSP00000379898
ENSP00000468367	ENSP00000363071
ENSP00000468367	ENSP00000330381
ENSP00000468367	ENSP00000432279
ENSP00000468367	ENSP00000338533
ENSP00000468367	ENSP00000384610
ENSP00000468367	ENSP00000440945
ENSP00000468367	ENSP00000485663
ENSP00000468367	ENSP00000477725
ENSP00000358854	ENSP00000366934
ENSP00000358854	ENSP00000468367
ENSP00000358854	ENSP00000360162
ENSP00000358854	ENSP00000481920
ENSP00000358854	ENSP00000360532
ENSP00000358854	ENSP00000439065
ENSP00000358854	ENSP00000355051
ENSP00000358854	ENSP00000339835
ENSP00000358854	ENSP00000361245
ENSP00000358854	ENSP00000360874
ENSP00000358854	SRF
ENSP00000358854	ENSP00000265354
ENSP00000358854	ENSP00000338533
ENSP00000354468	ENSP00000480004
ENSP00000354468	ENSP00000261845
ENSP00000354468	ENSP00000246166
ENSP00000354468	ENSP00000258424
ENSP00000316598	ENSP00000360162
ENSP00000316598	ENSP00000363018
mir-192	ENSP00000305372
let-7	ENSP00000425561
let-7	ENSP00000364683
let-7	ENSP00000356070
let-7	ENSP00000261845
let-7	ENSP00000305372
let-7	ENSP00000305976
let-7	ENSP00000468367
mir-1	ENSP00000364579
mir-1	ENSP00000305372
mir-1	ENSP00000425561
mir-1	ENSP00000353408
mir-1	ENSP00000336741
mir-1	ENSP00000025301
mir-1	ENSP00000290354
mir-1	ENSP00000473348
mir-10	ENSP00000416418
mir-10	ENSP00000366897
mir-10	ENSP00000364346
mir-10	ENSP00000222567
mir-10	ENSP00000256722
mir-10	ENSP00000259324
mir-10	ENSP00000360874
mir-101	ENSP00000366934
mir-101	ENSP00000358719
mir-101	ENSP00000359539
mir-101	ENSP00000456894
mir-101	ENSP00000373627
mir-101	ENSP00000225235
mir-101	ENSP00000356070
mir-101	ENSP00000239223
mir-101	ENSP00000261845
mir-101	ENSP00000346255
mir-101	ENSP00000482571
mir-101	ENSP00000307078
mir-101	ENSP00000415968
mir-101	ENSP00000295797
mir-101	ENSP00000360777
mir-101	ENSP00000296233
mir-103	ENSP00000363603
mir-103	ENSP00000337513
mir-103	ENSP00000256495
mir-103	ENSP00000482571
mir-122	ENSP00000381793
mir-122	ENSP00000346255
mir-122	ENSP00000307078
mir-128	ENSP00000357348
mir-128	ENSP00000307078
mir-128	ENSP00000256495
mir-128	ENSP00000218867
mir-128	ENSP00000338512
mir-128	ENSP00000358814
mir-129	ENSP00000336783
mir-129	ENSP00000357348
mir-129	ENSP00000480890
mir-129	ENSP00000347188
mir-129	ENSP00000346255
mir-129	ENSP00000354487
mir-129	ENSP00000290354
mir-129	ENSP00000307078
mir-129	ENSP00000382328
mir-129	ENSP00000381793
mir-129	ENSP00000218867
mir-129	ENSP00000301738
mir-130	ENSP00000363043
mir-130	ENSP00000355518
mir-130	ENSP00000379512
mir-130	ENSP00000358307
mir-130	ENSP00000359539
mir-130	ENSP00000480890
mir-130	ENSP00000347188
mir-130	ENSP00000355632
mir-130	ENSP00000248958
mir-130	ENSP00000371471
mir-130	ENSP00000263102
mir-130	ENSP00000479964
mir-130	ENSP00000242719
mir-130	ENSP00000222567
mir-130	ENSP00000229195
mir-130	ENSP00000414904
mir-130	TBX20
mir-130	ENSP00000259324
mir-130	ENSP00000351813
mir-130	ENSP00000360874
mir-130	ENSP00000337513
mir-130	ENSP00000301738
mir-130	ENSP00000290354
mir-130	ENSP00000392466
mir-130	ENSP00000443113
mir-130	ENSP00000352264
mir-130	ENSP00000381793
mir-130	ENSP00000351905
mir-130	ENSP00000295797
mir-130	ENSP00000025301
mir-130	ENSP00000218867
mir-130	ENSP00000481842
mir-130	ENSP00000316598
mir-133	ENSP00000356134
mir-133	ENSP00000295797
mir-140	ENSP00000316527
mir-140	ENSP00000307078
mir-142	ENSP00000336783
mir-142	ENSP00000396068
mir-142	ENSP00000359539
mir-142	ENSP00000389277
mir-142	ENSP00000318066
mir-142	ENSP00000480890
mir-142	ENSP00000355632
mir-142	ENSP00000242719
mir-142	ENSP00000364579
mir-142	ENSP00000295079
mir-142	ENSP00000360874
mir-142	ENSP00000306397
mir-142	ENSP00000351905
mir-142	ENSP00000338512
mir-142	ENSP00000360532
mir-142	ENSP00000473348
mir-142	ENSP00000357863
mir-143	ENSP00000355518
mir-143	TBX20
mir-143	ENSP00000306397
mir-143	ENSP00000358814
mir-143	ENSP00000307078
mir-145	ENSP00000378557
mir-145	ENSP00000387361
mir-145	ENSP00000338512
mir-145	ENSP00000307078
mir-148	ENSP00000357480
mir-148	ENSP00000356070
mir-148	ENSP00000290354
mir-148	ENSP00000242719
mir-148	ENSP00000222567
mir-148	ENSP00000343002
mir-148	ENSP00000345445
mir-148	ENSP00000346255
mir-148	ENSP00000262746
mir-148	ENSP00000468367
mir-15	ENSP00000456894
mir-15	ENSP00000283147
mir-15	ENSP00000005178
mir-15	ENSP00000355632
mir-15	ENSP00000346255
mir-15	ENSP00000307078
mir-15	ENSP00000256495
mir-15	ENSP00000234454
mir-15	ENSP00000381793
mir-15	ENSP00000353408
mir-15	ENSP00000358814
mir-15	ENSP00000468367
mir-15	ENSP00000482571
mir-153	ENSP00000358307
mir-153	ENSP00000357348
mir-153	ENSP00000356070
mir-153	ENSP00000310521
mir-153	ENSP00000242719
mir-153	ENSP00000378557
mir-153	ENSP00000305372
mir-153	ENSP00000316527
mir-153	ENSP00000354665
mir-153	TBX20
mir-153	ENSP00000363458
mir-153	ENSP00000354487
mir-153	ENSP00000290354
mir-153	ENSP00000345575
mir-153	ENSP00000353408
mir-153	ENSP00000218867
mir-153	CX40|GJA5
mir-153	ENSP00000484656
mir-153	ENSP00000368414
mir-17	ENSP00000358307
mir-17	ENSP00000360874
mir-17	ENSP00000359539
mir-17	ENSP00000456894
mir-17	ENSP00000364683
mir-17	ENSP00000379898
mir-17	ENSP00000355632
mir-17	ENSP00000371471
mir-17	ENSP00000364346
mir-17	ENSP00000242719
mir-17	ENSP00000305372
mir-17	ENSP00000346255
mir-17	TBX20
mir-17	ENSP00000345445
mir-17	ENSP00000397133
mir-17	ENSP00000356256
mir-17	ENSP00000351905
mir-17	ENSP00000025301
mir-17	ENSP00000358814
mir-17	ENSP00000368414
mir-181	ENSP00000359539
mir-181	ENSP00000416418
mir-181	ENSP00000290354
mir-181	ENSP00000356070
mir-181	ENSP00000379898
mir-181	ENSP00000347188
mir-181	ENSP00000005178
mir-181	ENSP00000347710
mir-181	ENSP00000305372
mir-181	ENSP00000354665
mir-181	ENSP00000346255
mir-181	ENSP00000259324
mir-181	ENSP00000306397
mir-181	ENSP00000256495
mir-181	ENSP00000223023
mir-181	ENSP00000351905
mir-181	ENSP00000432279
mir-181	ENSP00000338512
mir-181	ENSP00000358814
mir-19	ENSP00000358307
mir-19	ENSP00000359539
mir-19	ENSP00000364683
mir-19	ENSP00000480890
mir-19	ENSP00000355632
mir-19	ENSP00000371471
mir-19	ENSP00000302562
mir-19	ENSP00000261845
mir-19	ENSP00000242719
mir-19	ENSP00000316527
mir-19	ENSP00000360162
mir-19	ENSP00000306397
mir-19	ENSP00000301738
mir-19	ENSP00000256495
mir-19	ENSP00000309402
mir-19	ENSP00000223023
mir-19	ENSP00000352264
mir-19	ENSP00000381793
mir-19	ENSP00000025301
mir-190	ENSP00000218340
mir-190	ENSP00000358815
mir-190	ENSP00000445306
mir-190	ENSP00000302562
mir-199	ENSP00000336783
mir-199	ENSP00000305976
mir-199	ENSP00000344125
mir-199	ENSP00000307078
mir-204	ENSP00000440945
mir-204	ENSP00000479964
mir-204	ENSP00000305372
mir-204	ENSP00000346959
mir-204	ENSP00000301738
mir-204	ENSP00000352264
mir-204	ENSP00000353408
mir-204	ENSP00000218867
mir-204	ENSP00000338512
mir-21	ENSP00000355046
mir-21	ENSP00000381793
mir-21	ENSP00000371471
mir-21	ENSP00000357863
mir-214	ENSP00000305976
mir-214	ENSP00000346255
mir-214	ENSP00000355632
mir-214	ENSP00000366897
mir-214	ENSP00000319096
mir-214	ENSP00000358814
mir-214	ENSP00000242719
mir-214	ENSP00000316598
mir-218	ENSP00000378557
mir-218	ENSP00000364579
mir-218	ENSP00000360874
mir-218	ENSP00000363071
mir-218	ENSP00000301738
mir-218	ENSP00000363458
mir-218	ENSP00000384610
mir-2188	ENSP00000339976
mir-2188	ENSP00000307078
mir-221	ENSP00000364579
mir-221	ENSP00000301738
mir-221	ENSP00000338512
mir-221	ENSP00000478061
mir-221	ENSP00000473348
mir-221	ENSP00000316598
mir-23	ENSP00000355518
mir-23	ENSP00000369127
mir-23	ENSP00000456894
mir-23	ENSP00000239223
mir-23	ENSP00000263102
mir-23	ENSP00000261845
mir-23	ENSP00000351813
mir-23	ENSP00000301738
mir-23	ENSP00000482571
mir-23	ENSP00000256495
mir-23	ENSP00000290354
mir-23	ENSP00000478061
mir-23	ENSP00000369611
mir-23	ENSP00000358814
mir-24	ENSP00000336783
mir-24	ENSP00000371221
mir-24	ENSP00000371471
mir-24	ENSP00000290354
mir-24	ENSP00000345575
mir-24	ENSP00000305372
mir-24	ENSP00000473348
mir-26	ENSP00000305976
mir-26	ENSP00000381793
mir-26	SMAD1
mir-26	ENSP00000360874
mir-26	ENSP00000363603
mir-26	ENSP00000290354
mir-26	ENSP00000295770
mir-26	ENSP00000261845
mir-26	ENSP00000416418
mir-27	ENSP00000359675
mir-27	ENSP00000480890
mir-27	ENSP00000275820
mir-27	ENSP00000222567
mir-27	ENSP00000305372
mir-27	ENSP00000366748
mir-27	ENSP00000364579
mir-27	ENSP00000256495
mir-27	ENSP00000415968
mir-27	ENSP00000381793
mir-27	ENSP00000295797
mir-27	ENSP00000338512
mir-27	ENSP00000358814
mir-27	ENSP00000296233
mir-29	ENSP00000316527
mir-29	ENSP00000346255
mir-29	CX40|GJA5
mir-29	ENSP00000234590
mir-30	ENSP00000358307
mir-30	ENSP00000357480
mir-30	ENSP00000480890
mir-30	ENSP00000355632
mir-30	ENSP00000296786
mir-30	ENSP00000222567
mir-30	ENSP00000229195
mir-30	ENSP00000305372
mir-30	ENSP00000316527
mir-30	ENSP00000359942
mir-30	ENSP00000346255
mir-30	ENSP00000360874
mir-30	ENSP00000306397
mir-30	ENSP00000337513
mir-30	ENSP00000362807
mir-30	ENSP00000295797
mir-30	ENSP00000319096
mir-30	ENSP00000353408
mir-30	ENSP00000025301
mir-30	ENSP00000338512
mir-30	ENSP00000482571
mir-30	ENSP00000379898
mir-30	ENSP00000301738
mir-338	ENSP00000336783
mir-338	ENSP00000356256
mir-338	ENSP00000218867
mir-338	ENSP00000256722
mir-455	ENSP00000370648
mir-455	ENSP00000357348
mir-455	ENSP00000416418
mir-455	ENSP00000290354
mir-455	ENSP00000301738
mir-458	ENSP00000218867
mir-458	ENSP00000338512
mir-458	ENSP00000482571
mir-458	ENSP00000392466
mir-499	ENSP00000355518
mir-499	ENSP00000389277
mir-7	ENSP00000346255
mir-7	ENSP00000441065
mir-8	ENSP00000481920
mir-8	ENSP00000336783
mir-8	ENSP00000218340
mir-8	ENSP00000370648
mir-8	ENSP00000358815
mir-8	ENSP00000355566
mir-8	ENSP00000456894
mir-8	ENSP00000225235
mir-8	ENSP00000356070
mir-8	ENSP00000480890
mir-8	ENSP00000379898
mir-8	ENSP00000347188
mir-8	ENSP00000371471
mir-8	ENSP00000239223
mir-8	ENSP00000217456
mir-8	ENSP00000478061
mir-8	ENSP00000305372
mir-8	ENSP00000359942
mir-8	ENSP00000346255
mir-8	ENSP00000360162
mir-8	ENSP00000301738
mir-8	ENSP00000482571
mir-8	ENSP00000354487
mir-8	ENSP00000421315
mir-8	ENSP00000223023
mir-8	ENSP00000305976
mir-8	ENSP00000319096
mir-8	ENSP00000353408
mir-8	ENSP00000025301
mir-8	ENSP00000218867
mir-8	ENSP00000338512
mir-8	ENSP00000358814
mir-8	ENSP00000468367
mir-8	ENSP00000316598
mir-92	ENSP00000305372
mir-92	ENSP00000336783
mir-92	ENSP00000364683
mir-92	ENSP00000307078
mir-92	ENSP00000223023
mir-722	ENSP00000223023
mir-722	ENSP00000246166
mir-722	ENSP00000290354
mir-722	ENSP00000480890
mir-722	ENSP00000415840
mir-722	ENSP00000305372
mir-722	ENSP00000316527
mir-722	ENSP00000309402
mir-722	ENSP00000295797
mir-722	ENSP00000353408
mir-722	ENSP00000482571
mir-724	ENSP00000363043
mir-724	ENSP00000355518
mir-724	ENSP00000248958
mir-724	ENSP00000476955
mir-724	ENSP00000346255
mir-724	ENSP00000301738
mir-724	ENSP00000025301
mir-724	ENSP00000218867
mir-724	ENSP00000360293
mir-724	ENSP00000468367
SRF	NKX2-5
MYOCD	NKX2-5
BMP4	SMAD1
SMAD1	FOXH1
SMAD1	NKX2-5
NKX2-5	NKX2-5
NKX2-5	GATA6
NKX2-5	GATA4
NKX2-5	MEF2C
NKX2-5	ANF|NPPA
TBX5	TBX5
TBX5	GATA4
TBX5	CX40|GJA5
TBX5	ANF|NPPA
TBX20	TBX5
FOXH1	MEF2C
GATA6	GATA4
GATA4	CX40|GJA5
GATA4	NKX2-5
GATA4	MEF2C
GATA4	HAND1
GATA4	HAND2
ISL1	MEF2C
HAND1	ANF|NPPA
HAND2	ANF|NPPA
ENSP00000351905	ENSP00000272233
ENSP00000351905	ENSP00000266085
ENSP00000223023	ENSP00000272233
ENSP00000355518	ENSP00000272233
ENSP00000397133	ENSP00000272233
ENSP00000397133	ENSP00000348234
ENSP00000244051	ENSP00000482128
ENSP00000358815	ENSP00000482128
ENSP00000175091	ENSP00000272233
ENSP00000246166	ENSP00000272233
ENSP00000305372	ENSP00000272233
ENSP00000310521	ENSP00000272233
ENSP00000348234	TBX20
ENSP00000348234	ENSP00000386170
ENSP00000348234	ENSP00000397133
ENSP00000364464	ENSP00000439065
ENSP00000378557	ENSP00000272233
ENSP00000364579	ENSP00000272233
ENSP00000468367	ENSP00000272233
SRF	ENSP00000272233
ENSP00000265354	ENSP00000272233
ENSP00000383118	ENSP00000272233
ENSP00000383118	ENSP00000266085
ENSP00000295797	ENSP00000482128
ENSP00000295797	ENSP00000272233
ENSP00000272233	ENSP00000355518
ENSP00000272233	ENSP00000256495
ENSP00000272233	ENSP00000383118
ENSP00000272233	ENSP00000310521
ENSP00000272233	ENSP00000468367
ENSP00000272233	ENSP00000351905
ENSP00000272233	ENSP00000364579
ENSP00000272233	ENSP00000005178
ENSP00000272233	ENSP00000397133
ENSP00000272233	ENSP00000353408
ENSP00000272233	ENSP00000175091
ENSP00000272233	ENSP00000223023
ENSP00000272233	ENSP00000295797
ENSP00000272233	ENSP00000266085
ENSP00000272233	SRF
ENSP00000272233	ENSP00000265354
ENSP00000272233	ENSP00000319096
ENSP00000272233	ENSP00000305372
ENSP00000272233	ENSP00000378557
ENSP00000272233	ENSP00000261845
ENSP00000272233	ENSP00000246166
ENSP00000272233	ENSP00000307078
ENSP00000272233	ENSP00000477725
ENSP00000266085	ENSP00000383118
ENSP00000266085	ENSP00000351905
ENSP00000266085	ENSP00000272233
ENSP00000256495	ENSP00000272233
TBX20	ENSP00000348234
ENSP00000386170	ENSP00000348234
ENSP00000261845	ENSP00000272233
ENSP00000477725	ENSP00000272233
ENSP00000353408	ENSP00000272233
ENSP00000397563	ENSP00000482128
ENSP00000005178	ENSP00000272233
ENSP00000319096	ENSP00000272233
ENSP00000439065	ENSP00000364464
ENSP00000307078	ENSP00000272233
ENSP00000482128	ENSP00000295797
ENSP00000482128	ENSP00000397563
ENSP00000482128	ENSP00000244051
ENSP00000482128	ENSP00000358815
let-7	ENSP00000307305
let-7	ENSP00000290354
mir-1	ENSP00000234454
mir-1	ENSP00000358814
mir-10	ENSP00000359539
mir-10	ENSP00000371221
mir-10	ENSP00000295797
mir-10	ENSP00000355566
mir-10	ENSP00000344125
mir-101	ENSP00000324560
mir-101	ENSP00000354487
mir-101	ENSP00000477725
mir-101	ENSP00000359942
mir-101	ENSP00000361914
mir-103	SRF
mir-103	ENSP00000349359
mir-103	ENSP00000354487
mir-103	ENSP00000296564
mir-103	ENSP00000300784
mir-103	ENSP00000383118
mir-103	ENSP00000479964
mir-103	ENSP00000371155
mir-103	ENSP00000361914
mir-103	ENSP00000344125
mir-103	ENSP00000482128
mir-103	ENSP00000233710
mir-129	ENSP00000300784
mir-129	ENSP00000432279
mir-129	ENSP00000296786
mir-129	ENSP00000441065
mir-129	ENSP00000378557
mir-130	ENSP00000324560
mir-130	ENSP00000479069
mir-130	ENSP00000387361
mir-130	ENSP00000380336
mir-130	ENSP00000306397
mir-130	ENSP00000360293
mir-130	ENSP00000358814
mir-130	ENSP00000485663
mir-130	ENSP00000344125
mir-130	ENSP00000360532
mir-130	ENSP00000363458
mir-130	ENSP00000482128
mir-133	ENSP00000229195
mir-140	ENSP00000262746
mir-140	ENSP00000346255
mir-142	ENSP00000354487
mir-143	ENSP00000358307
mir-145	TBX20
mir-145	ENSP00000360162
mir-145	ENSP00000360293
mir-145	ENSP00000355632
mir-148	ENSP00000283147
mir-148	ENSP00000295797
mir-148	ENSP00000415840
mir-17	ENSP00000416418
mir-17	ENSP00000338512
mir-17	ENSP00000283147
mir-17	ENSP00000255764
mir-17	ENSP00000480890
mir-17	ENSP00000318066
mir-17	ENSP00000360777
mir-17	ENSP00000175091
mir-17	ENSP00000482128
mir-17	ENSP00000364579
mir-181	ENSP00000324560
mir-181	SRF
mir-181	ENSP00000371221
mir-181	ENSP00000256722
mir-181	ENSP00000380336
mir-181	ENSP00000473348
mir-181	ENSP00000440945
mir-181	ENSP00000307305
mir-181	ENSP00000480890
mir-181	ENSP00000348234
mir-181	ENSP00000475615
mir-181	ENSP00000362135
mir-181	ENSP00000362306
mir-181	ENSP00000233710
mir-19	ENSP00000351905
mir-19	ENSP00000454945
mir-19	ENSP00000380336
mir-19	ENSP00000295797
mir-19	ENSP00000353408
mir-19	ENSP00000358814
mir-19	ENSP00000229195
mir-19	ENSP00000363458
mir-19	ENSP00000482128
mir-19	ENSP00000364579
mir-190	ENSP00000344125
mir-190	ENSP00000353408
mir-190	ENSP00000361914
mir-193	ENSP00000351905
mir-204	ENSP00000358307
mir-204	ENSP00000351905
mir-204	ENSP00000363603
mir-21	ENSP00000324560
mir-21	ENSP00000358307
mir-21	ENSP00000266085
mir-21	ENSP00000359942
mir-21	ENSP00000468367
mir-21	ENSP00000361914
mir-214	SRF
mir-214	ENSP00000229195
mir-214	ENSP00000272233
mir-214	ENSP00000440945
mir-214	ENSP00000456894
mir-218	ENSP00000359539
mir-218	ENSP00000314132
mir-218	ENSP00000366897
mir-218	ENSP00000441065
mir-218	ENSP00000343002
mir-2188	ENSP00000415840
mir-2188	SRF
mir-2188	ENSP00000362135
mir-221	ENSP00000267984
mir-221	ENSP00000356070
mir-221	ENSP00000482128
mir-221	ENSP00000468367
mir-23	ENSP00000380336
mir-23	ENSP00000366897
mir-23	ENSP00000353408
mir-23	ENSP00000218867
mir-23	ENSP00000473348
mir-23	ENSP00000267984
mir-27	ENSP00000416418
mir-27	SRF
mir-27	ENSP00000359942
mir-27	ENSP00000389277
mir-27	ENSP00000233710
mir-29	ENSP00000389277
mir-30	SRF
mir-30	ENSP00000283147
mir-30	ENSP00000366934
mir-30	ENSP00000219066
mir-30	ENSP00000363458
mir-33	ENSP00000305372
mir-33	ENSP00000440945
mir-33	ENSP00000358814
mir-338	ENSP00000440945
mir-338	ENSP00000359539
mir-34	ENSP00000360293
mir-455	ENSP00000218867
mir-458	ENSP00000479069
mir-499	ENSP00000265174
mir-499	ENSP00000300784
mir-499	ENSP00000261845
mir-7	ENSP00000353408
mir-7	TBX20
mir-8	SRF
mir-8	ENSP00000266085
mir-8	ENSP00000295797
mir-8	ENSP00000366897
mir-8	ENSP00000477725
mir-8	ENSP00000229195
mir-8	ENSP00000272233
mir-8	ENSP00000360293
mir-8	ENSP00000360777
mir-8	ENSP00000355632
mir-8	ENSP00000233710
mir-92	ENSP00000366897
mir-92	ENSP00000480890
mir-92	ENSP00000441065
mir-92	ENSP00000456894
mir-722	ENSP00000351905
mir-722	ENSP00000454945
mir-722	ENSP00000283147
mir-722	ENSP00000255764
mir-722	ENSP00000481920
mir-722	ENSP00000267984
mir-724	ENSP00000266085
mir-724	ENSP00000389277
mir-724	ENSP00000366934
mir-724	ENSP00000336741

## Sheet: Table_S4
Table_S4. Centrality analysis and Community detection of the fishes network.
Node	Degree	Closeness	CommunityDetection
mir-122	3	0.331081	1
ENSP00000441065	6	0.29878	1
ENSP00000371221	5	0.318182	1
mir-130	45	0.433628	1
ENSP00000456894	7	0.34386	1
ENSP00000381793	10	0.355502	1
mir-214	13	0.374522	1
mir-218	12	0.345476	1
ENSP00000301738	11	0.371212	1
mir-19	29	0.410615	1
mir-23	20	0.382812	1
mir-17	30	0.403846	1
mir-221	10	0.348341	1
ENSP00000478061	3	0.321663	1
ENSP00000305976	5	0.323077	1
ENSP00000359675	3	0.305296	1
ENSP00000263102	2	0.316129	1
ENSP00000371471	6	0.356364	1
mir-338	6	0.319218	1
ENSP00000337513	3	0.329966	1
mir-128	6	0.332579	1
ENSP00000318066	2	0.301848	1
mir-142	18	0.381818	1
let-7	9	0.359413	1
ENSP00000242719	11	0.364312	1
ENSP00000218867	11	0.366584	1
ENSP00000307305	2	0.304033	1
ENSP00000440945	9	0.35	1
ENSP00000267984	5	0.324862	1
mir-722	17	0.366584	1
ENSP00000360777	9	0.362963	1
ENSP00000344125	5	0.331454	1
ENSP00000358307	12	0.363412	1
mir-129	17	0.3675	1
ENSP00000309402	2	0.3	1
ENSP00000364683	4	0.319913	1
mir-103	16	0.365217	1
mir-204	12	0.34507	1
ENSP00000357863	2	0.287953	1
ENSP00000347188	4	0.352518	1
mir-15	13	0.370277	1
ENSP00000364346	2	0.297872	1
ENSP00000338512	11	0.364764	1
mir-199	4	0.316469	1
ENSP00000360293	15	0.37644	1
ENSP00000025301	7	0.360736	1
mir-92	9	0.340672	1
ENSP00000357348	8	0.339884	1
ENSP00000479964	3	0.322015	1
ENSP00000255764	4	0.308824	1
ENSP00000371155	3	0.321663	1
mir-33	3	0.302781	1
ENSP00000361914	4	0.30625	1
ENSP00000351813	2	0.316129	1
ENSP00000482571	8	0.353791	1
ENSP00000300784	3	0.295181	1
ENSP00000454945	2	0.3	1
mir-21	10	0.347518	1
mir-10	12	0.352096	1
ENSP00000355632	9	0.365672	1
mir-7	4	0.328859	1
ENSP00000481920	10	0.351675	1
ENSP00000305372	24	0.395693	1
ENSP00000480890	11	0.381323	1
ENSP00000300026	30	0.352518	2
ENSP00000336741	36	0.388375	2
ENSP00000425561	14	0.348341	2
ENSP00000259324	15	0.352941	2
ENSP00000481842	19	0.379845	2
ENSP00000376272	12	0.332956	2
ENSP00000360532	46	0.407202	2
ENSP00000300146	16	0.347929	2
ENSP00000363018	20	0.316129	2
ENSP00000363043	12	0.333333	2
ENSP00000217456	5	0.325221	2
ENSP00000476955	27	0.34186	2
ENSP00000266079	18	0.33871	2
ENSP00000397563	14	0.323789	2
ENSP00000219066	7	0.323077	2
ENSP00000362306	17	0.365217	2
ENSP00000380336	10	0.356796	2
ENSP00000260210	14	0.311771	2
ENSP00000358554	8	0.307853	2
ENSP00000316598	8	0.355932	2
ENSP00000355051	4	0.298174	2
ENSP00000336783	13	0.3581	2
ENSP00000216038	4	0.292537	2
ENSP00000478600	2	0.26087	2
ENSP00000475615	15	0.33832	2
ENSP00000229195	16	0.371212	2
ENSP00000358719	9	0.325942	3
ENSP00000362807	3	0.306569	3
ENSP00000310521	21	0.351254	3
ENSP00000262455	24	0.350835	3
ENSP00000445306	9	0.313433	3
ENSP00000262746	30	0.377407	3
ENSP00000445077	6	0.329596	3
ENSP00000256722	9	0.333712	3
ENSP00000473348	14	0.348341	3
mir-1	10	0.354217	3
mir-26	9	0.359413	3
mir-143	6	0.351675	3
ENSP00000358814	21	0.385827	3
ENSP00000265174	5	0.292829	3
ENSP00000354677	8	0.29667	3
mir-29	5	0.327394	3
mir-140	4	0.334852	3
mir-24	7	0.328859	3
ENSP00000370648	12	0.337931	3
ENSP00000359539	15	0.385321	3
ENSP00000363616	2	0.259947	3
ENSP00000355518	31	0.398374	3
ENSP00000255084	12	0.325221	3
ENSP00000416418	12	0.364312	3
ENSP00000217402	4	0.275281	3
ENSP00000316527	6	0.329966	3
ENSP00000421315	9	0.34386	3
mir-499	5	0.335616	3
ENSP00000234590	29	0.367041	3
ENSP00000366109	6	0.292829	3
ENSP00000363071	11	0.348341	3
ENSP00000234454	12	0.337156	3
ENSP00000345848	2	0.278673	3
mir-455	6	0.312434	3
ENSP00000432279	8	0.347107	3
ENSP00000389277	7	0.323077	3
ENSP00000290354	20	0.387863	3
ENSP00000387111	6	0.244796	4
ENSP00000363603	5	0.299694	4
ENSP00000308275	14	0.319218	4
ENSP00000419370	10	0.284608	4
ENSP00000356001	8	0.251282	4
ENSP00000361084	10	0.261566	4
ENSP00000355996	2	0.190168	5
ENSP00000337701	4	0.234637	5
ENSP00000356256	14	0.342258	6
ENSP00000354982	10	0.294294	6
ENSP00000233710	10	0.365672	6
ENSP00000354876	22	0.349584	6
ENSP00000354554	18	0.301538	6
ENSP00000306397	34	0.389404	6
ENSP00000355046	13	0.308499	6
ENSP00000362873	16	0.317152	6
ENSP00000345445	14	0.341463	6
ENSP00000295079	3	0.28134	6
ENSP00000354665	12	0.334852	6
ENSP00000258424	22	0.326304	6
ENSP00000354499	16	0.344666	6
ENSP00000310873	4	0.293413	6
ENSP00000301457	14	0.29697	6
ENSP00000358272	14	0.319913	6
SMAD1	4	0.27451	7
FOXH1	2	0.217134	7
ENSP00000363162	2	0.284058	8
ENSP00000296233	22	0.374046	8
ENSP00000414904	5	0.327759	8
ENSP00000358525	4	0.324862	8
mir-148	13	0.376923	8
ENSP00000310042	2	0.303719	8
mir-724	14	0.373571	8
ENSP00000346255	36	0.431085	8
ENSP00000324560	18	0.390957	8
ENSP00000485663	3	0.340672	8
ENSP00000354468	8	0.331081	8
ENSP00000319096	45	0.421203	8
ENSP00000266085	9	0.357664	8
ENSP00000354487	10	0.36796	8
ENSP00000358815	8	0.34386	8
ENSP00000477725	38	0.410042	8
mir-181	33	0.420601	8
ENSP00000351905	52	0.443439	8
ENSP00000244051	10	0.328859	8
ENSP00000392466	8	0.346698	8
ENSP00000484656	3	0.321663	8
ENSP00000246166	19	0.363412	8
ENSP00000265354	40	0.395693	8
ENSP00000222567	7	0.354217	8
ENSP00000356070	15	0.384314	8
SRF	50	0.447489	8
ENSP00000005178	26	0.387352	8
ENSP00000312107	4	0.28655	8
mir-101	21	0.386842	8
mir-30	28	0.404402	8
ENSP00000362151	8	0.329227	8
ENSP00000359942	7	0.342657	8
ENSP00000256495	21	0.391478	8
ENSP00000239223	35	0.412342	8
ENSP00000338533	22	0.354644	8
ENSP00000225235	8	0.350835	8
ENSP00000223023	27	0.388375	8
ENSP00000296786	18	0.370277	8
ENSP00000358854	26	0.376923	8
ENSP00000261845	72	0.455108	8
ENSP00000318821	4	0.306569	8
ENSP00000379898	42	0.423022	8
ENSP00000359727	6	0.308176	8
ENSP00000330381	18	0.366127	8
ENSP00000464258	2	0.303719	8
mir-27	19	0.380336	8
mir-8	45	0.442105	8
ENSP00000264108	4	0.315451	8
ENSP00000383118	65	0.431085	8
ENSP00000347710	5	0.325221	8
ENSP00000345575	18	0.352941	8
ENSP00000364464	2	0.265583	8
ENSP00000283147	15	0.370744	8
ENSP00000440005	46	0.396761	8
ENSP00000415968	2	0.295775	8
ENSP00000364579	21	0.383312	8
ENSP00000369611	3	0.29667	8
ENSP00000397133	29	0.376923	8
ENSP00000295797	52	0.435556	8
ENSP00000352264	11	0.363861	8
ENSP00000415840	15	0.355502	8
ENSP00000339835	24	0.352096	8
ENSP00000361245	32	0.379355	8
ENSP00000378557	34	0.403292	8
ENSP00000272233	48	0.422414	8
ENSP00000175091	3	0.314103	8
ENSP00000360874	17	0.385321	8
ENSP00000484552	2	0.292247	8
ENSP00000342858	2	0.291089	8
mir-153	19	0.379845	8
ENSP00000366897	18	0.383312	8
ENSP00000368414	4	0.328492	8
ENSP00000468367	75	0.45092	8
ENSP00000366934	5	0.32703	8
ENSP00000363458	9	0.371681	8
ENSP00000439065	26	0.361179	8
ENSP00000369127	41	0.396226	8
ENSP00000454623	2	0.307531	8
ENSP00000353408	33	0.414085	8
ENSP00000482128	13	0.369811	8
ENSP00000307078	41	0.415254	8
ENSP00000343002	4	0.295477	8
ENSP00000384610	21	0.363412	8
ENSP00000360593	2	0.235012	9
ENSP00000290541	8	0.306889	9
ENSP00000355566	8	0.329966	10
ENSP00000379057	2	0.248311	10
ENSP00000360162	49	0.420601	11
ENSP00000261405	8	0.3	11
ENSP00000243903	2	0.296371	11
ENSP00000275820	7	0.346698	11
ENSP00000386170	8	0.304979	11
mir-145	8	0.34507	11
TBX20	17	0.381323	11
ENSP00000361857	2	0.296371	11
ENSP00000387361	4	0.332579	11
ENSP00000011619	10	0.340278	11
ENSP00000348234	7	0.326667	11
ENSP00000443113	11	0.317838	12
ENSP00000370968	12	0.322015	12
ENSP00000356134	3	0.253012	12
mir-133	3	0.311111	12
ENSP00000368887	6	0.270221	12
ENSP00000257515	2	0.234263	13
ENSP00000480004	12	0.305613	13
TBX5	6	0.28655	14
CX40|GJA5	6	0.322368	14
ENSP00000318351	12	0.327759	15
ENSP00000443246	2	0.247059	15
GATA4	8	0.265583	16
GATA6	2	0.243377	16
NKX2-5	10	0.318182	16
ENSP00000295770	7	0.309474	17
ENSP00000248958	6	0.325581	17
ENSP00000366748	7	0.30625	17
ENSP00000357480	6	0.335616	17
mir-190	7	0.313433	18
ENSP00000302562	2	0.295181	18
ENSP00000218340	2	0.310127	18
mir-458	5	0.299389	19
ENSP00000479069	2	0.304663	19
mir-2188	5	0.333712	20
ENSP00000362135	2	0.299694	20
HAND1	2	0.2103	21
HAND2	2	0.2103	21
ANF|NPPA	4	0.248942	21
ENSP00000382328	1	0.268984	22
BMP4	1	0.215543	23
ENSP00000396068	1	0.276576	24
ENSP00000373627	1	0.279202	25
MEF2C	4	0.244186	26
mir-192	1	0.283784	27
ENSP00000339976	1	0.250426	28
ENSP00000314132	1	0.256993	29
mir-34	1	0.273743	30
mir-193	1	0.307531	31
ENSP00000296564	1	0.26776	32
ISL1	1	0.196393	33
ENSP00000379512	1	0.302781	34
ENSP00000346959	1	0.256769	35
MYOCD	1	0.241578	36
ENSP00000349359	1	0.26776	37

## Sheet: Table_S5
Table_S5. List of miR-target and other protein-coding genes interactions for amphibians.
From	To
ENSP00000361084	ENSP00000301457
ENSP00000361084	ENSP00000387111
ENSP00000361084	ENSP00000308275
ENSP00000361084	ENSP00000356001
ENSP00000361084	ENSP00000419370
ENSP00000356134	ENSP00000370968
ENSP00000336741	ENSP00000355518
ENSP00000336741	ENSP00000260210
ENSP00000336741	ENSP00000360162
ENSP00000336741	ENSP00000259324
ENSP00000336741	ENSP00000476955
ENSP00000336741	ENSP00000266079
ENSP00000336741	ENSP00000360532
ENSP00000336741	ENSP00000358554
ENSP00000336741	ENSP00000369127
ENSP00000336741	ENSP00000347444
ENSP00000336741	ENSP00000363043
ENSP00000336741	ENSP00000358272
ENSP00000336741	ENSP00000261845
ENSP00000336741	ENSP00000283131
ENSP00000336741	ENSP00000281589
ENSP00000336741	ENSP00000307078
ENSP00000336741	ENSP00000397563
ENSP00000336741	ENSP00000275820
ENSP00000336741	ENSP00000475615
ENSP00000336741	ENSP00000300026
ENSP00000316598	ENSP00000360162
ENSP00000316598	ENSP00000283131
ENSP00000316598	ENSP00000363018
ENSP00000481920	ENSP00000242719
ENSP00000481920	ENSP00000358854
ENSP00000481920	ENSP00000468367
ENSP00000481920	ENSP00000255764
ENSP00000296786	ENSP00000312107
ENSP00000296786	ENSP00000290541
ENSP00000296786	ENSP00000360162
ENSP00000296786	ENSP00000346255
ENSP00000296786	ENSP00000361245
ENSP00000296786	ENSP00000283131
ENSP00000296786	ENSP00000306397
ENSP00000296786	ENSP00000356256
ENSP00000296786	ENSP00000258424
ENSP00000257515	ENSP00000480004
ENSP00000223023	ENSP00000352264
ENSP00000223023	ENSP00000383118
ENSP00000223023	ENSP00000295797
ENSP00000223023	ENSP00000360293
ENSP00000223023	ENSP00000361245
ENSP00000223023	ENSP00000319096
ENSP00000223023	ENSP00000378557
ENSP00000223023	ENSP00000379898
ENSP00000223023	ENSP00000220062
ENSP00000223023	ENSP00000440005
ENSP00000223023	ENSP00000440945
ENSP00000223023	ENSP00000272233
ENSP00000300026	ENSP00000260210
ENSP00000300026	ENSP00000262455
ENSP00000300026	ENSP00000266079
ENSP00000300026	ENSP00000360532
ENSP00000300026	ENSP00000005178
ENSP00000300026	ENSP00000358554
ENSP00000300026	ENSP00000440005
ENSP00000300026	ENSP00000336741
ENSP00000300026	ENSP00000366109
ENSP00000300026	ENSP00000478600
ENSP00000300026	ENSP00000475615
ENSP00000300026	ENSP00000262746
ENSP00000300026	ENSP00000345445
ENSP00000300026	ENSP00000380336
ENSP00000300026	ENSP00000234590
ENSP00000360293	ENSP00000223023
ENSP00000360293	ENSP00000378557
ENSP00000360293	ENSP00000296233
ENSP00000360293	ENSP00000351905
ENSP00000360293	ENSP00000381793
ENSP00000360293	ENSP00000273317
ENSP00000440945	ENSP00000223023
ENSP00000440945	ENSP00000468367
ENSP00000356001	ENSP00000387111
ENSP00000356001	ENSP00000308275
ENSP00000356001	ENSP00000419370
ENSP00000356001	ENSP00000361084
ENSP00000272233	ENSP00000355518
ENSP00000272233	ENSP00000256495
ENSP00000272233	ENSP00000383118
ENSP00000272233	ENSP00000310521
ENSP00000272233	ENSP00000289013
ENSP00000272233	ENSP00000290541
ENSP00000272233	ENSP00000468367
ENSP00000272233	ENSP00000351905
ENSP00000272233	ENSP00000364579
ENSP00000272233	ENSP00000265717
ENSP00000272233	ENSP00000005178
ENSP00000272233	ENSP00000369127
ENSP00000272233	ENSP00000397133
ENSP00000272233	ENSP00000353408
ENSP00000272233	ENSP00000381793
ENSP00000272233	ENSP00000175091
ENSP00000272233	ENSP00000223023
ENSP00000272233	ENSP00000295797
ENSP00000272233	ENSP00000266085
ENSP00000272233	SRF
ENSP00000272233	ENSP00000265354
ENSP00000272233	ENSP00000319096
ENSP00000272233	ENSP00000305372
ENSP00000272233	ENSP00000378557
ENSP00000272233	ENSP00000354876
ENSP00000272233	ENSP00000239223
ENSP00000272233	ENSP00000296233
ENSP00000272233	ENSP00000261845
ENSP00000272233	ENSP00000246166
ENSP00000272233	ENSP00000307078
ENSP00000272233	ENSP00000209884
ENSP00000272233	ENSP00000384610
ENSP00000272233	ENSP00000477725
ENSP00000341214	ENSP00000339835
ENSP00000341214	ENSP00000468367
ENSP00000341214	ENSP00000229595
ENSP00000341214	ENSP00000363018
ENSP00000248958	ENSP00000262455
ENSP00000248958	ENSP00000295770
ENSP00000217402	ENSP00000310521
ENSP00000217402	ENSP00000289013
ENSP00000217402	ENSP00000317214
ENSP00000217402	ENSP00000432279
ENSP00000025301	ENSP00000265717
ENSP00000392466	ENSP00000361245
ENSP00000392466	ENSP00000360162
ENSP00000392466	ENSP00000283131
ENSP00000392466	ENSP00000366897
ENSP00000387111	ENSP00000308275
ENSP00000387111	ENSP00000356001
ENSP00000387111	ENSP00000361084
ENSP00000267984	ENSP00000319096
ENSP00000267984	ENSP00000317214
ENSP00000267984	ENSP00000220062
ENSP00000267984	ENSP00000273317
ENSP00000363018	ENSP00000362306
ENSP00000363018	ENSP00000376272
ENSP00000363018	ENSP00000443113
ENSP00000363018	ENSP00000368887
ENSP00000363018	ENSP00000300146
ENSP00000363018	ENSP00000316598
ENSP00000363018	ENSP00000336783
ENSP00000363018	ENSP00000040877
ENSP00000363018	ENSP00000281589
ENSP00000363018	ENSP00000341214
ENSP00000363018	ENSP00000229195
ENSP00000363018	ENSP00000217456
ENSP00000363018	ENSP00000425561
ENSP00000363018	ENSP00000364398
ENSP00000234454	ENSP00000262455
ENSP00000234454	ENSP00000480004
ENSP00000234454	ENSP00000358814
ENSP00000234454	ENSP00000262746
ENSP00000234454	ENSP00000359539
ENSP00000358814	ENSP00000445077
ENSP00000358814	ENSP00000262455
ENSP00000358814	ENSP00000345848
ENSP00000358814	ENSP00000234454
ENSP00000362306	ENSP00000468367
ENSP00000362306	ENSP00000369127
ENSP00000362306	ENSP00000347444
ENSP00000362306	ENSP00000361245
ENSP00000362306	ENSP00000300146
ENSP00000362306	ENSP00000336783
ENSP00000362306	ENSP00000281589
ENSP00000362306	ENSP00000397563
ENSP00000362306	ENSP00000379898
ENSP00000362306	ENSP00000363018
ENSP00000362306	ENSP00000364398
ENSP00000358307	ENSP00000339835
ENSP00000358307	ENSP00000261405
ENSP00000264108	ENSP00000468367
ENSP00000264108	ENSP00000339835
ENSP00000264108	ENSP00000229595
ENSP00000244051	ENSP00000370648
ENSP00000244051	ENSP00000360162
ENSP00000244051	ENSP00000482128
ENSP00000244051	ENSP00000283131
ENSP00000244051	ENSP00000338533
ENSP00000244051	ENSP00000324560
ENSP00000244051	ENSP00000449784
ENSP00000354876	ENSP00000383118
ENSP00000354876	ENSP00000319096
ENSP00000354876	ENSP00000262455
ENSP00000354876	ENSP00000354499
ENSP00000354876	ENSP00000306397
ENSP00000354876	ENSP00000354982
ENSP00000354876	ENSP00000379898
ENSP00000354876	ENSP00000220062
ENSP00000354876	ENSP00000355046
ENSP00000354876	ENSP00000440005
ENSP00000354876	ENSP00000354554
ENSP00000354876	ENSP00000272233
ENSP00000354876	ENSP00000258424
ENSP00000384610	ENSP00000383118
ENSP00000384610	ENSP00000468367
ENSP00000384610	ENSP00000005178
ENSP00000384610	ENSP00000220062
ENSP00000384610	ENSP00000397133
ENSP00000384610	ENSP00000318351
ENSP00000384610	ENSP00000440005
ENSP00000384610	ENSP00000439065
ENSP00000384610	ENSP00000272233
ENSP00000384610	ENSP00000360874
ENSP00000384610	ENSP00000319096
ENSP00000384610	ENSP00000261845
ENSP00000384610	ENSP00000379898
ENSP00000384610	ENSP00000338533
ENSP00000345445	ENSP00000419370
ENSP00000345445	ENSP00000005178
ENSP00000345445	ENSP00000355566
ENSP00000345445	ENSP00000300026
ENSP00000345445	ENSP00000358272
ENSP00000345445	ENSP00000258424
ENSP00000229195	ENSP00000476955
ENSP00000229195	ENSP00000355051
ENSP00000229195	ENSP00000300146
ENSP00000229195	ENSP00000336783
ENSP00000229195	ENSP00000281589
ENSP00000229195	ENSP00000363018
ENSP00000364464	ENSP00000358719
ENSP00000364464	ENSP00000439065
ENSP00000364464	ENSP00000360874
ENSP00000364464	ENSP00000338533
ENSP00000307078	ENSP00000383118
ENSP00000307078	ENSP00000468367
ENSP00000307078	ENSP00000360532
ENSP00000307078	ENSP00000265717
ENSP00000307078	ENSP00000353408
ENSP00000307078	ENSP00000440005
ENSP00000307078	ENSP00000439065
ENSP00000307078	ENSP00000272233
ENSP00000307078	ENSP00000336741
ENSP00000307078	ENSP00000295797
ENSP00000307078	ENSP00000319096
ENSP00000307078	ENSP00000378557
ENSP00000307078	ENSP00000261845
ENSP00000307078	ENSP00000283131
ENSP00000307078	ENSP00000379898
ENSP00000307078	ENSP00000324560
ENSP00000307078	ENSP00000477725
ENSP00000283131	ENSP00000445077
ENSP00000283131	ENSP00000361857
ENSP00000283131	TBX20
ENSP00000283131	ENSP00000386170
ENSP00000283131	ENSP00000296786
ENSP00000283131	ENSP00000358854
ENSP00000283131	ENSP00000468367
ENSP00000283131	ENSP00000345848
ENSP00000283131	ENSP00000360162
ENSP00000283131	ENSP00000411073
ENSP00000283131	ENSP00000360532
ENSP00000283131	ENSP00000387361
ENSP00000283131	ENSP00000392466
ENSP00000283131	ENSP00000376272
ENSP00000283131	ENSP00000346255
ENSP00000283131	ENSP00000336741
ENSP00000283131	ENSP00000370968
ENSP00000283131	ENSP00000290130
ENSP00000283131	ENSP00000339835
ENSP00000283131	ENSP00000361245
ENSP00000283131	SRF
ENSP00000283131	ENSP00000265354
ENSP00000283131	ENSP00000316598
ENSP00000283131	ENSP00000261845
ENSP00000283131	ENSP00000246166
ENSP00000283131	ENSP00000229595
ENSP00000283131	ENSP00000307078
ENSP00000283131	ENSP00000275820
ENSP00000283131	ENSP00000243903
ENSP00000283131	ENSP00000244051
ENSP00000283131	ENSP00000338533
ENSP00000283131	ENSP00000481842
ENSP00000366934	ENSP00000358854
ENSP00000290130	ENSP00000283131
ENSP00000415840	ENSP00000468367
ENSP00000415840	ENSP00000369127
ENSP00000415840	ENSP00000353408
ENSP00000415840	ENSP00000414904
ENSP00000415840	ENSP00000338533
ENSP00000415840	ENSP00000324560
ENSP00000441065	ENSP00000358272
ENSP00000411073	ENSP00000283131
ENSP00000302562	ENSP00000449784
ENSP00000233710	ENSP00000306397
ENSP00000233710	ENSP00000318351
ENSP00000233710	ENSP00000258424
ENSP00000358854	ENSP00000366934
ENSP00000358854	ENSP00000468367
ENSP00000358854	ENSP00000360162
ENSP00000358854	ENSP00000481920
ENSP00000358854	ENSP00000360532
ENSP00000358854	ENSP00000347444
ENSP00000358854	ENSP00000282388
ENSP00000358854	ENSP00000439065
ENSP00000358854	ENSP00000355051
ENSP00000358854	ENSP00000311083
ENSP00000358854	ENSP00000339835
ENSP00000358854	ENSP00000361245
ENSP00000358854	ENSP00000360874
ENSP00000358854	SRF
ENSP00000358854	ENSP00000265354
ENSP00000358854	ENSP00000229595
ENSP00000358854	ENSP00000283131
ENSP00000358854	ENSP00000338533
ENSP00000317214	ENSP00000383118
ENSP00000317214	ENSP00000289013
ENSP00000317214	ENSP00000362807
ENSP00000317214	ENSP00000217402
ENSP00000317214	ENSP00000261845
ENSP00000317214	ENSP00000267984
ENSP00000225235	ENSP00000468367
ENSP00000225235	ENSP00000379898
ENSP00000225235	ENSP00000440005
ENSP00000443246	ENSP00000318351
ENSP00000255764	ENSP00000481920
ENSP00000040877	ENSP00000281589
ENSP00000040877	ENSP00000363018
ENSP00000355996	ENSP00000337701
ENSP00000355051	ENSP00000229195
ENSP00000355051	ENSP00000358854
ENSP00000342858	ENSP00000477725
ENSP00000259324	ENSP00000260210
ENSP00000259324	ENSP00000476955
ENSP00000259324	ENSP00000266079
ENSP00000259324	ENSP00000360532
ENSP00000259324	ENSP00000336741
ENSP00000259324	ENSP00000475615
ENSP00000364579	ENSP00000383118
ENSP00000364579	ENSP00000468367
ENSP00000364579	ENSP00000282388
ENSP00000364579	ENSP00000440005
ENSP00000364579	ENSP00000272233
ENSP00000364579	ENSP00000319096
ENSP00000364579	ENSP00000378557
ENSP00000364579	ENSP00000379898
ENSP00000432279	ENSP00000217402
ENSP00000432279	ENSP00000289013
ENSP00000432279	ENSP00000468367
ENSP00000432279	ENSP00000281589
ENSP00000432279	ENSP00000416418
ENSP00000440005	ENSP00000352264
ENSP00000440005	ENSP00000310521
ENSP00000440005	ENSP00000468367
ENSP00000440005	ENSP00000364579
ENSP00000440005	ENSP00000265717
ENSP00000440005	ENSP00000369127
ENSP00000440005	ENSP00000397133
ENSP00000440005	ENSP00000353408
ENSP00000440005	ENSP00000282388
ENSP00000440005	ENSP00000223023
ENSP00000440005	ENSP00000319096
ENSP00000440005	ENSP00000305372
ENSP00000440005	ENSP00000300146
ENSP00000440005	ENSP00000378557
ENSP00000440005	ENSP00000354876
ENSP00000440005	ENSP00000239223
ENSP00000440005	ENSP00000261845
ENSP00000440005	ENSP00000246166
ENSP00000440005	ENSP00000225235
ENSP00000440005	ENSP00000318821
ENSP00000440005	ENSP00000307078
ENSP00000440005	ENSP00000262746
ENSP00000440005	ENSP00000324560
ENSP00000440005	ENSP00000384610
ENSP00000440005	ENSP00000300026
ENSP00000440005	ENSP00000469888
ENSP00000380336	ENSP00000266079
ENSP00000380336	ENSP00000481842
ENSP00000380336	ENSP00000300026
ENSP00000360874	ENSP00000358854
ENSP00000360874	ENSP00000468367
ENSP00000360874	ENSP00000265717
ENSP00000360874	ENSP00000369127
ENSP00000360874	ENSP00000397133
ENSP00000360874	ENSP00000311083
ENSP00000360874	ENSP00000339835
ENSP00000360874	ENSP00000345575
ENSP00000360874	ENSP00000330381
ENSP00000360874	ENSP00000384610
ENSP00000360874	ENSP00000364464
ENSP00000175091	ENSP00000272233
ENSP00000363071	ENSP00000468367
ENSP00000363071	ENSP00000347444
ENSP00000363071	ENSP00000366109
ENSP00000363071	ENSP00000261845
ENSP00000363071	ENSP00000283147
ENSP00000363071	ENSP00000234590
ENSP00000353408	ENSP00000352264
ENSP00000353408	ENSP00000383118
ENSP00000353408	ENSP00000295797
ENSP00000353408	SRF
ENSP00000353408	ENSP00000265354
ENSP00000353408	ENSP00000319096
ENSP00000353408	ENSP00000415840
ENSP00000353408	ENSP00000307078
ENSP00000353408	ENSP00000440005
ENSP00000353408	ENSP00000272233
ENSP00000353408	ENSP00000234590
ENSP00000478600	ENSP00000300026
ENSP00000371155	ENSP00000261845
ENSP00000468367	ENSP00000363458
ENSP00000468367	ENSP00000383118
ENSP00000468367	ENSP00000289013
ENSP00000468367	ENSP00000358854
ENSP00000468367	ENSP00000360162
ENSP00000468367	ENSP00000351905
ENSP00000468367	ENSP00000364579
ENSP00000468367	ENSP00000481920
ENSP00000468367	ENSP00000360532
ENSP00000468367	ENSP00000265717
ENSP00000468367	ENSP00000220062
ENSP00000468367	ENSP00000369127
ENSP00000468367	ENSP00000347444
ENSP00000468367	ENSP00000362306
ENSP00000468367	ENSP00000357480
ENSP00000468367	ENSP00000440005
ENSP00000468367	ENSP00000439065
ENSP00000468367	ENSP00000272233
ENSP00000468367	ENSP00000339835
ENSP00000468367	ENSP00000295797
ENSP00000468367	ENSP00000360874
ENSP00000468367	SRF
ENSP00000468367	ENSP00000265354
ENSP00000468367	ENSP00000319096
ENSP00000468367	ENSP00000378557
ENSP00000468367	ENSP00000415840
ENSP00000468367	ENSP00000229595
ENSP00000468367	ENSP00000283131
ENSP00000468367	ENSP00000225235
ENSP00000468367	ENSP00000307078
ENSP00000468367	ENSP00000264108
ENSP00000468367	ENSP00000379898
ENSP00000468367	ENSP00000363071
ENSP00000468367	ENSP00000341214
ENSP00000468367	ENSP00000330381
ENSP00000468367	ENSP00000432279
ENSP00000468367	ENSP00000338533
ENSP00000468367	ENSP00000384610
ENSP00000468367	ENSP00000440945
ENSP00000468367	ENSP00000449784
ENSP00000468367	ENSP00000485663
ENSP00000468367	ENSP00000477725
ENSP00000347710	ENSP00000383118
ENSP00000347710	ENSP00000362151
ENSP00000361857	ENSP00000360162
ENSP00000361857	ENSP00000283131
ENSP00000482128	ENSP00000295797
ENSP00000482128	ENSP00000281589
ENSP00000482128	ENSP00000397563
ENSP00000482128	ENSP00000244051
ENSP00000482128	ENSP00000358815
ENSP00000369127	ENSP00000383118
ENSP00000369127	ENSP00000262455
ENSP00000369127	ENSP00000468367
ENSP00000369127	ENSP00000476955
ENSP00000369127	ENSP00000360532
ENSP00000369127	ENSP00000362306
ENSP00000369127	ENSP00000440005
ENSP00000369127	ENSP00000295770
ENSP00000369127	ENSP00000439065
ENSP00000369127	ENSP00000272233
ENSP00000369127	ENSP00000336741
ENSP00000369127	ENSP00000361245
ENSP00000369127	ENSP00000414904
ENSP00000369127	ENSP00000360874
ENSP00000369127	ENSP00000345575
ENSP00000369127	ENSP00000359727
ENSP00000369127	ENSP00000415840
ENSP00000369127	ENSP00000261845
ENSP00000369127	ENSP00000379898
ENSP00000369127	ENSP00000363162
ENSP00000369127	ENSP00000262746
ENSP00000369127	ENSP00000338533
ENSP00000369127	ENSP00000364398
ENSP00000369127	ENSP00000481842
ENSP00000265174	ENSP00000355518
ENSP00000265174	ENSP00000354677
ENSP00000209884	ENSP00000272233
ENSP00000354468	ENSP00000480004
ENSP00000354468	ENSP00000347444
ENSP00000354468	ENSP00000261845
ENSP00000354468	ENSP00000246166
ENSP00000354468	ENSP00000258424
ENSP00000262455	ENSP00000248958
ENSP00000262455	ENSP00000363616
ENSP00000262455	ENSP00000369127
ENSP00000262455	ENSP00000234454
ENSP00000262455	ENSP00000354677
ENSP00000262455	ENSP00000345575
ENSP00000262455	ENSP00000354876
ENSP00000262455	ENSP00000473348
ENSP00000262455	ENSP00000358814
ENSP00000262455	ENSP00000262746
ENSP00000262455	ENSP00000300026
ENSP00000262455	ENSP00000477725
ENSP00000389277	ENSP00000445306
ENSP00000301457	ENSP00000362873
ENSP00000301457	ENSP00000355046
ENSP00000301457	ENSP00000354554
ENSP00000301457	ENSP00000354665
ENSP00000301457	ENSP00000306397
ENSP00000301457	ENSP00000361084
ENSP00000301457	ENSP00000358272
ENSP00000445306	ENSP00000389277
ENSP00000445306	ENSP00000366897
ENSP00000445306	ENSP00000296233
ENSP00000445306	ENSP00000234590
ENSP00000359539	ENSP00000355518
ENSP00000359539	ENSP00000362873
ENSP00000359539	ENSP00000234454
ENSP00000354677	ENSP00000262455
ENSP00000354677	ENSP00000265174
ENSP00000354677	ENSP00000262746
ENSP00000354677	ENSP00000358719
ENSP00000354677	ENSP00000234590
ENSP00000362151	ENSP00000347710
ENSP00000362151	ENSP00000295797
ENSP00000362151	SRF
ENSP00000362151	ENSP00000265354
ENSP00000290354	ENSP00000355518
ENSP00000290354	ENSP00000480004
ENSP00000290354	ENSP00000421315
ENSP00000290354	ENSP00000255084
ENSP00000290541	ENSP00000361245
ENSP00000290541	ENSP00000296786
ENSP00000290541	ENSP00000242719
ENSP00000290541	ENSP00000360593
ENSP00000290541	ENSP00000272233
ENSP00000290541	ENSP00000311083
ENSP00000011619	ENSP00000383118
ENSP00000011619	TBX20
ENSP00000011619	ENSP00000386170
ENSP00000011619	ENSP00000360532
ENSP00000011619	ENSP00000324560
ENSP00000355566	ENSP00000356256
ENSP00000355566	ENSP00000265717
ENSP00000355566	ENSP00000379057
ENSP00000355566	ENSP00000345445
ENSP00000371221	ENSP00000360777
ENSP00000360593	ENSP00000290541
ENSP00000346255	ENSP00000296786
ENSP00000346255	ENSP00000360162
ENSP00000346255	ENSP00000351905
ENSP00000346255	ENSP00000005178
ENSP00000346255	ENSP00000318351
ENSP00000346255	ENSP00000295797
ENSP00000346255	ENSP00000361245
ENSP00000346255	SRF
ENSP00000346255	ENSP00000265354
ENSP00000346255	ENSP00000239223
ENSP00000346255	ENSP00000261845
ENSP00000346255	ENSP00000229595
ENSP00000346255	ENSP00000283131
ENSP00000324560	SRF
ENSP00000324560	ENSP00000265354
ENSP00000324560	ENSP00000011619
ENSP00000324560	ENSP00000415840
ENSP00000324560	ENSP00000307078
ENSP00000324560	ENSP00000244051
ENSP00000324560	ENSP00000440005
ENSP00000370648	ENSP00000256495
ENSP00000370648	ENSP00000318351
ENSP00000370648	ENSP00000244051
ENSP00000370648	ENSP00000421315
ENSP00000370648	ENSP00000255084
ENSP00000370648	ENSP00000469888
ENSP00000363162	ENSP00000369127
ENSP00000336783	ENSP00000363018
ENSP00000336783	ENSP00000229195
ENSP00000336783	ENSP00000300146
ENSP00000336783	ENSP00000362306
ENSP00000336783	ENSP00000281589
ENSP00000261845	ENSP00000383118
ENSP00000261845	ENSP00000351905
ENSP00000261845	ENSP00000317214
ENSP00000261845	ENSP00000360532
ENSP00000261845	ENSP00000265717
ENSP00000261845	ENSP00000005178
ENSP00000261845	ENSP00000220062
ENSP00000261845	ENSP00000354468
ENSP00000261845	ENSP00000369127
ENSP00000261845	ENSP00000356070
ENSP00000261845	ENSP00000397133
ENSP00000261845	ENSP00000282388
ENSP00000261845	ENSP00000371155
ENSP00000261845	ENSP00000440005
ENSP00000261845	ENSP00000366897
ENSP00000261845	ENSP00000346255
ENSP00000261845	ENSP00000272233
ENSP00000261845	ENSP00000336741
ENSP00000261845	ENSP00000295797
ENSP00000261845	ENSP00000361245
ENSP00000261845	SRF
ENSP00000261845	ENSP00000265354
ENSP00000261845	ENSP00000319096
ENSP00000261845	ENSP00000378557
ENSP00000261845	ENSP00000239223
ENSP00000261845	ENSP00000296233
ENSP00000261845	ENSP00000246166
ENSP00000261845	ENSP00000283131
ENSP00000261845	ENSP00000307078
ENSP00000261845	ENSP00000275820
ENSP00000261845	ENSP00000379898
ENSP00000261845	ENSP00000363071
ENSP00000261845	ENSP00000262746
ENSP00000261845	ENSP00000330381
ENSP00000261845	ENSP00000338533
ENSP00000261845	ENSP00000273317
ENSP00000261845	ENSP00000384610
ENSP00000261845	ENSP00000416418
ENSP00000261845	ENSP00000477725
ENSP00000318351	ENSP00000370648
ENSP00000318351	ENSP00000443246
ENSP00000318351	ENSP00000265717
ENSP00000318351	ENSP00000005178
ENSP00000318351	ENSP00000233710
ENSP00000318351	ENSP00000346255
ENSP00000318351	ENSP00000384610
ENSP00000310042	ENSP00000295797
ENSP00000469888	ENSP00000310521
ENSP00000469888	ENSP00000370648
ENSP00000469888	ENSP00000440005
ENSP00000005178	ENSP00000351905
ENSP00000005178	ENSP00000397133
ENSP00000005178	ENSP00000318351
ENSP00000005178	ENSP00000346255
ENSP00000005178	ENSP00000272233
ENSP00000005178	ENSP00000239223
ENSP00000005178	ENSP00000296233
ENSP00000005178	ENSP00000261845
ENSP00000005178	ENSP00000262746
ENSP00000005178	ENSP00000384610
ENSP00000005178	ENSP00000345445
ENSP00000005178	ENSP00000300026
ENSP00000345575	ENSP00000262455
ENSP00000345575	ENSP00000360532
ENSP00000345575	ENSP00000369127
ENSP00000345575	ENSP00000439065
ENSP00000345575	ENSP00000360874
ENSP00000345575	ENSP00000359727
ENSP00000345575	ENSP00000356256
ENSP00000345575	ENSP00000338533
ENSP00000281589	ENSP00000482128
ENSP00000281589	ENSP00000476955
ENSP00000281589	ENSP00000347444
ENSP00000281589	ENSP00000362306
ENSP00000281589	ENSP00000336741
ENSP00000281589	ENSP00000443113
ENSP00000281589	ENSP00000300146
ENSP00000281589	ENSP00000378557
ENSP00000281589	ENSP00000382328
ENSP00000281589	ENSP00000336783
ENSP00000281589	ENSP00000040877
ENSP00000281589	ENSP00000397563
ENSP00000281589	ENSP00000363018
ENSP00000281589	ENSP00000229195
ENSP00000281589	ENSP00000432279
ENSP00000281589	ENSP00000425561
ENSP00000355518	ENSP00000363458
ENSP00000355518	ENSP00000383118
ENSP00000355518	ENSP00000354499
ENSP00000355518	ENSP00000265174
ENSP00000355518	ENSP00000306397
ENSP00000355518	ENSP00000362873
ENSP00000355518	ENSP00000358719
ENSP00000355518	ENSP00000310873
ENSP00000355518	ENSP00000290354
ENSP00000355518	ENSP00000359539
ENSP00000355518	ENSP00000272233
ENSP00000355518	ENSP00000234590
ENSP00000355518	ENSP00000336741
ENSP00000362807	ENSP00000289013
ENSP00000362807	ENSP00000317214
ENSP00000362807	ENSP00000234590
ENSP00000482027	ENSP00000296233
ENSP00000295797	ENSP00000256495
ENSP00000295797	ENSP00000383118
ENSP00000295797	ENSP00000468367
ENSP00000295797	ENSP00000482128
ENSP00000295797	ENSP00000265717
ENSP00000295797	ENSP00000220062
ENSP00000295797	ENSP00000360777
ENSP00000295797	ENSP00000310042
ENSP00000295797	ENSP00000353408
ENSP00000295797	ENSP00000358815
ENSP00000295797	ENSP00000346255
ENSP00000295797	ENSP00000358525
ENSP00000295797	ENSP00000272233
ENSP00000295797	ENSP00000223023
ENSP00000295797	ENSP00000319096
ENSP00000295797	ENSP00000378557
ENSP00000295797	ENSP00000239223
ENSP00000295797	ENSP00000261845
ENSP00000295797	ENSP00000464258
ENSP00000295797	ENSP00000307078
ENSP00000295797	ENSP00000283147
ENSP00000295797	ENSP00000362151
ENSP00000295797	ENSP00000477725
ENSP00000476955	ENSP00000260210
ENSP00000476955	ENSP00000300146
ENSP00000476955	ENSP00000281589
ENSP00000476955	ENSP00000259324
ENSP00000476955	ENSP00000397563
ENSP00000476955	ENSP00000266079
ENSP00000476955	ENSP00000360532
ENSP00000476955	ENSP00000475615
ENSP00000476955	ENSP00000369127
ENSP00000476955	ENSP00000229195
ENSP00000476955	ENSP00000425561
ENSP00000476955	ENSP00000363043
ENSP00000476955	ENSP00000336741
ENSP00000476955	ENSP00000443113
ENSP00000439065	ENSP00000383118
ENSP00000439065	ENSP00000358854
ENSP00000439065	ENSP00000468367
ENSP00000439065	ENSP00000265717
ENSP00000439065	ENSP00000369127
ENSP00000439065	ENSP00000397133
ENSP00000439065	ENSP00000311083
ENSP00000439065	ENSP00000339835
ENSP00000439065	ENSP00000345575
ENSP00000439065	ENSP00000319096
ENSP00000439065	ENSP00000307078
ENSP00000439065	ENSP00000330381
ENSP00000439065	ENSP00000338533
ENSP00000439065	ENSP00000384610
ENSP00000439065	ENSP00000364464
ENSP00000359727	ENSP00000345575
ENSP00000359727	ENSP00000369127
ENSP00000359727	ENSP00000356070
ENSP00000261405	TBX20
ENSP00000261405	ENSP00000386170
ENSP00000261405	ENSP00000283147
ENSP00000261405	ENSP00000358307
ENSP00000296233	ENSP00000256495
ENSP00000296233	ENSP00000360293
ENSP00000296233	ENSP00000005178
ENSP00000296233	ENSP00000272233
ENSP00000296233	SRF
ENSP00000296233	ENSP00000265354
ENSP00000296233	ENSP00000305372
ENSP00000296233	ENSP00000482027
ENSP00000296233	ENSP00000239223
ENSP00000296233	ENSP00000261845
ENSP00000296233	ENSP00000445306
ENSP00000296233	ENSP00000330381
ENSP00000265717	ENSP00000383118
ENSP00000265717	ENSP00000468367
ENSP00000265717	ENSP00000220062
ENSP00000265717	ENSP00000397133
ENSP00000265717	ENSP00000318351
ENSP00000265717	ENSP00000440005
ENSP00000265717	ENSP00000355566
ENSP00000265717	ENSP00000439065
ENSP00000265717	ENSP00000272233
ENSP00000265717	ENSP00000025301
ENSP00000265717	ENSP00000295797
ENSP00000265717	ENSP00000361245
ENSP00000265717	ENSP00000360874
ENSP00000265717	ENSP00000319096
ENSP00000265717	ENSP00000305372
ENSP00000265717	ENSP00000261845
ENSP00000265717	ENSP00000307078
ENSP00000265717	ENSP00000379898
ENSP00000265717	ENSP00000338533
ENSP00000265717	ENSP00000425561
ENSP00000265717	ENSP00000348234
ENSP00000258424	ENSP00000296786
ENSP00000258424	ENSP00000354876
ENSP00000258424	ENSP00000354499
ENSP00000258424	ENSP00000306397
ENSP00000258424	ENSP00000354982
ENSP00000258424	ENSP00000356256
ENSP00000258424	ENSP00000354468
ENSP00000258424	ENSP00000310873
ENSP00000258424	ENSP00000233710
ENSP00000258424	ENSP00000354554
ENSP00000258424	ENSP00000345445
ENSP00000397133	ENSP00000383118
ENSP00000397133	ENSP00000265717
ENSP00000397133	ENSP00000005178
ENSP00000397133	ENSP00000220062
ENSP00000397133	ENSP00000440005
ENSP00000397133	ENSP00000439065
ENSP00000397133	ENSP00000272233
ENSP00000397133	ENSP00000360874
ENSP00000397133	ENSP00000319096
ENSP00000397133	ENSP00000261845
ENSP00000397133	ENSP00000379898
ENSP00000397133	ENSP00000262746
ENSP00000397133	ENSP00000338533
ENSP00000397133	ENSP00000384610
ENSP00000397133	ENSP00000348234
ENSP00000397133	ENSP00000234590
ENSP00000356070	SRF
ENSP00000356070	ENSP00000265354
ENSP00000356070	ENSP00000359727
ENSP00000356070	ENSP00000261845
ENSP00000355046	ENSP00000354876
ENSP00000355046	ENSP00000306397
ENSP00000355046	ENSP00000301457
ENSP00000355046	ENSP00000362873
ENSP00000355046	ENSP00000354554
ENSP00000355046	ENSP00000354665
CX40|GJA5	ENSP00000239223
ENSP00000484552	ENSP00000239223
TBX20	SRF
TBX20	ENSP00000011619
ENSP00000386170	ENSP00000011619
TBX20	ENSP00000360162
ENSP00000386170	ENSP00000360162
TBX20	ENSP00000283131
ENSP00000386170	ENSP00000283131
TBX20	ENSP00000261405
ENSP00000386170	ENSP00000261405
TBX20	ENSP00000348234
ENSP00000386170	ENSP00000348234
ENSP00000360162	ENSP00000445077
ENSP00000360162	ENSP00000361857
ENSP00000360162	TBX20
ENSP00000360162	ENSP00000386170
ENSP00000360162	ENSP00000296786
ENSP00000360162	ENSP00000358854
ENSP00000360162	ENSP00000468367
ENSP00000360162	ENSP00000360532
ENSP00000360162	ENSP00000387361
ENSP00000360162	ENSP00000392466
ENSP00000360162	ENSP00000376272
ENSP00000360162	ENSP00000346255
ENSP00000360162	ENSP00000219066
ENSP00000360162	ENSP00000336741
ENSP00000360162	ENSP00000339835
ENSP00000360162	ENSP00000361245
ENSP00000360162	SRF
ENSP00000360162	ENSP00000265354
ENSP00000360162	ENSP00000316598
ENSP00000360162	ENSP00000246166
ENSP00000360162	ENSP00000229595
ENSP00000360162	ENSP00000283131
ENSP00000360162	ENSP00000275820
ENSP00000360162	ENSP00000243903
ENSP00000360162	ENSP00000244051
ENSP00000303129	ENSP00000347444
ENSP00000303129	ENSP00000255084
ENSP00000246166	ENSP00000383118
ENSP00000246166	ENSP00000319096
ENSP00000246166	ENSP00000360162
ENSP00000246166	ENSP00000261845
ENSP00000246166	ENSP00000283131
ENSP00000246166	ENSP00000379898
ENSP00000246166	ENSP00000220062
ENSP00000246166	ENSP00000354468
ENSP00000246166	ENSP00000366748
ENSP00000246166	ENSP00000440005
ENSP00000246166	ENSP00000272233
ENSP00000275820	ENSP00000360162
ENSP00000275820	ENSP00000261845
ENSP00000275820	ENSP00000283131
ENSP00000275820	ENSP00000336741
ENSP00000289013	ENSP00000383118
ENSP00000289013	ENSP00000361245
ENSP00000289013	ENSP00000217402
ENSP00000289013	ENSP00000319096
ENSP00000289013	ENSP00000468367
ENSP00000289013	ENSP00000351905
ENSP00000289013	ENSP00000317214
ENSP00000289013	ENSP00000432279
ENSP00000289013	ENSP00000358815
ENSP00000289013	ENSP00000416418
ENSP00000289013	ENSP00000272233
ENSP00000289013	ENSP00000362807
ENSP00000358272	ENSP00000301457
ENSP00000358272	ENSP00000362873
ENSP00000358272	ENSP00000441065
ENSP00000358272	ENSP00000345445
ENSP00000358272	ENSP00000306397
ENSP00000358272	ENSP00000295079
ENSP00000358272	ENSP00000336741
ENSP00000480004	ENSP00000337701
ENSP00000480004	ENSP00000354468
ENSP00000480004	ENSP00000358719
ENSP00000480004	ENSP00000234454
ENSP00000480004	ENSP00000257515
ENSP00000480004	ENSP00000290354
ENSP00000366897	ENSP00000392466
ENSP00000366897	SRF
ENSP00000366897	ENSP00000265354
ENSP00000366897	ENSP00000261845
ENSP00000366897	ENSP00000445306
ENSP00000366897	ENSP00000477725
ENSP00000260210	ENSP00000259324
ENSP00000260210	ENSP00000476955
ENSP00000260210	ENSP00000360532
ENSP00000260210	ENSP00000475615
ENSP00000260210	ENSP00000363043
ENSP00000260210	ENSP00000300026
ENSP00000260210	ENSP00000336741
ENSP00000311083	ENSP00000360874
ENSP00000311083	ENSP00000290541
ENSP00000311083	ENSP00000358854
ENSP00000311083	ENSP00000239223
ENSP00000311083	ENSP00000338533
ENSP00000311083	ENSP00000439065
ENSP00000347444	ENSP00000358854
ENSP00000347444	ENSP00000468367
ENSP00000347444	ENSP00000303129
ENSP00000347444	ENSP00000281589
ENSP00000347444	ENSP00000363071
ENSP00000347444	ENSP00000354468
ENSP00000347444	ENSP00000362306
ENSP00000347444	ENSP00000364398
ENSP00000347444	ENSP00000336741
ENSP00000484656	ENSP00000351905
ENSP00000222567	ENSP00000239223
ENSP00000485663	ENSP00000468367
ENSP00000310521	ENSP00000339835
ENSP00000310521	ENSP00000383118
ENSP00000310521	ENSP00000217402
ENSP00000310521	ENSP00000319096
ENSP00000310521	ENSP00000312107
ENSP00000310521	ENSP00000379898
ENSP00000310521	ENSP00000220062
ENSP00000310521	ENSP00000421315
ENSP00000310521	ENSP00000338533
ENSP00000310521	ENSP00000440005
ENSP00000310521	ENSP00000272233
ENSP00000310521	ENSP00000469888
ENSP00000368414	ENSP00000477725
ENSP00000330381	ENSP00000339835
ENSP00000330381	ENSP00000360874
ENSP00000330381	SRF
ENSP00000330381	ENSP00000265354
ENSP00000330381	ENSP00000468367
ENSP00000330381	ENSP00000296233
ENSP00000330381	ENSP00000261845
ENSP00000330381	ENSP00000338533
ENSP00000330381	ENSP00000439065
ENSP00000360532	ENSP00000445077
ENSP00000360532	ENSP00000260210
ENSP00000360532	ENSP00000358854
ENSP00000360532	ENSP00000468367
ENSP00000360532	ENSP00000360162
ENSP00000360532	ENSP00000259324
ENSP00000360532	ENSP00000476955
ENSP00000360532	ENSP00000266079
ENSP00000360532	ENSP00000358554
ENSP00000360532	ENSP00000369127
ENSP00000360532	ENSP00000216038
ENSP00000360532	ENSP00000376272
ENSP00000360532	ENSP00000363043
ENSP00000360532	ENSP00000336741
ENSP00000360532	ENSP00000370968
ENSP00000360532	ENSP00000345575
ENSP00000360532	ENSP00000011619
ENSP00000360532	ENSP00000261845
ENSP00000360532	ENSP00000283131
ENSP00000360532	ENSP00000307078
ENSP00000360532	ENSP00000475615
ENSP00000360532	ENSP00000481842
ENSP00000360532	ENSP00000300026
ENSP00000464258	ENSP00000295797
ENSP00000256722	ENSP00000473348
ENSP00000256722	ENSP00000419370
ENSP00000256722	ENSP00000262746
ENSP00000243903	ENSP00000360162
ENSP00000243903	ENSP00000283131
ENSP00000358815	ENSP00000295797
ENSP00000358815	ENSP00000361245
ENSP00000358815	ENSP00000289013
ENSP00000358815	ENSP00000482128
ENSP00000358815	ENSP00000220062
ENSP00000358815	ENSP00000449784
ENSP00000239223	ENSP00000383118
ENSP00000239223	ENSP00000351905
ENSP00000239223	ENSP00000005178
ENSP00000239223	ENSP00000220062
ENSP00000239223	ENSP00000282388
ENSP00000239223	CX40|GJA5
ENSP00000239223	ENSP00000484552
ENSP00000239223	ENSP00000440005
ENSP00000239223	ENSP00000346255
ENSP00000239223	ENSP00000272233
ENSP00000239223	ENSP00000311083
ENSP00000239223	ENSP00000454623
ENSP00000239223	ENSP00000295797
ENSP00000239223	SRF
ENSP00000239223	ENSP00000265354
ENSP00000239223	ENSP00000296233
ENSP00000239223	ENSP00000261845
ENSP00000239223	ENSP00000222567
ENSP00000239223	ENSP00000379898
ENSP00000239223	ENSP00000425561
ENSP00000239223	ENSP00000477725
ENSP00000266085	ENSP00000383118
ENSP00000266085	ENSP00000351905
ENSP00000266085	ENSP00000220062
ENSP00000266085	ENSP00000272233
ENSP00000383118	ENSP00000352264
ENSP00000383118	ENSP00000355518
ENSP00000383118	ENSP00000310521
ENSP00000383118	ENSP00000289013
ENSP00000383118	ENSP00000468367
ENSP00000383118	ENSP00000354499
ENSP00000383118	ENSP00000351905
ENSP00000383118	ENSP00000364579
ENSP00000383118	ENSP00000317214
ENSP00000383118	ENSP00000265717
ENSP00000383118	ENSP00000360777
ENSP00000383118	ENSP00000369127
ENSP00000383118	ENSP00000397133
ENSP00000383118	ENSP00000353408
ENSP00000383118	ENSP00000347710
ENSP00000383118	ENSP00000439065
ENSP00000383118	ENSP00000272233
ENSP00000383118	ENSP00000223023
ENSP00000383118	ENSP00000295797
ENSP00000383118	ENSP00000266085
ENSP00000383118	SRF
ENSP00000383118	ENSP00000265354
ENSP00000383118	ENSP00000319096
ENSP00000383118	ENSP00000300146
ENSP00000383118	ENSP00000378557
ENSP00000383118	ENSP00000354876
ENSP00000383118	ENSP00000011619
ENSP00000383118	ENSP00000239223
ENSP00000383118	ENSP00000261845
ENSP00000383118	ENSP00000246166
ENSP00000383118	ENSP00000307078
ENSP00000383118	ENSP00000283147
ENSP00000383118	ENSP00000262746
ENSP00000383118	ENSP00000273317
ENSP00000383118	ENSP00000384610
ENSP00000383118	ENSP00000477725
ENSP00000354554	ENSP00000354876
ENSP00000354554	ENSP00000354499
ENSP00000354554	ENSP00000306397
ENSP00000354554	ENSP00000354982
ENSP00000354554	ENSP00000301457
ENSP00000354554	ENSP00000362873
ENSP00000354554	ENSP00000355046
ENSP00000354554	ENSP00000354665
ENSP00000354554	ENSP00000258424
ENSP00000282388	ENSP00000358854
ENSP00000282388	ENSP00000364579
ENSP00000282388	ENSP00000440005
ENSP00000282388	ENSP00000239223
ENSP00000282388	ENSP00000261845
ENSP00000282388	ENSP00000262746
ENSP00000282388	ENSP00000234590
ENSP00000421315	ENSP00000310521
ENSP00000421315	ENSP00000370648
ENSP00000421315	ENSP00000290354
ENSP00000421315	ENSP00000416418
ENSP00000362873	ENSP00000355518
ENSP00000362873	ENSP00000301457
ENSP00000362873	ENSP00000355046
ENSP00000362873	ENSP00000354554
ENSP00000362873	ENSP00000359539
ENSP00000362873	ENSP00000354665
ENSP00000362873	ENSP00000306397
ENSP00000362873	ENSP00000358272
ENSP00000473348	ENSP00000262455
ENSP00000473348	ENSP00000256722
ENSP00000473348	ENSP00000255084
ENSP00000473348	ENSP00000425561
ENSP00000366748	ENSP00000246166
ENSP00000366748	ENSP00000357480
ENSP00000366748	ENSP00000295770
ENSP00000363616	ENSP00000262455
ENSP00000443113	ENSP00000368887
ENSP00000443113	ENSP00000281589
ENSP00000443113	ENSP00000476955
ENSP00000443113	ENSP00000397563
ENSP00000443113	ENSP00000363018
ENSP00000443113	ENSP00000370968
ENSP00000283147	ENSP00000383118
ENSP00000283147	ENSP00000295797
ENSP00000283147	ENSP00000351905
ENSP00000283147	ENSP00000261405
ENSP00000283147	ENSP00000363071
ENSP00000354982	ENSP00000354876
ENSP00000354982	ENSP00000354499
ENSP00000354982	ENSP00000306397
ENSP00000354982	ENSP00000354554
ENSP00000354982	ENSP00000258424
ENSP00000425561	ENSP00000351905
ENSP00000425561	ENSP00000476955
ENSP00000425561	ENSP00000265717
ENSP00000425561	ENSP00000239223
ENSP00000425561	ENSP00000473348
ENSP00000425561	ENSP00000281589
ENSP00000425561	ENSP00000397563
ENSP00000425561	ENSP00000363018
ENSP00000370968	ENSP00000339835
ENSP00000370968	ENSP00000368887
ENSP00000370968	ENSP00000356134
ENSP00000370968	ENSP00000283131
ENSP00000370968	ENSP00000360532
ENSP00000370968	ENSP00000477725
ENSP00000370968	ENSP00000443113
ENSP00000312107	ENSP00000310521
ENSP00000312107	ENSP00000296786
ENSP00000358719	ENSP00000355518
ENSP00000358719	ENSP00000361245
ENSP00000358719	ENSP00000480004
ENSP00000358719	ENSP00000255084
ENSP00000358719	ENSP00000354677
ENSP00000358719	ENSP00000364464
ENSP00000358719	ENSP00000348234
ENSP00000348234	TBX20
ENSP00000348234	ENSP00000386170
ENSP00000348234	ENSP00000265717
ENSP00000348234	ENSP00000397133
ENSP00000348234	ENSP00000358719
ENSP00000358525	ENSP00000295797
ENSP00000358525	ENSP00000351905
ENSP00000366109	ENSP00000363071
ENSP00000366109	ENSP00000234590
ENSP00000366109	ENSP00000300026
ENSP00000361245	ENSP00000296786
ENSP00000361245	ENSP00000289013
ENSP00000361245	ENSP00000290541
ENSP00000361245	ENSP00000358854
ENSP00000361245	ENSP00000360162
ENSP00000361245	ENSP00000265717
ENSP00000361245	ENSP00000369127
ENSP00000361245	ENSP00000358719
ENSP00000361245	ENSP00000358815
ENSP00000361245	ENSP00000392466
ENSP00000361245	ENSP00000362306
ENSP00000361245	ENSP00000346255
ENSP00000361245	ENSP00000369611
ENSP00000361245	ENSP00000223023
ENSP00000361245	ENSP00000378557
ENSP00000361245	ENSP00000261845
ENSP00000361245	ENSP00000283131
ENSP00000361245	ENSP00000338533
ENSP00000361245	ENSP00000449784
ENSP00000361245	ENSP00000477725
ENSP00000378557	ENSP00000383118
ENSP00000378557	ENSP00000360293
ENSP00000378557	ENSP00000468367
ENSP00000378557	ENSP00000351905
ENSP00000378557	ENSP00000364579
ENSP00000378557	ENSP00000220062
ENSP00000378557	ENSP00000440005
ENSP00000378557	ENSP00000272233
ENSP00000378557	ENSP00000223023
ENSP00000378557	ENSP00000295797
ENSP00000378557	ENSP00000361245
ENSP00000378557	ENSP00000319096
ENSP00000378557	ENSP00000261845
ENSP00000378557	ENSP00000281589
ENSP00000378557	ENSP00000307078
ENSP00000378557	ENSP00000379898
ENSP00000378557	ENSP00000477725
ENSP00000308275	ENSP00000419370
ENSP00000308275	ENSP00000387111
ENSP00000308275	ENSP00000363603
ENSP00000308275	ENSP00000361084
ENSP00000308275	ENSP00000356001
ENSP00000308275	SRF
ENSP00000308275	ENSP00000265354
ENSP00000364398	ENSP00000369127
ENSP00000364398	ENSP00000363018
ENSP00000364398	ENSP00000347444
ENSP00000364398	ENSP00000362306
ENSP00000416418	ENSP00000289013
ENSP00000416418	ENSP00000261845
ENSP00000416418	ENSP00000432279
ENSP00000416418	ENSP00000421315
ENSP00000300146	ENSP00000339835
ENSP00000300146	ENSP00000383118
ENSP00000300146	ENSP00000336783
ENSP00000300146	ENSP00000281589
ENSP00000300146	ENSP00000476955
ENSP00000300146	ENSP00000379898
ENSP00000300146	ENSP00000363018
ENSP00000300146	ENSP00000229195
ENSP00000300146	ENSP00000362306
ENSP00000300146	ENSP00000440005
SRF	ENSP00000383118
ENSP00000265354	ENSP00000383118
SRF	ENSP00000308275
ENSP00000265354	ENSP00000308275
SRF	TBX20
SRF	ENSP00000358854
ENSP00000265354	ENSP00000358854
SRF	ENSP00000468367
ENSP00000265354	ENSP00000468367
SRF	ENSP00000360162
ENSP00000265354	ENSP00000360162
SRF	ENSP00000351905
ENSP00000265354	ENSP00000351905
SRF	ENSP00000356070
ENSP00000265354	ENSP00000356070
SRF	ENSP00000353408
ENSP00000265354	ENSP00000353408
SRF	ENSP00000366897
ENSP00000265354	ENSP00000366897
SRF	ENSP00000346255
ENSP00000265354	ENSP00000346255
SRF	ENSP00000272233
ENSP00000265354	ENSP00000272233
SRF	ENSP00000319096
ENSP00000265354	ENSP00000319096
SRF	ENSP00000239223
ENSP00000265354	ENSP00000239223
SRF	ENSP00000296233
ENSP00000265354	ENSP00000296233
SRF	ENSP00000261845
ENSP00000265354	ENSP00000261845
SRF	ENSP00000283131
ENSP00000265354	ENSP00000283131
SRF	ENSP00000330381
ENSP00000265354	ENSP00000330381
SRF	ENSP00000324560
ENSP00000265354	ENSP00000324560
SRF	ENSP00000354487
ENSP00000265354	ENSP00000354487
SRF	ENSP00000481842
ENSP00000265354	ENSP00000481842
SRF	ENSP00000362151
ENSP00000265354	ENSP00000362151
ENSP00000359675	ENSP00000305372
ENSP00000369611	ENSP00000361245
ENSP00000306397	ENSP00000355518
ENSP00000306397	ENSP00000296786
ENSP00000306397	ENSP00000354876
ENSP00000306397	ENSP00000354499
ENSP00000306397	ENSP00000354982
ENSP00000306397	ENSP00000356256
ENSP00000306397	ENSP00000301457
ENSP00000306397	ENSP00000362873
ENSP00000306397	ENSP00000355046
ENSP00000306397	ENSP00000233710
ENSP00000306397	ENSP00000354554
ENSP00000306397	ENSP00000354665
ENSP00000306397	ENSP00000358272
ENSP00000306397	ENSP00000258424
ENSP00000255084	ENSP00000370648
ENSP00000255084	ENSP00000358719
ENSP00000255084	ENSP00000473348
ENSP00000255084	ENSP00000303129
ENSP00000255084	ENSP00000262746
ENSP00000255084	ENSP00000290354
ENSP00000255084	ENSP00000234590
ENSP00000357348	ENSP00000351905
ENSP00000357348	ENSP00000481842
ENSP00000356256	ENSP00000296786
ENSP00000356256	ENSP00000345575
ENSP00000356256	ENSP00000354499
ENSP00000356256	ENSP00000306397
ENSP00000356256	ENSP00000355566
ENSP00000356256	ENSP00000258424
ENSP00000234590	ENSP00000355518
ENSP00000234590	ENSP00000256495
ENSP00000234590	ENSP00000351905
ENSP00000234590	ENSP00000397133
ENSP00000234590	ENSP00000353408
ENSP00000234590	ENSP00000282388
ENSP00000234590	ENSP00000354677
ENSP00000234590	ENSP00000366109
ENSP00000234590	ENSP00000362807
ENSP00000234590	ENSP00000445306
ENSP00000234590	ENSP00000363071
ENSP00000234590	ENSP00000262746
ENSP00000234590	ENSP00000217456
ENSP00000234590	ENSP00000255084
ENSP00000234590	ENSP00000300026
ENSP00000387361	ENSP00000360162
ENSP00000387361	ENSP00000283131
ENSP00000481842	ENSP00000339835
ENSP00000481842	ENSP00000256495
ENSP00000481842	SRF
ENSP00000481842	ENSP00000265354
ENSP00000481842	ENSP00000357348
ENSP00000481842	ENSP00000283131
ENSP00000481842	ENSP00000266079
ENSP00000481842	ENSP00000360532
ENSP00000481842	ENSP00000369127
ENSP00000481842	ENSP00000380336
ENSP00000305372	ENSP00000359675
ENSP00000305372	ENSP00000296233
ENSP00000305372	ENSP00000351905
ENSP00000305372	ENSP00000265717
ENSP00000305372	ENSP00000440005
ENSP00000305372	ENSP00000272233
ENSP00000256495	ENSP00000295797
ENSP00000256495	ENSP00000370648
ENSP00000256495	ENSP00000296233
ENSP00000256495	ENSP00000351905
ENSP00000256495	ENSP00000481842
ENSP00000256495	ENSP00000272233
ENSP00000256495	ENSP00000234590
ENSP00000379057	ENSP00000355566
ENSP00000262746	ENSP00000383118
ENSP00000262746	ENSP00000262455
ENSP00000262746	ENSP00000005178
ENSP00000262746	ENSP00000369127
ENSP00000262746	ENSP00000397133
ENSP00000262746	ENSP00000282388
ENSP00000262746	ENSP00000376272
ENSP00000262746	ENSP00000440005
ENSP00000262746	ENSP00000234454
ENSP00000262746	ENSP00000354677
ENSP00000262746	ENSP00000261845
ENSP00000262746	ENSP00000256722
ENSP00000262746	ENSP00000255084
ENSP00000262746	ENSP00000234590
ENSP00000262746	ENSP00000300026
ENSP00000319096	ENSP00000383118
ENSP00000319096	ENSP00000310521
ENSP00000319096	ENSP00000289013
ENSP00000319096	ENSP00000468367
ENSP00000319096	ENSP00000364579
ENSP00000319096	ENSP00000265717
ENSP00000319096	ENSP00000397133
ENSP00000319096	ENSP00000353408
ENSP00000319096	ENSP00000440005
ENSP00000319096	ENSP00000439065
ENSP00000319096	ENSP00000272233
ENSP00000319096	ENSP00000223023
ENSP00000319096	ENSP00000295797
ENSP00000319096	SRF
ENSP00000319096	ENSP00000265354
ENSP00000319096	ENSP00000378557
ENSP00000319096	ENSP00000354876
ENSP00000319096	ENSP00000261845
ENSP00000319096	ENSP00000246166
ENSP00000319096	ENSP00000267984
ENSP00000319096	ENSP00000307078
ENSP00000319096	ENSP00000384610
ENSP00000319096	ENSP00000477725
ENSP00000382328	ENSP00000281589
ENSP00000360777	ENSP00000383118
ENSP00000360777	ENSP00000295797
ENSP00000360777	ENSP00000371221
ENSP00000354487	SRF
ENSP00000354487	ENSP00000265354
ENSP00000379898	ENSP00000310521
ENSP00000379898	ENSP00000468367
ENSP00000379898	ENSP00000351905
ENSP00000379898	ENSP00000364579
ENSP00000379898	ENSP00000265717
ENSP00000379898	ENSP00000369127
ENSP00000379898	ENSP00000397133
ENSP00000379898	ENSP00000362306
ENSP00000379898	ENSP00000223023
ENSP00000379898	ENSP00000300146
ENSP00000379898	ENSP00000378557
ENSP00000379898	ENSP00000354876
ENSP00000379898	ENSP00000239223
ENSP00000379898	ENSP00000261845
ENSP00000379898	ENSP00000246166
ENSP00000379898	ENSP00000225235
ENSP00000379898	ENSP00000318821
ENSP00000379898	ENSP00000307078
ENSP00000379898	ENSP00000384610
ENSP00000379898	ENSP00000477725
ENSP00000273317	ENSP00000383118
ENSP00000273317	ENSP00000360293
ENSP00000273317	ENSP00000261845
ENSP00000273317	ENSP00000267984
ENSP00000273317	ENSP00000477725
ENSP00000337701	ENSP00000480004
ENSP00000337701	ENSP00000355996
ENSP00000363043	ENSP00000260210
ENSP00000363043	ENSP00000476955
ENSP00000363043	ENSP00000266079
ENSP00000363043	ENSP00000360532
ENSP00000363043	ENSP00000336741
ENSP00000351905	ENSP00000256495
ENSP00000351905	ENSP00000383118
ENSP00000351905	ENSP00000360293
ENSP00000351905	ENSP00000289013
ENSP00000351905	ENSP00000468367
ENSP00000351905	ENSP00000005178
ENSP00000351905	ENSP00000220062
ENSP00000351905	ENSP00000346255
ENSP00000351905	ENSP00000358525
ENSP00000351905	ENSP00000272233
ENSP00000351905	ENSP00000454623
ENSP00000351905	ENSP00000266085
ENSP00000351905	SRF
ENSP00000351905	ENSP00000265354
ENSP00000351905	ENSP00000305372
ENSP00000351905	ENSP00000378557
ENSP00000351905	ENSP00000239223
ENSP00000351905	ENSP00000357348
ENSP00000351905	ENSP00000261845
ENSP00000351905	ENSP00000484656
ENSP00000351905	ENSP00000283147
ENSP00000351905	ENSP00000379898
ENSP00000351905	ENSP00000425561
ENSP00000351905	ENSP00000234590
ENSP00000358554	ENSP00000360532
ENSP00000358554	ENSP00000475615
ENSP00000358554	ENSP00000300026
ENSP00000358554	ENSP00000336741
ENSP00000475615	ENSP00000260210
ENSP00000475615	ENSP00000259324
ENSP00000475615	ENSP00000476955
ENSP00000475615	ENSP00000360532
ENSP00000475615	ENSP00000358554
ENSP00000475615	ENSP00000300026
ENSP00000475615	ENSP00000336741
ENSP00000295079	ENSP00000358272
ENSP00000363603	ENSP00000308275
ENSP00000318821	ENSP00000440005
ENSP00000318821	ENSP00000379898
ENSP00000357480	ENSP00000468367
ENSP00000357480	ENSP00000366748
ENSP00000449784	ENSP00000468367
ENSP00000449784	ENSP00000358815
ENSP00000449784	ENSP00000302562
ENSP00000449784	ENSP00000361245
ENSP00000449784	ENSP00000244051
ENSP00000449784	ENSP00000477725
ENSP00000345848	ENSP00000283131
ENSP00000345848	ENSP00000358814
ENSP00000266079	ENSP00000259324
ENSP00000266079	ENSP00000476955
ENSP00000266079	ENSP00000360532
ENSP00000266079	ENSP00000363043
ENSP00000266079	ENSP00000336741
ENSP00000266079	ENSP00000481842
ENSP00000266079	ENSP00000380336
ENSP00000266079	ENSP00000300026
ENSP00000266079	ENSP00000477725
ENSP00000229595	ENSP00000339835
ENSP00000229595	ENSP00000358854
ENSP00000229595	ENSP00000468367
ENSP00000229595	ENSP00000360162
ENSP00000229595	ENSP00000283131
ENSP00000229595	ENSP00000397563
ENSP00000229595	ENSP00000264108
ENSP00000229595	ENSP00000242719
ENSP00000229595	ENSP00000341214
ENSP00000229595	ENSP00000376272
ENSP00000229595	ENSP00000346255
ENSP00000354665	ENSP00000301457
ENSP00000354665	ENSP00000362873
ENSP00000354665	ENSP00000355046
ENSP00000354665	ENSP00000354554
ENSP00000354665	ENSP00000306397
ENSP00000381793	ENSP00000360293
ENSP00000381793	ENSP00000220062
ENSP00000381793	ENSP00000272233
ENSP00000359942	ENSP00000477725
ENSP00000338533	ENSP00000310521
ENSP00000338533	ENSP00000358854
ENSP00000338533	ENSP00000468367
ENSP00000338533	ENSP00000265717
ENSP00000338533	ENSP00000369127
ENSP00000338533	ENSP00000397133
ENSP00000338533	ENSP00000439065
ENSP00000338533	ENSP00000311083
ENSP00000338533	ENSP00000339835
ENSP00000338533	ENSP00000361245
ENSP00000338533	ENSP00000345575
ENSP00000338533	ENSP00000415840
ENSP00000338533	ENSP00000261845
ENSP00000338533	ENSP00000283131
ENSP00000338533	ENSP00000330381
ENSP00000338533	ENSP00000244051
ENSP00000338533	ENSP00000384610
ENSP00000338533	ENSP00000364464
ENSP00000219066	ENSP00000360162
ENSP00000219066	ENSP00000397563
ENSP00000219066	ENSP00000376272
ENSP00000352264	ENSP00000223023
ENSP00000352264	ENSP00000383118
ENSP00000352264	ENSP00000353408
ENSP00000352264	ENSP00000440005
ENSP00000216038	ENSP00000360532
ENSP00000216038	ENSP00000376272
ENSP00000217456	ENSP00000363018
ENSP00000217456	ENSP00000234590
ENSP00000354499	ENSP00000355518
ENSP00000354499	ENSP00000383118
ENSP00000354499	ENSP00000354876
ENSP00000354499	ENSP00000306397
ENSP00000354499	ENSP00000354982
ENSP00000354499	ENSP00000356256
ENSP00000354499	ENSP00000354554
ENSP00000354499	ENSP00000258424
ENSP00000419370	ENSP00000308275
ENSP00000419370	ENSP00000356001
ENSP00000419370	ENSP00000256722
ENSP00000419370	ENSP00000345445
ENSP00000419370	ENSP00000361084
ENSP00000368887	ENSP00000363018
ENSP00000368887	ENSP00000370968
ENSP00000368887	ENSP00000443113
ENSP00000445077	ENSP00000360162
ENSP00000445077	ENSP00000283131
ENSP00000445077	ENSP00000360532
ENSP00000445077	ENSP00000358814
ENSP00000310873	ENSP00000355518
ENSP00000310873	ENSP00000258424
ENSP00000343002	ENSP00000339835
ENSP00000242719	ENSP00000290541
ENSP00000242719	ENSP00000481920
ENSP00000242719	ENSP00000229595
ENSP00000220062	ENSP00000310521
ENSP00000220062	ENSP00000468367
ENSP00000220062	ENSP00000351905
ENSP00000220062	ENSP00000265717
ENSP00000220062	ENSP00000397133
ENSP00000220062	ENSP00000381793
ENSP00000220062	ENSP00000358815
ENSP00000220062	ENSP00000223023
ENSP00000220062	ENSP00000295797
ENSP00000220062	ENSP00000266085
ENSP00000220062	ENSP00000378557
ENSP00000220062	ENSP00000354876
ENSP00000220062	ENSP00000239223
ENSP00000220062	ENSP00000261845
ENSP00000220062	ENSP00000246166
ENSP00000220062	ENSP00000267984
ENSP00000220062	ENSP00000384610
ENSP00000220062	ENSP00000477725
ENSP00000477725	ENSP00000383118
ENSP00000477725	ENSP00000262455
ENSP00000477725	ENSP00000468367
ENSP00000477725	ENSP00000266079
ENSP00000477725	ENSP00000220062
ENSP00000477725	ENSP00000342858
ENSP00000477725	ENSP00000366897
ENSP00000477725	ENSP00000359942
ENSP00000477725	ENSP00000272233
ENSP00000477725	ENSP00000370968
ENSP00000477725	ENSP00000295797
ENSP00000477725	ENSP00000361245
ENSP00000477725	ENSP00000319096
ENSP00000477725	ENSP00000378557
ENSP00000477725	ENSP00000239223
ENSP00000477725	ENSP00000261845
ENSP00000477725	ENSP00000307078
ENSP00000477725	ENSP00000379898
ENSP00000477725	ENSP00000273317
ENSP00000477725	ENSP00000449784
ENSP00000477725	ENSP00000368414
ENSP00000397563	ENSP00000482128
ENSP00000397563	ENSP00000476955
ENSP00000397563	ENSP00000362306
ENSP00000397563	ENSP00000219066
ENSP00000397563	ENSP00000336741
ENSP00000397563	ENSP00000443113
ENSP00000397563	ENSP00000229595
ENSP00000397563	ENSP00000281589
ENSP00000397563	ENSP00000425561
ENSP00000295770	ENSP00000248958
ENSP00000295770	ENSP00000369127
ENSP00000295770	ENSP00000366748
ENSP00000414904	ENSP00000369127
ENSP00000414904	ENSP00000415840
ENSP00000376272	ENSP00000360162
ENSP00000376272	ENSP00000360532
ENSP00000376272	ENSP00000216038
ENSP00000376272	ENSP00000219066
ENSP00000376272	ENSP00000229595
ENSP00000376272	ENSP00000283131
ENSP00000376272	ENSP00000262746
ENSP00000376272	ENSP00000363018
ENSP00000363458	ENSP00000355518
ENSP00000363458	ENSP00000468367
ENSP00000454623	ENSP00000239223
ENSP00000454623	ENSP00000351905
ENSP00000339835	ENSP00000310521
ENSP00000339835	ENSP00000358854
ENSP00000339835	ENSP00000468367
ENSP00000339835	ENSP00000360162
ENSP00000339835	ENSP00000343002
ENSP00000339835	ENSP00000439065
ENSP00000339835	ENSP00000370968
ENSP00000339835	ENSP00000360874
ENSP00000339835	ENSP00000300146
ENSP00000339835	ENSP00000229595
ENSP00000339835	ENSP00000283131
ENSP00000339835	ENSP00000264108
ENSP00000339835	ENSP00000358307
ENSP00000339835	ENSP00000341214
ENSP00000339835	ENSP00000330381
ENSP00000339835	ENSP00000338533
ENSP00000339835	ENSP00000481842
mir-192	ENSP00000262746
mir-192	ENSP00000443246
mir-192	ENSP00000260210
mir-192	ENSP00000040877
mir-192	ENSP00000356256
mir-192	ENSP00000469888
mir-192	ENSP00000359539
mir-192	ENSP00000397563
mir-192	ENSP00000295770
mir-192	ENSP00000363458
mir-192	ENSP00000356070
mir-192	ENSP00000354468
mir-192	ENSP00000322061
mir-192	ENSP00000258424
let-7	ENSP00000175091
let-7	ENSP00000243903
let-7	ENSP00000358815
let-7	ENSP00000381793
let-7	ENSP00000343002
let-7	ENSP00000263556
let-7	ENSP00000354677
let-7	ENSP00000295770
let-7	ENSP00000358719
let-7	CX40|GJA5
let-7	ENSP00000258424
mir-1	ENSP00000356134
mir-1	ENSP00000225235
mir-1	ENSP00000382328
mir-1	ENSP00000269593
mir-1	ENSP00000364464
mir-1	ENSP00000300026
mir-1	ENSP00000341214
mir-1	ENSP00000307078
mir-1	ENSP00000318351
mir-1	ENSP00000360293
mir-1	ENSP00000358307
mir-1	ENSP00000378145
mir-1	ENSP00000222567
mir-1	ENSP00000342858
mir-1	ENSP00000363616
mir-1	ENSP00000324560
mir-1	ENSP00000369127
mir-1	ENSP00000295770
mir-1	ENSP00000272233
mir-1	ENSP00000366934
mir-1	ENSP00000348234
mir-1	ENSP00000354468
mir-10	ENSP00000256495
mir-10	ENSP00000482027
mir-10	ENSP00000336741
mir-10	ENSP00000316598
mir-10	ENSP00000269593
mir-10	ENSP00000257515
mir-10	ENSP00000223023
mir-10	ENSP00000290354
mir-10	ENSP00000361857
mir-10	ENSP00000369127
mir-10	ENSP00000272233
mir-10	ENSP00000358554
mir-10	ENSP00000356070
mir-10	ENSP00000480004
mir-10	ENSP00000260210
mir-10	ENSP00000392466
mir-10	ENSP00000267984
mir-10	ENSP00000347444
mir-10	ENSP00000341214
mir-10	ENSP00000360874
mir-10	ENSP00000222567
mir-10	ENSP00000354876
mir-10	ENSP00000354677
mir-10	ENSP00000322061
mir-10	ENSP00000290541
mir-10	ENSP00000368414
mir-10	ENSP00000383118
mir-10	ENSP00000360593
mir-10	ENSP00000444561
mir-10	ENSP00000363616
mir-10	ENSP00000441065
mir-10	ENSP00000411073
mir-10	ENSP00000363162
mir-10	ENSP00000308275
mir-10	ENSP00000317214
mir-10	ENSP00000237281
mir-10	ENSP00000255084
mir-10	ENSP00000343002
mir-10	ENSP00000310042
mir-10	ENSP00000397563
mir-10	ENSP00000295770
mir-10	ENSP00000364579
mir-10	ENSP00000376272
mir-10	ENSP00000432279
mir-101	ENSP00000256495
mir-101	ENSP00000295797
mir-101	ENSP00000368414
mir-101	ENSP00000301738
mir-101	ENSP00000439068
mir-101	SRF
mir-101	ENSP00000316598
mir-101	ENSP00000040877
mir-101	ENSP00000269593
mir-101	ENSP00000347444
mir-101	ENSP00000383118
mir-101	ENSP00000301457
mir-101	ENSP00000265717
mir-101	ENSP00000378145
mir-101	ENSP00000290354
mir-101	ENSP00000362873
mir-101	ENSP00000473348
mir-101	ENSP00000295770
mir-101	ENSP00000443113
mir-101	ENSP00000414904
mir-101	ENSP00000341214
mir-101	ENSP00000339835
mir-101	ENSP00000322061
mir-101	ENSP00000380336
mir-103	ENSP00000363603
mir-103	ENSP00000175091
mir-103	ENSP00000361084
mir-103	ENSP00000356134
mir-103	ENSP00000363071
mir-103	ENSP00000358815
mir-103	ENSP00000338533
mir-103	ENSP00000341214
mir-103	ENSP00000222567
mir-103	ENSP00000244051
mir-103	ENSP00000421315
mir-103	ENSP00000290354
mir-103	ENSP00000360874
mir-103	ENSP00000265174
mir-103	ENSP00000290039
mir-103	ENSP00000322061
mir-103	ENSP00000217456
mir-103	TBX20
mir-103	ENSP00000380336
mir-124	ENSP00000363162
mir-124	ENSP00000217402
mir-124	ENSP00000308275
mir-124	ENSP00000358854
mir-124	ENSP00000361084
mir-124	ENSP00000310873
mir-124	ENSP00000040877
mir-124	ENSP00000382328
mir-124	ENSP00000269593
mir-124	ENSP00000360293
mir-124	ENSP00000337701
mir-124	ENSP00000290354
mir-124	HAND1
mir-124	ENSP00000362807
mir-124	ENSP00000364579
mir-124	ENSP00000216038
mir-124	ENSP00000425561
mir-124	ENSP00000441065
mir-124	ENSP00000218867
mir-126	ENSP00000482027
mir-126	ENSP00000295797
mir-126	ENSP00000262746
mir-126	ENSP00000341214
mir-126	ENSP00000356134
mir-126	ENSP00000354487
mir-126	ENSP00000479069
mir-126	ENSP00000361857
mir-126	ENSP00000265174
mir-126	ENSP00000351905
mir-126	ENSP00000339976
mir-126	CX40|GJA5
mir-126	TBX20
mir-126	ENSP00000456894
mir-126	ENSP00000318821
mir-126	ENSP00000346959
mir-126	ENSP00000347444
mir-126	ENSP00000297857
mir-126	ENSP00000363018
mir-126	ENSP00000263556
mir-126	ENSP00000305976
mir-126	ENSP00000359539
mir-126	ENSP00000258424
mir-126	ENSP00000040663
mir-126	ENSP00000355566
mir-126	ENSP00000439068
mir-126	ENSP00000415968
mir-126	ENSP00000358815
mir-126	ENSP00000239223
mir-126	ENSP00000359942
mir-126	ENSP00000219066
mir-126	ENSP00000378145
mir-126	ENSP00000366934
mir-126	ENSP00000415840
mir-126	ENSP00000217456
mir-126	ENSP00000411073
mir-126	ENSP00000368887
mir-126	ENSP00000364398
mir-126	SRF
mir-126	ENSP00000355632
mir-126	ENSP00000477725
mir-126	ENSP00000345575
mir-126	ENSP00000259324
mir-126	ENSP00000295770
mir-126	ENSP00000440005
mir-126	ENSP00000339835
mir-126	ENSP00000380336
mir-128	ENSP00000233710
mir-128	ENSP00000368887
mir-128	ENSP00000368414
mir-128	ENSP00000358854
mir-128	ENSP00000344125
mir-128	ENSP00000175091
mir-128	ENSP00000319096
mir-128	ENSP00000225235
mir-128	ENSP00000355632
mir-128	ENSP00000269593
mir-128	ENSP00000468367
mir-128	ENSP00000383118
mir-128	ENSP00000379898
mir-128	ENSP00000297857
mir-128	ENSP00000338533
mir-128	ENSP00000341214
mir-128	ENSP00000362306
mir-128	ENSP00000290354
mir-128	ENSP00000343002
mir-128	ENSP00000336800
mir-128	ENSP00000318607
mir-128	ENSP00000473348
mir-128	ENSP00000369127
mir-128	ENSP00000354677
mir-128	ENSP00000376272
mir-128	ENSP00000366934
mir-128	ENSP00000370968
mir-128	ENSP00000358719
mir-128	ENSP00000348234
mir-128	ENSP00000217456
mir-129	ENSP00000262746
mir-129	ENSP00000361084
mir-129	ENSP00000363071
mir-129	ENSP00000316598
mir-129	ENSP00000382328
mir-129	ENSP00000269593
mir-129	ENSP00000300026
mir-129	ENSP00000265717
mir-129	ENSP00000361857
mir-129	ENSP00000369127
mir-129	HAND1
mir-129	ENSP00000278071
mir-129	ENSP00000025301
mir-129	ENSP00000341214
mir-129	ENSP00000305976
mir-129	ENSP00000359539
mir-129	ENSP00000322061
mir-129	ENSP00000368414
mir-129	ENSP00000229195
mir-129	ENSP00000256722
mir-129	ENSP00000239223
mir-129	ENSP00000314132
mir-129	ENSP00000354554
mir-129	ENSP00000378145
mir-129	ENSP00000290354
mir-129	ENSP00000324560
mir-129	ENSP00000425561
mir-129	ENSP00000441065
mir-129	ENSP00000310873
mir-129	ENSP00000355632
mir-129	ENSP00000325326
mir-129	ENSP00000040877
mir-129	ENSP00000295770
mir-129	ENSP00000387361
mir-129	ENSP00000414904
mir-129	ENSP00000339835
mir-130	ENSP00000344125
mir-130	ENSP00000336741
mir-130	ENSP00000439065
mir-130	ENSP00000269593
mir-130	ENSP00000377357
mir-130	ENSP00000257515
mir-130	ENSP00000361857
mir-130	ENSP00000356070
mir-130	ENSP00000354468
mir-130	CX40|GJA5
mir-130	ENSP00000218867
mir-130	ENSP00000289013
mir-130	ENSP00000025301
mir-130	ENSP00000297857
mir-130	ENSP00000301457
mir-130	ENSP00000222567
mir-130	ENSP00000445306
mir-130	ENSP00000040663
mir-130	ENSP00000364464
mir-130	ENSP00000383118
mir-130	ENSP00000352264
mir-130	ENSP00000324560
mir-130	ENSP00000425561
mir-130	ENSP00000370968
mir-130	ENSP00000358719
mir-130	ENSP00000419370
mir-130	ENSP00000363162
mir-130	ENSP00000368887
mir-130	ENSP00000358854
mir-130	ENSP00000225235
mir-130	ENSP00000355632
mir-130	ENSP00000325326
mir-130	ENSP00000480890
mir-130	ENSP00000318607
mir-130	ENSP00000376272
mir-133	ENSP00000275820
mir-133	ENSP00000256495
mir-133	ENSP00000318821
mir-133	ENSP00000364398
mir-133	ENSP00000344125
mir-133	ENSP00000319096
mir-133	SRF
mir-133	ENSP00000229195
mir-133	ENSP00000480004
mir-133	ENSP00000261845
mir-133	ENSP00000481920
mir-133	ENSP00000468367
mir-133	ENSP00000354487
mir-133	ENSP00000379898
mir-133	ENSP00000359942
mir-133	ENSP00000300026
mir-133	ENSP00000360874
mir-133	ENSP00000352264
mir-133	ENSP00000336800
mir-133	ENSP00000263556
mir-133	ENSP00000356256
mir-133	ENSP00000469888
mir-133	ENSP00000369127
mir-133	ENSP00000359539
mir-133	ENSP00000295770
mir-133	ENSP00000364579
mir-133	ENSP00000272233
mir-133	ENSP00000216038
mir-133	ENSP00000356070
mir-133	ENSP00000440005
mir-133	ENSP00000339835
mir-133	ENSP00000358719
mir-138	ENSP00000368414
mir-138	ENSP00000341214
mir-138	SRF
mir-138	ENSP00000225235
mir-138	ENSP00000364464
mir-138	ENSP00000307078
mir-138	ENSP00000244051
mir-138	ENSP00000363616
mir-138	ENSP00000324560
mir-138	ENSP00000441065
mir-138	ENSP00000358719
mir-138	ENSP00000380336
mir-139	ENSP00000233710
mir-139	ENSP00000368887
mir-139	ENSP00000368414
mir-139	ENSP00000358854
mir-139	ENSP00000310873
mir-139	SRF
mir-139	ENSP00000358815
mir-139	ENSP00000269593
mir-139	ENSP00000478600
mir-139	ENSP00000301457
mir-139	ENSP00000360293
mir-139	ENSP00000419370
mir-139	ENSP00000352264
mir-139	ENSP00000264108
mir-139	ENSP00000242719
mir-139	ENSP00000263556
mir-139	ENSP00000444561
mir-139	ENSP00000445306
mir-139	ENSP00000473348
mir-139	ENSP00000469888
mir-139	ENSP00000005178
mir-139	ENSP00000359539
mir-139	ENSP00000295770
mir-139	ENSP00000272233
mir-139	ENSP00000376272
mir-139	ENSP00000363458
mir-139	ENSP00000366934
mir-139	ENSP00000370968
mir-139	ENSP00000339835
mir-139	ENSP00000290354
mir-139	ENSP00000380336
mir-139	ENSP00000278071
mir-140	ENSP00000233710
mir-140	ENSP00000368887
mir-140	ENSP00000355632
mir-140	ENSP00000383118
mir-140	ENSP00000297857
mir-140	ENSP00000360874
mir-140	ENSP00000360593
mir-140	ENSP00000473348
mir-140	ENSP00000469888
mir-140	ENSP00000005178
mir-140	ENSP00000369127
mir-140	ENSP00000295770
mir-140	ENSP00000425561
mir-140	ENSP00000305372
mir-140	ENSP00000339835
mir-140	ENSP00000348234
mir-140	ENSP00000290354
mir-140	ENSP00000218867
mir-140	ENSP00000419370
mir-142	ENSP00000363071
mir-142	ENSP00000269593
mir-142	ENSP00000296233
mir-142	ENSP00000369127
mir-142	ENSP00000356070
mir-142	ENSP00000218867
mir-142	ENSP00000295079
mir-142	ENSP00000363603
mir-142	ENSP00000456894
mir-142	ENSP00000217402
mir-142	ENSP00000389277
mir-142	ENSP00000260210
[truncated: 995 more rows]

## Sheet: Table_S6
Table_S6. Centrality analysis and Community detection of the amphibians network.
Node	Degree	Closeness	CommunityDetection
ENSP00000358815	21	0.433018	1
ENSP00000266079	18	0.362401	1
ENSP00000342858	4	0.334378	1
ENSP00000259324	17	0.392638	1
ENSP00000336783	12	0.363636	1
ENSP00000475615	15	0.353982	1
ENSP00000364398	15	0.415584	1
ENSP00000229195	16	0.371661	1
ENSP00000300146	29	0.435967	1
ENSP00000355051	4	0.326864	1
ENSP00000300026	33	0.40404	1
ENSP00000478600	5	0.346696	1
ENSP00000336741	49	0.460432	1
ENSP00000363043	11	0.377358	1
ENSP00000347444	30	0.462428	1
ENSP00000281589	34	0.398506	1
ENSP00000260210	24	0.427236	1
ENSP00000425561	27	0.437756	1
ENSP00000358554	13	0.404551	1
mir-7	8	0.36036	1
ENSP00000476955	28	0.367394	1
ENSP00000363018	29	0.382775	1
xtr-novel-2	8	0.36036	1
ENSP00000362306	27	0.427236	1
ENSP00000443113	15	0.380048	1
ENSP00000397563	25	0.404551	1
ENSP00000482128	11	0.355951	1
ENSP00000360532	46	0.402516	1
ENSP00000380336	22	0.43956	1
GATA4	8	0.314651	2
GATA6	2	0.259951	2
NKX2-5	10	0.342612	2
ENSP00000351905	50	0.430686	3
ENSP00000267984	9	0.345946	3
ENSP00000358525	4	0.326864	3
ENSP00000220062	36	0.395062	3
ENSP00000484552	2	0.3125	3
ENSP00000310042	4	0.369942	3
ENSP00000295797	52	0.457797	3
ENSP00000379898	46	0.444444	3
ENSP00000256495	22	0.418848	3
ENSP00000381793	9	0.357542	3
ENSP00000440945	4	0.336842	3
ENSP00000209884	3	0.340426	3
ENSP00000440005	56	0.446304	3
ENSP00000454623	6	0.340064	3
ENSP00000296233	29	0.436562	3
ENSP00000239223	46	0.453901	3
ENSP00000416418	9	0.366552	3
ENSP00000383118	95	0.522023	3
ENSP00000359675	3	0.311284	3
ENSP00000449784	16	0.410256	3
ENSP00000005178	27	0.401506	3
ENSP00000223023	31	0.432432	3
ENSP00000217402	17	0.399002	3
ENSP00000272233	71	0.470588	3
ENSP00000347710	5	0.359147	3
ENSP00000310521	24	0.379147	3
ENSP00000266085	9	0.374269	3
ENSP00000246166	27	0.437756	3
ENSP00000352264	16	0.420499	3
ENSP00000282388	14	0.37296	3
ENSP00000362151	9	0.354374	3
ENSP00000482027	6	0.373396	3
ENSP00000305372	17	0.412903	3
ENSP00000443246	3	0.300469	3
ENSP00000222567	12	0.410256	3
ENSP00000484656	3	0.353982	3
ENSP00000371155	3	0.356347	3
ENSP00000378557	34	0.39801	3
ENSP00000261845	82	0.470588	3
ENSP00000318351	17	0.391198	3
ENSP00000432279	15	0.397022	3
ENSP00000397133	37	0.427236	3
ENSP00000283147	10	0.359551	3
ENSP00000307078	39	0.438957	3
ENSP00000317214	15	0.419948	3
ENSP00000273317	11	0.400501	3
ENSP00000319096	49	0.431267	3
ENSP00000464258	2	0.314342	3
ENSP00000477725	49	0.460432	3
ENSP00000346255	28	0.406607	3
ENSP00000364579	25	0.433604	3
ENSP00000289013	28	0.42953	3
ENSP00000361245	41	0.408685	3
ENSP00000353408	23	0.395062	3
ENSP00000384610	29	0.408163	3
ENSP00000265717	53	0.4769	3
ENSP00000362807	9	0.375587	3
ENSP00000366897	12	0.364465	3
ENSP00000360293	17	0.40201	3
ENSP00000265354	42	0.407643	3
ENSP00000356256	17	0.384615	4
ENSP00000301457	26	0.431849	4
ENSP00000354665	12	0.378698	4
ENSP00000306397	28	0.354374	4
ENSP00000358272	18	0.384615	4
ENSP00000354876	27	0.39072	4
ENSP00000362873	22	0.405577	4
ENSP00000258424	31	0.440771	4
ENSP00000354499	16	0.365297	4
ENSP00000345445	12	0.348964	4
ENSP00000354982	14	0.380499	4
ENSP00000355046	12	0.328542	4
ENSP00000354554	21	0.387879	4
ENSP00000233710	13	0.39072	4
ENSP00000355566	16	0.420499	4
mir-30	33	0.419948	5
ENSP00000359942	6	0.360767	5
mir-27	27	0.406607	5
mir-425	18	0.394089	5
ENSP00000478061	3	0.358343	5
ENSP00000382328	10	0.401506	5
ENSP00000355518	26	0.386473	5
ENSP00000040877	16	0.418848	5
ENSP00000337513	2	0.340426	5
ENSP00000366109	8	0.363224	5
ENSP00000255084	21	0.421607	5
ENSP00000237281	2	0.312195	5
ENSP00000314132	7	0.3708	5
ENSP00000363162	10	0.39604	5
ENSP00000363616	12	0.399002	5
mir-338	22	0.402516	5
mir-19	41	0.4426	5
ENSP00000359539	20	0.438356	5
mir-133	32	0.430108	5
ENSP00000378145	8	0.39555	5
ENSP00000473348	16	0.415584	5
mir-140	19	0.399002	5
ENSP00000468367	88	0.470588	5
mir-142	30	0.420499	5
mir-221	18	0.383234	5
mir-8	64	0.479042	5
ENSP00000263556	9	0.399501	5
ENSP00000415840	17	0.406091	5
mir-460	15	0.369942	5
mir-1	22	0.39801	5
ENSP00000370968	24	0.435967	5
ENSP00000414904	17	0.42838	5
ENSP00000366748	8	0.378251	5
ENSP00000269593	21	0.426667	5
mir-204	35	0.414508	5
ENSP00000347188	4	0.347448	5
mir-191	6	0.36488	5
mir-138	12	0.376471	5
ENSP00000343002	10	0.399002	5
ENSP00000364464	19	0.426099	5
xtr-novel-3	11	0.367816	5
let-7	11	0.366133	5
ENSP00000325326	5	0.351648	5
ENSP00000479069	7	0.395062	5
ENSP00000345575	17	0.381862	5
ENSP00000218867	10	0.39653	5
ENSP00000290354	33	0.457797	5
ENSP00000354677	15	0.382775	5
ENSP00000366934	11	0.407643	5
ENSP00000356070	19	0.437756	5
ENSP00000265174	13	0.41184	5
mir-129	36	0.427236	5
ENSP00000376272	31	0.449438	5
ENSP00000439068	3	0.338624	5
ENSP00000318607	6	0.386941	5
ENSP00000444561	9	0.392157	5
ENSP00000278071	3	0.359955	5
ENSP00000337701	11	0.406091	5
ENSP00000305976	7	0.373396	5
ENSP00000357480	5	0.356347	5
ENSP00000341214	35	0.467153	5
mir-499	16	0.39555	5
ENSP00000322061	12	0.405063	5
CX40|GJA5	15	0.407643	5
ENSP00000330381	19	0.408685	5
mir-2188	14	0.390244	5
mir-218	34	0.42953	5
ENSP00000358854	50	0.471281	5
ENSP00000363458	12	0.403531	5
mir-181	33	0.418848	5
ENSP00000377357	5	0.356745	5
mir-34	24	0.404551	5
ENSP00000389277	6	0.385542	5
ENSP00000219066	8	0.385078	5
ENSP00000244051	24	0.433018	5
ENSP00000363071	19	0.422721	5
ENSP00000217456	12	0.39555	5
mir-143	15	0.367816	5
ENSP00000256722	9	0.384615	5
ENSP00000257515	13	0.419397	5
mir-23	36	0.438957	5
ENSP00000370648	17	0.405577	5
mir-126	47	0.453901	5
ENSP00000356134	15	0.42953	5
mir-139	32	0.421053	5
ENSP00000297857	12	0.423841	5
ENSP00000295770	34	0.465116	5
ENSP00000369127	62	0.481203	5
ENSP00000216038	9	0.39801	5
mir-199	20	0.385078	5
mir-192	14	0.371661	5
ENSP00000306324	3	0.350493	5
ENSP00000480004	17	0.41721	5
ENSP00000234590	30	0.380048	5
ENSP00000338533	40	0.428954	5
ENSP00000415968	5	0.356347	5
ENSP00000303129	7	0.359551	5
ENSP00000346959	3	0.330237	5
ENSP00000225235	19	0.433604	5
ENSP00000310873	12	0.389294	5
SRF	61	0.5	5
ENSP00000485663	5	0.361582	5
ENSP00000368414	13	0.404551	5
mir-101	24	0.416667	5
mir-17	70	0.47619	5
mir-458	9	0.377358	5
mir-146	14	0.372093	5
ENSP00000339976	5	0.393604	5
mir-26	19	0.392638	5
ENSP00000357348	11	0.386007	5
mir-128	30	0.411311	5
mir-15	85	0.507937	5
ENSP00000456894	2	0.331606	5
ENSP00000025301	12	0.405063	5
ENSP00000469888	14	0.413437	5
ENSP00000480890	3	0.348964	5
ENSP00000339835	48	0.468521	5
ENSP00000275072	2	0.326531	5
ENSP00000421315	16	0.412371	5
ENSP00000368887	22	0.420499	5
ENSP00000358719	26	0.433604	5
ENSP00000439065	37	0.452617	5
mir-193	40	0.431849	5
mir-92	28	0.420499	5
ENSP00000354468	19	0.425532	5
ENSP00000318821	13	0.401506	5
ENSP00000445306	22	0.421053	5
mir-24	17	0.385078	5
ENSP00000324560	23	0.431849	5
ENSP00000360874	33	0.445063	5
ENSP00000354487	13	0.414508	5
mir-455	20	0.383693	5
ENSP00000344125	7	0.359551	5
mir-124	19	0.384615	5
mir-130	35	0.424967	5
ENSP00000359727	6	0.337553	5
ENSP00000175091	15	0.421607	5
ENSP00000290039	2	0.330579	5
ENSP00000348234	23	0.432432	5
ENSP00000369611	5	0.340426	5
mir-29	46	0.441989	5
ENSP00000040663	7	0.385078	5
ENSP00000370293	5	0.375587	5
ENSP00000441065	11	0.375147	5
mir-10	44	0.435374	5
mir-153	19	0.390244	5
ENSP00000336800	5	0.368664	5
ENSP00000295079	12	0.409207	5
ENSP00000355632	8	0.382775	5
ENSP00000262746	37	0.441989	5
ENSP00000355996	4	0.341151	5
mir-148	44	0.430108	5
mir-214	43	0.449438	5
mir-103	19	0.382318	5
ENSP00000312107	7	0.354374	6
ENSP00000264108	8	0.371661	6
ENSP00000360162	50	0.412371	6
ENSP00000011619	10	0.36488	6
ENSP00000290130	2	0.297952	6
ENSP00000392466	12	0.360767	6
ENSP00000275820	10	0.376028	6
ENSP00000290541	15	0.378698	6
ENSP00000358307	8	0.390244	6
ENSP00000361857	14	0.416667	6
ENSP00000481920	10	0.372526	6
ENSP00000360593	10	0.390244	6
ENSP00000242719	9	0.386007	6
ENSP00000411073	9	0.405063	6
ENSP00000316598	16	0.413437	6
ENSP00000481842	20	0.382775	6
ENSP00000261405	12	0.363224	6
ENSP00000255764	5	0.351648	6
ENSP00000387361	13	0.416125	6
ENSP00000243903	7	0.354374	6
ENSP00000386170	10	0.340426	6
ENSP00000445077	10	0.361174	6
ENSP00000296786	21	0.403531	6
ENSP00000311083	12	0.357942	6
ENSP00000283131	64	0.423841	6
ENSP00000229595	23	0.407125	6
TBX20	21	0.437756	6
ENSP00000358814	8	0.309777	7
ENSP00000262455	24	0.367816	7
ENSP00000234454	13	0.369942	7
ENSP00000345848	5	0.33092	7
ENSP00000248958	4	0.327869	7
HAND2	2	0.23988	8
ANF|NPPA	4	0.289331	8
ENSP00000387111	9	0.375587	9
ENSP00000361084	18	0.419397	9
ENSP00000356001	8	0.322581	9
ENSP00000419370	21	0.406607	9
ENSP00000308275	23	0.437756	9
ENSP00000363603	6	0.351262	9
ENSP00000302562	2	0.291174	10
ISL1	1	0.206986	11
ENSP00000379512	1	0.337197	12
ENSP00000361914	1	0.337197	13
ENSP00000371471	1	0.301887	14
ENSP00000379057	2	0.296296	15
SMAD1	3	0.256205	16
ENSP00000301738	1	0.294388	17
MEF2C	4	0.260799	18
ENSP00000318066	1	0.337197	19
MYOCD	1	0.255387	20
BMP4	1	0.204082	21
ENSP00000371221	2	0.284951	22
FOXH1	2	0.207523	23
TBX5	6	0.324873	24
ENSP00000360777	9	0.39801	25
ENSP00000351813	1	0.306807	26
ENSP00000364346	1	0.296022	27
HAND1	7	0.358343	28
ENSP00000362135	1	0.322906	29

## Sheet: Table_S7
Table_S7. List of miR-target and other protein-coding genes interactions for reptiles.
From	To
ENSP00000040877	ENSP00000281589
ENSP00000040877	ENSP00000363018
ENSP00000316598	ENSP00000360162
ENSP00000316598	ENSP00000283131
ENSP00000316598	ENSP00000363018
ENSP00000360162	ENSP00000445077
ENSP00000360162	ENSP00000361857
ENSP00000360162	TBX20
ENSP00000360162	ENSP00000386170
ENSP00000360162	ENSP00000296786
ENSP00000360162	ENSP00000358854
ENSP00000360162	ENSP00000468367
ENSP00000360162	ENSP00000360532
ENSP00000360162	ENSP00000387361
ENSP00000360162	ENSP00000392466
ENSP00000360162	ENSP00000376272
ENSP00000360162	ENSP00000346255
ENSP00000360162	ENSP00000219066
ENSP00000360162	ENSP00000336741
ENSP00000360162	ENSP00000339835
ENSP00000360162	ENSP00000361245
ENSP00000360162	SRF
ENSP00000360162	ENSP00000265354
ENSP00000360162	ENSP00000316598
ENSP00000360162	ENSP00000246166
ENSP00000360162	ENSP00000229595
ENSP00000360162	ENSP00000283131
ENSP00000360162	ENSP00000275820
ENSP00000360162	ENSP00000243903
ENSP00000360162	ENSP00000244051
ENSP00000217402	ENSP00000310521
ENSP00000217402	ENSP00000289013
ENSP00000217402	ENSP00000317214
ENSP00000217402	ENSP00000432279
ENSP00000363018	ENSP00000362306
ENSP00000363018	ENSP00000376272
ENSP00000363018	ENSP00000443113
ENSP00000363018	ENSP00000368887
ENSP00000363018	ENSP00000300146
ENSP00000363018	ENSP00000316598
ENSP00000363018	ENSP00000336783
ENSP00000363018	ENSP00000040877
ENSP00000363018	ENSP00000281589
ENSP00000363018	ENSP00000341214
ENSP00000363018	ENSP00000229195
ENSP00000363018	ENSP00000217456
ENSP00000363018	ENSP00000425561
ENSP00000363018	ENSP00000364398
ENSP00000368414	ENSP00000477725
ENSP00000360777	ENSP00000383118
ENSP00000360777	ENSP00000295797
ENSP00000360777	ENSP00000371221
ENSP00000223023	ENSP00000352264
ENSP00000223023	ENSP00000383118
ENSP00000223023	ENSP00000295797
ENSP00000223023	ENSP00000360293
ENSP00000223023	ENSP00000361245
ENSP00000223023	ENSP00000319096
ENSP00000223023	ENSP00000378557
ENSP00000223023	ENSP00000379898
ENSP00000223023	ENSP00000220062
ENSP00000223023	ENSP00000440005
ENSP00000223023	ENSP00000440945
ENSP00000223023	ENSP00000272233
ENSP00000345848	ENSP00000283131
ENSP00000345848	ENSP00000358814
ENSP00000347444	ENSP00000358854
ENSP00000347444	ENSP00000468367
ENSP00000347444	ENSP00000303129
ENSP00000347444	ENSP00000281589
ENSP00000347444	ENSP00000363071
ENSP00000347444	ENSP00000354468
ENSP00000347444	ENSP00000362306
ENSP00000347444	ENSP00000364398
ENSP00000347444	ENSP00000336741
ENSP00000262746	ENSP00000383118
ENSP00000262746	ENSP00000262455
ENSP00000262746	ENSP00000005178
ENSP00000262746	ENSP00000369127
ENSP00000262746	ENSP00000397133
ENSP00000262746	ENSP00000282388
ENSP00000262746	ENSP00000376272
ENSP00000262746	ENSP00000440005
ENSP00000262746	ENSP00000234454
ENSP00000262746	ENSP00000354677
ENSP00000262746	ENSP00000261845
ENSP00000262746	ENSP00000256722
ENSP00000262746	ENSP00000255084
ENSP00000262746	ENSP00000234590
ENSP00000262746	ENSP00000300026
ENSP00000485663	ENSP00000468367
ENSP00000358814	ENSP00000445077
ENSP00000358814	ENSP00000262455
ENSP00000358814	ENSP00000345848
ENSP00000358814	ENSP00000234454
ENSP00000265717	ENSP00000383118
ENSP00000265717	ENSP00000468367
ENSP00000265717	ENSP00000220062
ENSP00000265717	ENSP00000397133
ENSP00000265717	ENSP00000318351
ENSP00000265717	ENSP00000440005
ENSP00000265717	ENSP00000355566
ENSP00000265717	ENSP00000439065
ENSP00000265717	ENSP00000272233
ENSP00000265717	ENSP00000025301
ENSP00000265717	ENSP00000295797
ENSP00000265717	ENSP00000361245
ENSP00000265717	ENSP00000360874
ENSP00000265717	ENSP00000319096
ENSP00000265717	ENSP00000305372
ENSP00000265717	ENSP00000261845
ENSP00000265717	ENSP00000307078
ENSP00000265717	ENSP00000379898
ENSP00000265717	ENSP00000338533
ENSP00000265717	ENSP00000425561
ENSP00000265717	ENSP00000348234
ENSP00000337701	ENSP00000480004
ENSP00000337701	ENSP00000355996
ENSP00000256722	ENSP00000473348
ENSP00000256722	ENSP00000419370
ENSP00000256722	ENSP00000262746
ENSP00000311083	ENSP00000360874
ENSP00000311083	ENSP00000290541
ENSP00000311083	ENSP00000358854
ENSP00000311083	ENSP00000239223
ENSP00000311083	ENSP00000338533
ENSP00000311083	ENSP00000439065
ENSP00000283131	ENSP00000445077
ENSP00000283131	ENSP00000361857
ENSP00000283131	TBX20
ENSP00000283131	ENSP00000386170
ENSP00000283131	ENSP00000296786
ENSP00000283131	ENSP00000358854
ENSP00000283131	ENSP00000468367
ENSP00000283131	ENSP00000345848
ENSP00000283131	ENSP00000360162
ENSP00000283131	ENSP00000411073
ENSP00000283131	ENSP00000360532
ENSP00000283131	ENSP00000387361
ENSP00000283131	ENSP00000392466
ENSP00000283131	ENSP00000376272
ENSP00000283131	ENSP00000346255
ENSP00000283131	ENSP00000336741
ENSP00000283131	ENSP00000370968
ENSP00000283131	ENSP00000290130
ENSP00000283131	ENSP00000339835
ENSP00000283131	ENSP00000361245
ENSP00000283131	SRF
ENSP00000283131	ENSP00000265354
ENSP00000283131	ENSP00000316598
ENSP00000283131	ENSP00000261845
ENSP00000283131	ENSP00000246166
ENSP00000283131	ENSP00000229595
ENSP00000283131	ENSP00000307078
ENSP00000283131	ENSP00000275820
ENSP00000283131	ENSP00000243903
ENSP00000283131	ENSP00000244051
ENSP00000283131	ENSP00000338533
ENSP00000283131	ENSP00000481842
ENSP00000318351	ENSP00000370648
ENSP00000318351	ENSP00000443246
ENSP00000318351	ENSP00000265717
ENSP00000318351	ENSP00000005178
ENSP00000318351	ENSP00000233710
ENSP00000318351	ENSP00000346255
ENSP00000318351	ENSP00000384610
ENSP00000440005	ENSP00000352264
ENSP00000440005	ENSP00000310521
ENSP00000440005	ENSP00000468367
ENSP00000440005	ENSP00000364579
ENSP00000440005	ENSP00000265717
ENSP00000440005	ENSP00000369127
ENSP00000440005	ENSP00000397133
ENSP00000440005	ENSP00000353408
ENSP00000440005	ENSP00000282388
ENSP00000440005	ENSP00000223023
ENSP00000440005	ENSP00000319096
ENSP00000440005	ENSP00000305372
ENSP00000440005	ENSP00000300146
ENSP00000440005	ENSP00000378557
ENSP00000440005	ENSP00000354876
ENSP00000440005	ENSP00000239223
ENSP00000440005	ENSP00000261845
ENSP00000440005	ENSP00000246166
ENSP00000440005	ENSP00000225235
ENSP00000440005	ENSP00000318821
ENSP00000440005	ENSP00000307078
ENSP00000440005	ENSP00000262746
ENSP00000440005	ENSP00000324560
ENSP00000440005	ENSP00000384610
ENSP00000440005	ENSP00000300026
ENSP00000440005	ENSP00000469888
ENSP00000475615	ENSP00000260210
ENSP00000475615	ENSP00000259324
ENSP00000475615	ENSP00000476955
ENSP00000475615	ENSP00000360532
ENSP00000475615	ENSP00000358554
ENSP00000475615	ENSP00000300026
ENSP00000475615	ENSP00000336741
ENSP00000370648	ENSP00000256495
ENSP00000370648	ENSP00000318351
ENSP00000370648	ENSP00000244051
ENSP00000370648	ENSP00000421315
ENSP00000370648	ENSP00000255084
ENSP00000370648	ENSP00000469888
ENSP00000371155	ENSP00000261845
ENSP00000449784	ENSP00000468367
ENSP00000449784	ENSP00000358815
ENSP00000449784	ENSP00000302562
ENSP00000449784	ENSP00000361245
ENSP00000449784	ENSP00000244051
ENSP00000449784	ENSP00000477725
ENSP00000258424	ENSP00000296786
ENSP00000258424	ENSP00000354876
ENSP00000258424	ENSP00000354499
ENSP00000258424	ENSP00000306397
ENSP00000258424	ENSP00000354982
ENSP00000258424	ENSP00000356256
ENSP00000258424	ENSP00000354468
ENSP00000258424	ENSP00000310873
ENSP00000258424	ENSP00000233710
ENSP00000258424	ENSP00000354554
ENSP00000258424	ENSP00000345445
ENSP00000421315	ENSP00000310521
ENSP00000421315	ENSP00000370648
ENSP00000421315	ENSP00000290354
ENSP00000421315	ENSP00000416418
ENSP00000480004	ENSP00000337701
ENSP00000480004	ENSP00000354468
ENSP00000480004	ENSP00000358719
ENSP00000480004	ENSP00000234454
ENSP00000480004	ENSP00000257515
ENSP00000480004	ENSP00000290354
ENSP00000362807	ENSP00000289013
ENSP00000362807	ENSP00000317214
ENSP00000362807	ENSP00000234590
ENSP00000371221	ENSP00000360777
ENSP00000361084	ENSP00000301457
ENSP00000361084	ENSP00000387111
ENSP00000361084	ENSP00000308275
ENSP00000361084	ENSP00000356001
ENSP00000361084	ENSP00000419370
ENSP00000225235	ENSP00000468367
ENSP00000225235	ENSP00000379898
ENSP00000225235	ENSP00000440005
ENSP00000261405	TBX20
ENSP00000261405	ENSP00000386170
ENSP00000261405	ENSP00000283147
ENSP00000261405	ENSP00000358307
ENSP00000255084	ENSP00000370648
ENSP00000255084	ENSP00000358719
ENSP00000255084	ENSP00000473348
ENSP00000255084	ENSP00000303129
ENSP00000255084	ENSP00000262746
ENSP00000255084	ENSP00000290354
ENSP00000255084	ENSP00000234590
ENSP00000382328	ENSP00000281589
ENSP00000310873	ENSP00000355518
ENSP00000310873	ENSP00000258424
ENSP00000364579	ENSP00000383118
ENSP00000364579	ENSP00000468367
ENSP00000364579	ENSP00000282388
ENSP00000364579	ENSP00000440005
ENSP00000364579	ENSP00000272233
ENSP00000364579	ENSP00000319096
ENSP00000364579	ENSP00000378557
ENSP00000364579	ENSP00000379898
ENSP00000303129	ENSP00000347444
ENSP00000303129	ENSP00000255084
ENSP00000264108	ENSP00000468367
ENSP00000264108	ENSP00000339835
ENSP00000264108	ENSP00000229595
ENSP00000354487	SRF
ENSP00000354487	ENSP00000265354
ENSP00000289013	ENSP00000383118
ENSP00000289013	ENSP00000361245
ENSP00000289013	ENSP00000217402
ENSP00000289013	ENSP00000319096
ENSP00000289013	ENSP00000468367
ENSP00000289013	ENSP00000351905
ENSP00000289013	ENSP00000317214
ENSP00000289013	ENSP00000432279
ENSP00000289013	ENSP00000358815
ENSP00000289013	ENSP00000416418
ENSP00000289013	ENSP00000272233
ENSP00000289013	ENSP00000362807
ENSP00000366897	ENSP00000392466
ENSP00000366897	SRF
ENSP00000366897	ENSP00000265354
ENSP00000366897	ENSP00000261845
ENSP00000366897	ENSP00000445306
ENSP00000366897	ENSP00000477725
ENSP00000290354	ENSP00000355518
ENSP00000290354	ENSP00000480004
ENSP00000290354	ENSP00000421315
ENSP00000290354	ENSP00000255084
ENSP00000358272	ENSP00000301457
ENSP00000358272	ENSP00000362873
ENSP00000358272	ENSP00000441065
ENSP00000358272	ENSP00000345445
ENSP00000358272	ENSP00000306397
ENSP00000358272	ENSP00000295079
ENSP00000358272	ENSP00000336741
ENSP00000290130	ENSP00000283131
ENSP00000481920	ENSP00000242719
ENSP00000481920	ENSP00000358854
ENSP00000481920	ENSP00000468367
ENSP00000481920	ENSP00000255764
ENSP00000301457	ENSP00000362873
ENSP00000301457	ENSP00000355046
ENSP00000301457	ENSP00000354554
ENSP00000301457	ENSP00000354665
ENSP00000301457	ENSP00000306397
ENSP00000301457	ENSP00000361084
ENSP00000301457	ENSP00000358272
ENSP00000330381	ENSP00000339835
ENSP00000330381	ENSP00000360874
ENSP00000330381	SRF
ENSP00000330381	ENSP00000265354
ENSP00000330381	ENSP00000468367
ENSP00000330381	ENSP00000296233
ENSP00000330381	ENSP00000261845
ENSP00000330381	ENSP00000338533
ENSP00000330381	ENSP00000439065
ENSP00000295770	ENSP00000248958
ENSP00000295770	ENSP00000369127
ENSP00000295770	ENSP00000366748
ENSP00000440945	ENSP00000223023
ENSP00000440945	ENSP00000468367
ENSP00000310521	ENSP00000339835
ENSP00000310521	ENSP00000383118
ENSP00000310521	ENSP00000217402
ENSP00000310521	ENSP00000319096
ENSP00000310521	ENSP00000312107
ENSP00000310521	ENSP00000379898
ENSP00000310521	ENSP00000220062
ENSP00000310521	ENSP00000421315
ENSP00000310521	ENSP00000338533
ENSP00000310521	ENSP00000440005
ENSP00000310521	ENSP00000272233
ENSP00000310521	ENSP00000469888
ENSP00000363043	ENSP00000260210
ENSP00000363043	ENSP00000476955
ENSP00000363043	ENSP00000266079
ENSP00000363043	ENSP00000360532
ENSP00000363043	ENSP00000336741
ENSP00000478600	ENSP00000300026
ENSP00000358815	ENSP00000295797
ENSP00000358815	ENSP00000361245
ENSP00000358815	ENSP00000289013
ENSP00000358815	ENSP00000482128
ENSP00000358815	ENSP00000220062
ENSP00000358815	ENSP00000449784
ENSP00000469888	ENSP00000310521
ENSP00000469888	ENSP00000370648
ENSP00000469888	ENSP00000440005
ENSP00000356134	ENSP00000370968
ENSP00000482027	ENSP00000296233
ENSP00000363162	ENSP00000369127
ENSP00000359727	ENSP00000345575
ENSP00000359727	ENSP00000369127
ENSP00000359727	ENSP00000356070
ENSP00000336741	ENSP00000355518
ENSP00000336741	ENSP00000260210
ENSP00000336741	ENSP00000360162
ENSP00000336741	ENSP00000259324
ENSP00000336741	ENSP00000476955
ENSP00000336741	ENSP00000266079
ENSP00000336741	ENSP00000360532
ENSP00000336741	ENSP00000358554
ENSP00000336741	ENSP00000369127
ENSP00000336741	ENSP00000347444
ENSP00000336741	ENSP00000363043
ENSP00000336741	ENSP00000358272
ENSP00000336741	ENSP00000261845
ENSP00000336741	ENSP00000283131
ENSP00000336741	ENSP00000281589
ENSP00000336741	ENSP00000307078
ENSP00000336741	ENSP00000397563
ENSP00000336741	ENSP00000275820
ENSP00000336741	ENSP00000475615
ENSP00000336741	ENSP00000300026
ENSP00000360293	ENSP00000223023
ENSP00000360293	ENSP00000378557
ENSP00000360293	ENSP00000296233
ENSP00000360293	ENSP00000351905
ENSP00000360293	ENSP00000381793
ENSP00000360293	ENSP00000273317
ENSP00000267984	ENSP00000319096
ENSP00000267984	ENSP00000317214
ENSP00000267984	ENSP00000220062
ENSP00000267984	ENSP00000273317
ENSP00000347710	ENSP00000383118
ENSP00000347710	ENSP00000362151
ENSP00000355566	ENSP00000356256
ENSP00000355566	ENSP00000265717
ENSP00000355566	ENSP00000379057
ENSP00000355566	ENSP00000345445
ENSP00000233710	ENSP00000306397
ENSP00000233710	ENSP00000318351
ENSP00000233710	ENSP00000258424
ENSP00000296786	ENSP00000312107
ENSP00000296786	ENSP00000290541
ENSP00000296786	ENSP00000360162
ENSP00000296786	ENSP00000346255
ENSP00000296786	ENSP00000361245
ENSP00000296786	ENSP00000283131
ENSP00000296786	ENSP00000306397
ENSP00000296786	ENSP00000356256
ENSP00000296786	ENSP00000258424
ENSP00000345445	ENSP00000419370
ENSP00000345445	ENSP00000005178
ENSP00000345445	ENSP00000355566
ENSP00000345445	ENSP00000300026
ENSP00000345445	ENSP00000358272
ENSP00000345445	ENSP00000258424
ENSP00000209884	ENSP00000272233
ENSP00000290541	ENSP00000361245
ENSP00000290541	ENSP00000296786
ENSP00000290541	ENSP00000242719
ENSP00000290541	ENSP00000360593
ENSP00000290541	ENSP00000272233
ENSP00000290541	ENSP00000311083
ENSP00000358719	ENSP00000355518
ENSP00000358719	ENSP00000361245
ENSP00000358719	ENSP00000480004
ENSP00000358719	ENSP00000255084
ENSP00000358719	ENSP00000354677
ENSP00000358719	ENSP00000364464
ENSP00000358719	ENSP00000348234
ENSP00000355518	ENSP00000363458
ENSP00000355518	ENSP00000383118
ENSP00000355518	ENSP00000354499
ENSP00000355518	ENSP00000265174
ENSP00000355518	ENSP00000306397
ENSP00000355518	ENSP00000362873
ENSP00000355518	ENSP00000358719
ENSP00000355518	ENSP00000310873
ENSP00000355518	ENSP00000290354
ENSP00000355518	ENSP00000359539
ENSP00000355518	ENSP00000272233
ENSP00000355518	ENSP00000234590
ENSP00000355518	ENSP00000336741
ENSP00000416418	ENSP00000289013
ENSP00000416418	ENSP00000261845
ENSP00000416418	ENSP00000432279
ENSP00000416418	ENSP00000421315
ENSP00000360874	ENSP00000358854
ENSP00000360874	ENSP00000468367
ENSP00000360874	ENSP00000265717
ENSP00000360874	ENSP00000369127
ENSP00000360874	ENSP00000397133
ENSP00000360874	ENSP00000311083
ENSP00000360874	ENSP00000339835
ENSP00000360874	ENSP00000345575
ENSP00000360874	ENSP00000330381
ENSP00000360874	ENSP00000384610
ENSP00000360874	ENSP00000364464
ENSP00000482128	ENSP00000295797
ENSP00000482128	ENSP00000281589
ENSP00000482128	ENSP00000397563
ENSP00000482128	ENSP00000244051
ENSP00000482128	ENSP00000358815
ENSP00000363458	ENSP00000355518
ENSP00000363458	ENSP00000468367
ENSP00000468367	ENSP00000363458
ENSP00000468367	ENSP00000383118
ENSP00000468367	ENSP00000289013
ENSP00000468367	ENSP00000358854
ENSP00000468367	ENSP00000360162
ENSP00000468367	ENSP00000351905
ENSP00000468367	ENSP00000364579
ENSP00000468367	ENSP00000481920
ENSP00000468367	ENSP00000360532
ENSP00000468367	ENSP00000265717
ENSP00000468367	ENSP00000220062
ENSP00000468367	ENSP00000369127
ENSP00000468367	ENSP00000347444
ENSP00000468367	ENSP00000362306
ENSP00000468367	ENSP00000357480
ENSP00000468367	ENSP00000440005
ENSP00000468367	ENSP00000439065
ENSP00000468367	ENSP00000272233
ENSP00000468367	ENSP00000339835
ENSP00000468367	ENSP00000295797
ENSP00000468367	ENSP00000360874
ENSP00000468367	SRF
ENSP00000468367	ENSP00000265354
ENSP00000468367	ENSP00000319096
ENSP00000468367	ENSP00000378557
ENSP00000468367	ENSP00000415840
ENSP00000468367	ENSP00000229595
ENSP00000468367	ENSP00000283131
ENSP00000468367	ENSP00000225235
ENSP00000468367	ENSP00000307078
ENSP00000468367	ENSP00000264108
ENSP00000468367	ENSP00000379898
ENSP00000468367	ENSP00000363071
ENSP00000468367	ENSP00000341214
ENSP00000468367	ENSP00000330381
ENSP00000468367	ENSP00000432279
ENSP00000468367	ENSP00000338533
ENSP00000468367	ENSP00000384610
ENSP00000468367	ENSP00000440945
ENSP00000468367	ENSP00000449784
ENSP00000468367	ENSP00000485663
ENSP00000468367	ENSP00000477725
ENSP00000351905	ENSP00000256495
ENSP00000351905	ENSP00000383118
ENSP00000351905	ENSP00000360293
ENSP00000351905	ENSP00000289013
ENSP00000351905	ENSP00000468367
ENSP00000351905	ENSP00000005178
ENSP00000351905	ENSP00000220062
ENSP00000351905	ENSP00000346255
ENSP00000351905	ENSP00000358525
ENSP00000351905	ENSP00000272233
ENSP00000351905	ENSP00000454623
ENSP00000351905	ENSP00000266085
ENSP00000351905	SRF
ENSP00000351905	ENSP00000265354
ENSP00000351905	ENSP00000305372
ENSP00000351905	ENSP00000378557
ENSP00000351905	ENSP00000239223
ENSP00000351905	ENSP00000357348
ENSP00000351905	ENSP00000261845
ENSP00000351905	ENSP00000484656
ENSP00000351905	ENSP00000283147
ENSP00000351905	ENSP00000379898
ENSP00000351905	ENSP00000425561
ENSP00000351905	ENSP00000234590
ENSP00000381793	ENSP00000360293
ENSP00000381793	ENSP00000220062
ENSP00000381793	ENSP00000272233
ENSP00000354554	ENSP00000354876
ENSP00000354554	ENSP00000354499
ENSP00000354554	ENSP00000306397
ENSP00000354554	ENSP00000354982
ENSP00000354554	ENSP00000301457
ENSP00000354554	ENSP00000362873
ENSP00000354554	ENSP00000355046
ENSP00000354554	ENSP00000354665
ENSP00000354554	ENSP00000258424
ENSP00000275820	ENSP00000360162
ENSP00000275820	ENSP00000261845
ENSP00000275820	ENSP00000283131
ENSP00000275820	ENSP00000336741
ENSP00000248958	ENSP00000262455
ENSP00000248958	ENSP00000295770
ENSP00000342858	ENSP00000477725
ENSP00000266079	ENSP00000259324
ENSP00000266079	ENSP00000476955
ENSP00000266079	ENSP00000360532
ENSP00000266079	ENSP00000363043
ENSP00000266079	ENSP00000336741
ENSP00000266079	ENSP00000481842
ENSP00000266079	ENSP00000380336
ENSP00000266079	ENSP00000300026
ENSP00000266079	ENSP00000477725
ENSP00000273317	ENSP00000383118
ENSP00000273317	ENSP00000360293
ENSP00000273317	ENSP00000261845
ENSP00000273317	ENSP00000267984
ENSP00000273317	ENSP00000477725
ENSP00000354499	ENSP00000355518
ENSP00000354499	ENSP00000383118
ENSP00000354499	ENSP00000354876
ENSP00000354499	ENSP00000306397
ENSP00000354499	ENSP00000354982
ENSP00000354499	ENSP00000356256
ENSP00000354499	ENSP00000354554
ENSP00000354499	ENSP00000258424
ENSP00000005178	ENSP00000351905
ENSP00000005178	ENSP00000397133
ENSP00000005178	ENSP00000318351
ENSP00000005178	ENSP00000346255
ENSP00000005178	ENSP00000272233
ENSP00000005178	ENSP00000239223
ENSP00000005178	ENSP00000296233
ENSP00000005178	ENSP00000261845
ENSP00000005178	ENSP00000262746
ENSP00000005178	ENSP00000384610
ENSP00000005178	ENSP00000345445
ENSP00000005178	ENSP00000300026
ENSP00000357348	ENSP00000351905
ENSP00000357348	ENSP00000481842
ENSP00000229595	ENSP00000339835
ENSP00000229595	ENSP00000358854
ENSP00000229595	ENSP00000468367
ENSP00000229595	ENSP00000360162
ENSP00000229595	ENSP00000283131
ENSP00000229595	ENSP00000397563
ENSP00000229595	ENSP00000264108
ENSP00000229595	ENSP00000242719
ENSP00000229595	ENSP00000341214
ENSP00000229595	ENSP00000376272
ENSP00000229595	ENSP00000346255
ENSP00000356070	SRF
ENSP00000356070	ENSP00000265354
ENSP00000356070	ENSP00000359727
ENSP00000356070	ENSP00000261845
ENSP00000358307	ENSP00000339835
ENSP00000358307	ENSP00000261405
ENSP00000358854	ENSP00000366934
ENSP00000358854	ENSP00000468367
ENSP00000358854	ENSP00000360162
ENSP00000358854	ENSP00000481920
ENSP00000358854	ENSP00000360532
ENSP00000358854	ENSP00000347444
ENSP00000358854	ENSP00000282388
ENSP00000358854	ENSP00000439065
ENSP00000358854	ENSP00000355051
ENSP00000358854	ENSP00000311083
ENSP00000358854	ENSP00000339835
ENSP00000358854	ENSP00000361245
ENSP00000358854	ENSP00000360874
ENSP00000358854	SRF
ENSP00000358854	ENSP00000265354
ENSP00000358854	ENSP00000229595
ENSP00000358854	ENSP00000283131
ENSP00000358854	ENSP00000338533
ENSP00000357480	ENSP00000468367
ENSP00000357480	ENSP00000366748
ENSP00000222567	ENSP00000239223
ENSP00000355051	ENSP00000229195
ENSP00000355051	ENSP00000358854
ENSP00000265174	ENSP00000355518
ENSP00000265174	ENSP00000354677
ENSP00000369127	ENSP00000383118
ENSP00000369127	ENSP00000262455
ENSP00000369127	ENSP00000468367
ENSP00000369127	ENSP00000476955
ENSP00000369127	ENSP00000360532
ENSP00000369127	ENSP00000362306
ENSP00000369127	ENSP00000440005
ENSP00000369127	ENSP00000295770
ENSP00000369127	ENSP00000439065
ENSP00000369127	ENSP00000272233
ENSP00000369127	ENSP00000336741
ENSP00000369127	ENSP00000361245
ENSP00000369127	ENSP00000414904
ENSP00000369127	ENSP00000360874
ENSP00000369127	ENSP00000345575
ENSP00000369127	ENSP00000359727
ENSP00000369127	ENSP00000415840
ENSP00000369127	ENSP00000261845
ENSP00000369127	ENSP00000379898
ENSP00000369127	ENSP00000363162
ENSP00000369127	ENSP00000262746
ENSP00000369127	ENSP00000338533
ENSP00000369127	ENSP00000364398
ENSP00000369127	ENSP00000481842
ENSP00000354665	ENSP00000301457
ENSP00000354665	ENSP00000362873
ENSP00000354665	ENSP00000355046
ENSP00000354665	ENSP00000354554
ENSP00000354665	ENSP00000306397
ENSP00000257515	ENSP00000480004
ENSP00000379057	ENSP00000355566
ENSP00000362873	ENSP00000355518
ENSP00000362873	ENSP00000301457
ENSP00000362873	ENSP00000355046
ENSP00000362873	ENSP00000354554
ENSP00000362873	ENSP00000359539
ENSP00000362873	ENSP00000354665
ENSP00000362873	ENSP00000306397
ENSP00000362873	ENSP00000358272
ENSP00000346255	ENSP00000296786
ENSP00000346255	ENSP00000360162
ENSP00000346255	ENSP00000351905
ENSP00000346255	ENSP00000005178
ENSP00000346255	ENSP00000318351
ENSP00000346255	ENSP00000295797
ENSP00000346255	ENSP00000361245
ENSP00000346255	SRF
ENSP00000346255	ENSP00000265354
ENSP00000346255	ENSP00000239223
ENSP00000346255	ENSP00000261845
ENSP00000346255	ENSP00000229595
ENSP00000346255	ENSP00000283131
ENSP00000229195	ENSP00000476955
ENSP00000229195	ENSP00000355051
ENSP00000229195	ENSP00000300146
ENSP00000229195	ENSP00000336783
ENSP00000229195	ENSP00000281589
ENSP00000229195	ENSP00000363018
ENSP00000324560	SRF
ENSP00000324560	ENSP00000265354
ENSP00000324560	ENSP00000011619
ENSP00000324560	ENSP00000415840
ENSP00000324560	ENSP00000307078
ENSP00000324560	ENSP00000244051
ENSP00000324560	ENSP00000440005
ENSP00000443246	ENSP00000318351
ENSP00000378557	ENSP00000383118
ENSP00000378557	ENSP00000360293
ENSP00000378557	ENSP00000468367
ENSP00000378557	ENSP00000351905
ENSP00000378557	ENSP00000364579
ENSP00000378557	ENSP00000220062
ENSP00000378557	ENSP00000440005
ENSP00000378557	ENSP00000272233
ENSP00000378557	ENSP00000223023
ENSP00000378557	ENSP00000295797
ENSP00000378557	ENSP00000361245
ENSP00000378557	ENSP00000319096
ENSP00000378557	ENSP00000261845
ENSP00000378557	ENSP00000281589
ENSP00000378557	ENSP00000307078
ENSP00000378557	ENSP00000379898
ENSP00000378557	ENSP00000477725
ENSP00000354468	ENSP00000480004
ENSP00000354468	ENSP00000347444
ENSP00000354468	ENSP00000261845
ENSP00000354468	ENSP00000246166
ENSP00000354468	ENSP00000258424
ENSP00000305372	ENSP00000359675
ENSP00000305372	ENSP00000296233
ENSP00000305372	ENSP00000351905
ENSP00000305372	ENSP00000265717
ENSP00000305372	ENSP00000440005
ENSP00000305372	ENSP00000272233
ENSP00000360593	ENSP00000290541
ENSP00000477725	ENSP00000383118
ENSP00000477725	ENSP00000262455
ENSP00000477725	ENSP00000468367
ENSP00000477725	ENSP00000266079
ENSP00000477725	ENSP00000220062
ENSP00000477725	ENSP00000342858
ENSP00000477725	ENSP00000366897
ENSP00000477725	ENSP00000359942
ENSP00000477725	ENSP00000272233
ENSP00000477725	ENSP00000370968
ENSP00000477725	ENSP00000295797
ENSP00000477725	ENSP00000361245
ENSP00000477725	ENSP00000319096
ENSP00000477725	ENSP00000378557
ENSP00000477725	ENSP00000239223
ENSP00000477725	ENSP00000261845
ENSP00000477725	ENSP00000307078
ENSP00000477725	ENSP00000379898
ENSP00000477725	ENSP00000273317
ENSP00000477725	ENSP00000449784
ENSP00000477725	ENSP00000368414
ENSP00000360532	ENSP00000445077
ENSP00000360532	ENSP00000260210
ENSP00000360532	ENSP00000358854
ENSP00000360532	ENSP00000468367
ENSP00000360532	ENSP00000360162
ENSP00000360532	ENSP00000259324
ENSP00000360532	ENSP00000476955
ENSP00000360532	ENSP00000266079
ENSP00000360532	ENSP00000358554
ENSP00000360532	ENSP00000369127
ENSP00000360532	ENSP00000216038
ENSP00000360532	ENSP00000376272
ENSP00000360532	ENSP00000363043
ENSP00000360532	ENSP00000336741
ENSP00000360532	ENSP00000370968
ENSP00000360532	ENSP00000345575
ENSP00000360532	ENSP00000011619
ENSP00000360532	ENSP00000261845
ENSP00000360532	ENSP00000283131
ENSP00000360532	ENSP00000307078
ENSP00000360532	ENSP00000475615
ENSP00000360532	ENSP00000481842
ENSP00000360532	ENSP00000300026
SRF	ENSP00000383118
ENSP00000265354	ENSP00000383118
SRF	ENSP00000308275
ENSP00000265354	ENSP00000308275
SRF	TBX20
SRF	ENSP00000358854
ENSP00000265354	ENSP00000358854
SRF	ENSP00000468367
ENSP00000265354	ENSP00000468367
SRF	ENSP00000360162
ENSP00000265354	ENSP00000360162
SRF	ENSP00000351905
ENSP00000265354	ENSP00000351905
SRF	ENSP00000356070
ENSP00000265354	ENSP00000356070
SRF	ENSP00000353408
ENSP00000265354	ENSP00000353408
SRF	ENSP00000366897
ENSP00000265354	ENSP00000366897
SRF	ENSP00000346255
ENSP00000265354	ENSP00000346255
SRF	ENSP00000272233
ENSP00000265354	ENSP00000272233
SRF	ENSP00000319096
ENSP00000265354	ENSP00000319096
SRF	ENSP00000239223
ENSP00000265354	ENSP00000239223
SRF	ENSP00000296233
ENSP00000265354	ENSP00000296233
SRF	ENSP00000261845
ENSP00000265354	ENSP00000261845
SRF	ENSP00000283131
ENSP00000265354	ENSP00000283131
SRF	ENSP00000330381
ENSP00000265354	ENSP00000330381
SRF	ENSP00000324560
ENSP00000265354	ENSP00000324560
SRF	ENSP00000354487
ENSP00000265354	ENSP00000354487
SRF	ENSP00000481842
ENSP00000265354	ENSP00000481842
SRF	ENSP00000362151
ENSP00000265354	ENSP00000362151
CX40|GJA5	ENSP00000239223
ENSP00000484552	ENSP00000239223
ENSP00000310042	ENSP00000295797
ENSP00000425561	ENSP00000351905
ENSP00000425561	ENSP00000476955
ENSP00000425561	ENSP00000265717
ENSP00000425561	ENSP00000239223
ENSP00000425561	ENSP00000473348
ENSP00000425561	ENSP00000281589
ENSP00000425561	ENSP00000397563
ENSP00000425561	ENSP00000363018
ENSP00000419370	ENSP00000308275
ENSP00000419370	ENSP00000356001
ENSP00000419370	ENSP00000256722
ENSP00000419370	ENSP00000345445
ENSP00000419370	ENSP00000361084
ENSP00000260210	ENSP00000259324
ENSP00000260210	ENSP00000476955
ENSP00000260210	ENSP00000360532
ENSP00000260210	ENSP00000475615
ENSP00000260210	ENSP00000363043
ENSP00000260210	ENSP00000300026
ENSP00000260210	ENSP00000336741
ENSP00000356256	ENSP00000296786
ENSP00000356256	ENSP00000345575
ENSP00000356256	ENSP00000354499
ENSP00000356256	ENSP00000306397
ENSP00000356256	ENSP00000355566
ENSP00000356256	ENSP00000258424
ENSP00000256495	ENSP00000295797
ENSP00000256495	ENSP00000370648
ENSP00000256495	ENSP00000296233
ENSP00000256495	ENSP00000351905
ENSP00000256495	ENSP00000481842
ENSP00000256495	ENSP00000272233
ENSP00000256495	ENSP00000234590
ENSP00000358525	ENSP00000295797
ENSP00000358525	ENSP00000351905
ENSP00000368887	ENSP00000363018
ENSP00000368887	ENSP00000370968
ENSP00000368887	ENSP00000443113
ENSP00000439065	ENSP00000383118
ENSP00000439065	ENSP00000358854
ENSP00000439065	ENSP00000468367
ENSP00000439065	ENSP00000265717
ENSP00000439065	ENSP00000369127
ENSP00000439065	ENSP00000397133
ENSP00000439065	ENSP00000311083
ENSP00000439065	ENSP00000339835
ENSP00000439065	ENSP00000345575
ENSP00000439065	ENSP00000319096
ENSP00000439065	ENSP00000307078
ENSP00000439065	ENSP00000330381
ENSP00000439065	ENSP00000338533
ENSP00000439065	ENSP00000384610
ENSP00000439065	ENSP00000364464
ENSP00000364464	ENSP00000358719
ENSP00000364464	ENSP00000439065
ENSP00000364464	ENSP00000360874
ENSP00000364464	ENSP00000338533
ENSP00000355046	ENSP00000354876
ENSP00000355046	ENSP00000306397
ENSP00000355046	ENSP00000301457
ENSP00000355046	ENSP00000362873
ENSP00000355046	ENSP00000354554
ENSP00000355046	ENSP00000354665
ENSP00000266085	ENSP00000383118
ENSP00000266085	ENSP00000351905
ENSP00000266085	ENSP00000220062
ENSP00000266085	ENSP00000272233
ENSP00000484656	ENSP00000351905
ENSP00000239223	ENSP00000383118
ENSP00000239223	ENSP00000351905
ENSP00000239223	ENSP00000005178
ENSP00000239223	ENSP00000220062
ENSP00000239223	ENSP00000282388
ENSP00000239223	CX40|GJA5
ENSP00000239223	ENSP00000484552
ENSP00000239223	ENSP00000440005
ENSP00000239223	ENSP00000346255
ENSP00000239223	ENSP00000272233
ENSP00000239223	ENSP00000311083
ENSP00000239223	ENSP00000454623
ENSP00000239223	ENSP00000295797
ENSP00000239223	SRF
ENSP00000239223	ENSP00000265354
ENSP00000239223	ENSP00000296233
ENSP00000239223	ENSP00000261845
ENSP00000239223	ENSP00000222567
ENSP00000239223	ENSP00000379898
ENSP00000239223	ENSP00000425561
ENSP00000239223	ENSP00000477725
ENSP00000318821	ENSP00000440005
ENSP00000318821	ENSP00000379898
ENSP00000441065	ENSP00000358272
ENSP00000387361	ENSP00000360162
ENSP00000387361	ENSP00000283131
ENSP00000397133	ENSP00000383118
ENSP00000397133	ENSP00000265717
ENSP00000397133	ENSP00000005178
ENSP00000397133	ENSP00000220062
ENSP00000397133	ENSP00000440005
ENSP00000397133	ENSP00000439065
ENSP00000397133	ENSP00000272233
ENSP00000397133	ENSP00000360874
ENSP00000397133	ENSP00000319096
ENSP00000397133	ENSP00000261845
ENSP00000397133	ENSP00000379898
ENSP00000397133	ENSP00000262746
ENSP00000397133	ENSP00000338533
ENSP00000397133	ENSP00000384610
ENSP00000397133	ENSP00000348234
ENSP00000397133	ENSP00000234590
ENSP00000364398	ENSP00000369127
ENSP00000364398	ENSP00000363018
ENSP00000364398	ENSP00000347444
ENSP00000364398	ENSP00000362306
ENSP00000255764	ENSP00000481920
ENSP00000348234	TBX20
ENSP00000348234	ENSP00000386170
ENSP00000348234	ENSP00000265717
ENSP00000348234	ENSP00000397133
ENSP00000348234	ENSP00000358719
ENSP00000366748	ENSP00000246166
ENSP00000366748	ENSP00000357480
ENSP00000366748	ENSP00000295770
ENSP00000217456	ENSP00000363018
ENSP00000217456	ENSP00000234590
ENSP00000283147	ENSP00000383118
ENSP00000283147	ENSP00000295797
ENSP00000283147	ENSP00000351905
ENSP00000283147	ENSP00000261405
ENSP00000283147	ENSP00000363071
ENSP00000219066	ENSP00000360162
ENSP00000219066	ENSP00000397563
ENSP00000219066	ENSP00000376272
ENSP00000317214	ENSP00000383118
ENSP00000317214	ENSP00000289013
ENSP00000317214	ENSP00000362807
ENSP00000317214	ENSP00000217402
ENSP00000317214	ENSP00000261845
ENSP00000317214	ENSP00000267984
ENSP00000363616	ENSP00000262455
ENSP00000295079	ENSP00000358272
ENSP00000370968	ENSP00000339835
ENSP00000370968	ENSP00000368887
ENSP00000370968	ENSP00000356134
ENSP00000370968	ENSP00000283131
ENSP00000370968	ENSP00000360532
ENSP00000370968	ENSP00000477725
ENSP00000370968	ENSP00000443113
ENSP00000220062	ENSP00000310521
ENSP00000220062	ENSP00000468367
ENSP00000220062	ENSP00000351905
ENSP00000220062	ENSP00000265717
ENSP00000220062	ENSP00000397133
ENSP00000220062	ENSP00000381793
ENSP00000220062	ENSP00000358815
ENSP00000220062	ENSP00000223023
ENSP00000220062	ENSP00000295797
ENSP00000220062	ENSP00000266085
ENSP00000220062	ENSP00000378557
ENSP00000220062	ENSP00000354876
ENSP00000220062	ENSP00000239223
ENSP00000220062	ENSP00000261845
ENSP00000220062	ENSP00000246166
ENSP00000220062	ENSP00000267984
ENSP00000220062	ENSP00000384610
ENSP00000220062	ENSP00000477725
ENSP00000234590	ENSP00000355518
ENSP00000234590	ENSP00000256495
ENSP00000234590	ENSP00000351905
ENSP00000234590	ENSP00000397133
ENSP00000234590	ENSP00000353408
ENSP00000234590	ENSP00000282388
ENSP00000234590	ENSP00000354677
ENSP00000234590	ENSP00000366109
ENSP00000234590	ENSP00000362807
ENSP00000234590	ENSP00000445306
ENSP00000234590	ENSP00000363071
ENSP00000234590	ENSP00000262746
ENSP00000234590	ENSP00000217456
ENSP00000234590	ENSP00000255084
ENSP00000234590	ENSP00000300026
ENSP00000445306	ENSP00000389277
ENSP00000445306	ENSP00000366897
ENSP00000445306	ENSP00000296233
ENSP00000445306	ENSP00000234590
ENSP00000300026	ENSP00000260210
ENSP00000300026	ENSP00000262455
ENSP00000300026	ENSP00000266079
ENSP00000300026	ENSP00000360532
ENSP00000300026	ENSP00000005178
ENSP00000300026	ENSP00000358554
ENSP00000300026	ENSP00000440005
ENSP00000300026	ENSP00000336741
ENSP00000300026	ENSP00000366109
ENSP00000300026	ENSP00000478600
ENSP00000300026	ENSP00000475615
ENSP00000300026	ENSP00000262746
ENSP00000300026	ENSP00000345445
ENSP00000300026	ENSP00000380336
ENSP00000300026	ENSP00000234590
ENSP00000454623	ENSP00000239223
ENSP00000454623	ENSP00000351905
ENSP00000244051	ENSP00000370648
ENSP00000244051	ENSP00000360162
ENSP00000244051	ENSP00000482128
ENSP00000244051	ENSP00000283131
ENSP00000244051	ENSP00000338533
ENSP00000244051	ENSP00000324560
ENSP00000244051	ENSP00000449784
ENSP00000376272	ENSP00000360162
ENSP00000376272	ENSP00000360532
ENSP00000376272	ENSP00000216038
ENSP00000376272	ENSP00000219066
ENSP00000376272	ENSP00000229595
ENSP00000376272	ENSP00000283131
ENSP00000376272	ENSP00000262746
ENSP00000376272	ENSP00000363018
ENSP00000345575	ENSP00000262455
ENSP00000345575	ENSP00000360532
ENSP00000345575	ENSP00000369127
ENSP00000345575	ENSP00000439065
ENSP00000345575	ENSP00000360874
ENSP00000345575	ENSP00000359727
ENSP00000345575	ENSP00000356256
ENSP00000345575	ENSP00000338533
ENSP00000296233	ENSP00000256495
ENSP00000296233	ENSP00000360293
ENSP00000296233	ENSP00000005178
ENSP00000296233	ENSP00000272233
ENSP00000296233	SRF
ENSP00000296233	ENSP00000265354
ENSP00000296233	ENSP00000305372
ENSP00000296233	ENSP00000482027
ENSP00000296233	ENSP00000239223
ENSP00000296233	ENSP00000261845
ENSP00000296233	ENSP00000445306
ENSP00000296233	ENSP00000330381
ENSP00000445077	ENSP00000360162
ENSP00000445077	ENSP00000283131
ENSP00000445077	ENSP00000360532
ENSP00000445077	ENSP00000358814
ENSP00000356001	ENSP00000387111
ENSP00000356001	ENSP00000308275
ENSP00000356001	ENSP00000419370
ENSP00000356001	ENSP00000361084
ENSP00000353408	ENSP00000352264
ENSP00000353408	ENSP00000383118
ENSP00000353408	ENSP00000295797
ENSP00000353408	SRF
ENSP00000353408	ENSP00000265354
ENSP00000353408	ENSP00000319096
ENSP00000353408	ENSP00000415840
ENSP00000353408	ENSP00000307078
ENSP00000353408	ENSP00000440005
ENSP00000353408	ENSP00000272233
ENSP00000353408	ENSP00000234590
ENSP00000387111	ENSP00000308275
ENSP00000387111	ENSP00000356001
ENSP00000387111	ENSP00000361084
ENSP00000319096	ENSP00000383118
ENSP00000319096	ENSP00000310521
ENSP00000319096	ENSP00000289013
ENSP00000319096	ENSP00000468367
ENSP00000319096	ENSP00000364579
ENSP00000319096	ENSP00000265717
ENSP00000319096	ENSP00000397133
ENSP00000319096	ENSP00000353408
ENSP00000319096	ENSP00000440005
ENSP00000319096	ENSP00000439065
ENSP00000319096	ENSP00000272233
ENSP00000319096	ENSP00000223023
ENSP00000319096	ENSP00000295797
ENSP00000319096	SRF
ENSP00000319096	ENSP00000265354
ENSP00000319096	ENSP00000378557
ENSP00000319096	ENSP00000354876
ENSP00000319096	ENSP00000261845
ENSP00000319096	ENSP00000246166
ENSP00000319096	ENSP00000267984
ENSP00000319096	ENSP00000307078
ENSP00000319096	ENSP00000384610
ENSP00000319096	ENSP00000477725
ENSP00000272233	ENSP00000355518
ENSP00000272233	ENSP00000256495
ENSP00000272233	ENSP00000383118
ENSP00000272233	ENSP00000310521
ENSP00000272233	ENSP00000289013
ENSP00000272233	ENSP00000290541
ENSP00000272233	ENSP00000468367
ENSP00000272233	ENSP00000351905
ENSP00000272233	ENSP00000364579
ENSP00000272233	ENSP00000265717
ENSP00000272233	ENSP00000005178
ENSP00000272233	ENSP00000369127
ENSP00000272233	ENSP00000397133
ENSP00000272233	ENSP00000353408
ENSP00000272233	ENSP00000381793
ENSP00000272233	ENSP00000175091
ENSP00000272233	ENSP00000223023
ENSP00000272233	ENSP00000295797
ENSP00000272233	ENSP00000266085
ENSP00000272233	SRF
ENSP00000272233	ENSP00000265354
ENSP00000272233	ENSP00000319096
ENSP00000272233	ENSP00000305372
ENSP00000272233	ENSP00000378557
ENSP00000272233	ENSP00000354876
ENSP00000272233	ENSP00000239223
ENSP00000272233	ENSP00000296233
ENSP00000272233	ENSP00000261845
ENSP00000272233	ENSP00000246166
ENSP00000272233	ENSP00000307078
ENSP00000272233	ENSP00000209884
ENSP00000272233	ENSP00000384610
ENSP00000272233	ENSP00000477725
ENSP00000411073	ENSP00000283131
ENSP00000354677	ENSP00000262455
ENSP00000354677	ENSP00000265174
ENSP00000354677	ENSP00000262746
ENSP00000354677	ENSP00000358719
ENSP00000354677	ENSP00000234590
ENSP00000369611	ENSP00000361245
ENSP00000282388	ENSP00000358854
ENSP00000282388	ENSP00000364579
ENSP00000282388	ENSP00000440005
ENSP00000282388	ENSP00000239223
ENSP00000282388	ENSP00000261845
ENSP00000282388	ENSP00000262746
ENSP00000282388	ENSP00000234590
ENSP00000354982	ENSP00000354876
ENSP00000354982	ENSP00000354499
ENSP00000354982	ENSP00000306397
ENSP00000354982	ENSP00000354554
ENSP00000354982	ENSP00000258424
ENSP00000246166	ENSP00000383118
ENSP00000246166	ENSP00000319096
ENSP00000246166	ENSP00000360162
ENSP00000246166	ENSP00000261845
ENSP00000246166	ENSP00000283131
ENSP00000246166	ENSP00000379898
ENSP00000246166	ENSP00000220062
ENSP00000246166	ENSP00000354468
ENSP00000246166	ENSP00000366748
ENSP00000246166	ENSP00000440005
ENSP00000246166	ENSP00000272233
ENSP00000216038	ENSP00000360532
ENSP00000216038	ENSP00000376272
ENSP00000300146	ENSP00000339835
ENSP00000300146	ENSP00000383118
ENSP00000300146	ENSP00000336783
ENSP00000300146	ENSP00000281589
ENSP00000300146	ENSP00000476955
ENSP00000300146	ENSP00000379898
ENSP00000300146	ENSP00000363018
ENSP00000300146	ENSP00000229195
ENSP00000300146	ENSP00000362306
ENSP00000300146	ENSP00000440005
ENSP00000011619	ENSP00000383118
ENSP00000011619	TBX20
ENSP00000011619	ENSP00000386170
ENSP00000011619	ENSP00000360532
ENSP00000011619	ENSP00000324560
ENSP00000302562	ENSP00000449784
ENSP00000242719	ENSP00000290541
ENSP00000242719	ENSP00000481920
ENSP00000242719	ENSP00000229595
ENSP00000389277	ENSP00000445306
ENSP00000363603	ENSP00000308275
ENSP00000362306	ENSP00000468367
ENSP00000362306	ENSP00000369127
ENSP00000362306	ENSP00000347444
ENSP00000362306	ENSP00000361245
ENSP00000362306	ENSP00000300146
ENSP00000362306	ENSP00000336783
ENSP00000362306	ENSP00000281589
ENSP00000362306	ENSP00000397563
ENSP00000362306	ENSP00000379898
ENSP00000362306	ENSP00000363018
ENSP00000362306	ENSP00000364398
ENSP00000359942	ENSP00000477725
ENSP00000341214	ENSP00000339835
ENSP00000341214	ENSP00000468367
ENSP00000341214	ENSP00000229595
ENSP00000341214	ENSP00000363018
ENSP00000432279	ENSP00000217402
ENSP00000432279	ENSP00000289013
ENSP00000432279	ENSP00000468367
ENSP00000432279	ENSP00000281589
ENSP00000432279	ENSP00000416418
ENSP00000025301	ENSP00000265717
ENSP00000312107	ENSP00000310521
ENSP00000312107	ENSP00000296786
ENSP00000307078	ENSP00000383118
ENSP00000307078	ENSP00000468367
ENSP00000307078	ENSP00000360532
ENSP00000307078	ENSP00000265717
ENSP00000307078	ENSP00000353408
ENSP00000307078	ENSP00000440005
ENSP00000307078	ENSP00000439065
ENSP00000307078	ENSP00000272233
ENSP00000307078	ENSP00000336741
ENSP00000307078	ENSP00000295797
ENSP00000307078	ENSP00000319096
ENSP00000307078	ENSP00000378557
ENSP00000307078	ENSP00000261845
ENSP00000307078	ENSP00000283131
ENSP00000307078	ENSP00000379898
ENSP00000307078	ENSP00000324560
ENSP00000307078	ENSP00000477725
ENSP00000366109	ENSP00000363071
ENSP00000366109	ENSP00000234590
ENSP00000366109	ENSP00000300026
ENSP00000414904	ENSP00000369127
ENSP00000414904	ENSP00000415840
ENSP00000366934	ENSP00000358854
ENSP00000281589	ENSP00000482128
ENSP00000281589	ENSP00000476955
ENSP00000281589	ENSP00000347444
ENSP00000281589	ENSP00000362306
ENSP00000281589	ENSP00000336741
ENSP00000281589	ENSP00000443113
ENSP00000281589	ENSP00000300146
ENSP00000281589	ENSP00000378557
ENSP00000281589	ENSP00000382328
ENSP00000281589	ENSP00000336783
ENSP00000281589	ENSP00000040877
ENSP00000281589	ENSP00000397563
ENSP00000281589	ENSP00000363018
ENSP00000281589	ENSP00000229195
ENSP00000281589	ENSP00000432279
ENSP00000281589	ENSP00000425561
ENSP00000361857	ENSP00000360162
ENSP00000361857	ENSP00000283131
ENSP00000363071	ENSP00000468367
ENSP00000363071	ENSP00000347444
ENSP00000363071	ENSP00000366109
ENSP00000363071	ENSP00000261845
ENSP00000363071	ENSP00000283147
ENSP00000363071	ENSP00000234590
ENSP00000359539	ENSP00000355518
ENSP00000359539	ENSP00000362873
ENSP00000359539	ENSP00000234454
ENSP00000464258	ENSP00000295797
ENSP00000473348	ENSP00000262455
ENSP00000473348	ENSP00000256722
ENSP00000473348	ENSP00000255084
ENSP00000473348	ENSP00000425561
ENSP00000481842	ENSP00000339835
ENSP00000481842	ENSP00000256495
ENSP00000481842	SRF
ENSP00000481842	ENSP00000265354
ENSP00000481842	ENSP00000357348
ENSP00000481842	ENSP00000283131
ENSP00000481842	ENSP00000266079
ENSP00000481842	ENSP00000360532
ENSP00000481842	ENSP00000369127
ENSP00000481842	ENSP00000380336
ENSP00000352264	ENSP00000223023
ENSP00000352264	ENSP00000383118
ENSP00000352264	ENSP00000353408
ENSP00000352264	ENSP00000440005
ENSP00000234454	ENSP00000262455
ENSP00000234454	ENSP00000480004
ENSP00000234454	ENSP00000358814
ENSP00000234454	ENSP00000262746
ENSP00000234454	ENSP00000359539
ENSP00000384610	ENSP00000383118
ENSP00000384610	ENSP00000468367
ENSP00000384610	ENSP00000005178
ENSP00000384610	ENSP00000220062
ENSP00000384610	ENSP00000397133
ENSP00000384610	ENSP00000318351
ENSP00000384610	ENSP00000440005
ENSP00000384610	ENSP00000439065
ENSP00000384610	ENSP00000272233
ENSP00000384610	ENSP00000360874
ENSP00000384610	ENSP00000319096
ENSP00000384610	ENSP00000261845
ENSP00000384610	ENSP00000379898
ENSP00000384610	ENSP00000338533
ENSP00000261845	ENSP00000383118
ENSP00000261845	ENSP00000351905
ENSP00000261845	ENSP00000317214
ENSP00000261845	ENSP00000360532
ENSP00000261845	ENSP00000265717
ENSP00000261845	ENSP00000005178
ENSP00000261845	ENSP00000220062
ENSP00000261845	ENSP00000354468
ENSP00000261845	ENSP00000369127
ENSP00000261845	ENSP00000356070
ENSP00000261845	ENSP00000397133
ENSP00000261845	ENSP00000282388
ENSP00000261845	ENSP00000371155
ENSP00000261845	ENSP00000440005
ENSP00000261845	ENSP00000366897
ENSP00000261845	ENSP00000346255
ENSP00000261845	ENSP00000272233
ENSP00000261845	ENSP00000336741
ENSP00000261845	ENSP00000295797
ENSP00000261845	ENSP00000361245
ENSP00000261845	SRF
ENSP00000261845	ENSP00000265354
ENSP00000261845	ENSP00000319096
ENSP00000261845	ENSP00000378557
ENSP00000261845	ENSP00000239223
ENSP00000261845	ENSP00000296233
ENSP00000261845	ENSP00000246166
ENSP00000261845	ENSP00000283131
ENSP00000261845	ENSP00000307078
ENSP00000261845	ENSP00000275820
ENSP00000261845	ENSP00000379898
ENSP00000261845	ENSP00000363071
ENSP00000261845	ENSP00000262746
ENSP00000261845	ENSP00000330381
ENSP00000261845	ENSP00000338533
ENSP00000261845	ENSP00000273317
ENSP00000261845	ENSP00000384610
ENSP00000261845	ENSP00000416418
ENSP00000261845	ENSP00000477725
ENSP00000415840	ENSP00000468367
ENSP00000415840	ENSP00000369127
ENSP00000415840	ENSP00000353408
ENSP00000415840	ENSP00000414904
ENSP00000415840	ENSP00000338533
ENSP00000415840	ENSP00000324560
ENSP00000339835	ENSP00000310521
ENSP00000339835	ENSP00000358854
ENSP00000339835	ENSP00000468367
ENSP00000339835	ENSP00000360162
ENSP00000339835	ENSP00000343002
ENSP00000339835	ENSP00000439065
ENSP00000339835	ENSP00000370968
ENSP00000339835	ENSP00000360874
ENSP00000339835	ENSP00000300146
ENSP00000339835	ENSP00000229595
ENSP00000339835	ENSP00000283131
ENSP00000339835	ENSP00000264108
ENSP00000339835	ENSP00000358307
ENSP00000339835	ENSP00000341214
ENSP00000339835	ENSP00000330381
ENSP00000339835	ENSP00000338533
ENSP00000339835	ENSP00000481842
ENSP00000262455	ENSP00000248958
ENSP00000262455	ENSP00000363616
ENSP00000262455	ENSP00000369127
ENSP00000262455	ENSP00000234454
ENSP00000262455	ENSP00000354677
ENSP00000262455	ENSP00000345575
ENSP00000262455	ENSP00000354876
ENSP00000262455	ENSP00000473348
ENSP00000262455	ENSP00000358814
ENSP00000262455	ENSP00000262746
ENSP00000262455	ENSP00000300026
ENSP00000262455	ENSP00000477725
ENSP00000379898	ENSP00000310521
ENSP00000379898	ENSP00000468367
ENSP00000379898	ENSP00000351905
ENSP00000379898	ENSP00000364579
ENSP00000379898	ENSP00000265717
ENSP00000379898	ENSP00000369127
ENSP00000379898	ENSP00000397133
ENSP00000379898	ENSP00000362306
ENSP00000379898	ENSP00000223023
ENSP00000379898	ENSP00000300146
ENSP00000379898	ENSP00000378557
ENSP00000379898	ENSP00000354876
ENSP00000379898	ENSP00000239223
ENSP00000379898	ENSP00000261845
ENSP00000379898	ENSP00000246166
ENSP00000379898	ENSP00000225235
ENSP00000379898	ENSP00000318821
ENSP00000379898	ENSP00000307078
ENSP00000379898	ENSP00000384610
ENSP00000379898	ENSP00000477725
ENSP00000354876	ENSP00000383118
ENSP00000354876	ENSP00000319096
ENSP00000354876	ENSP00000262455
ENSP00000354876	ENSP00000354499
ENSP00000354876	ENSP00000306397
ENSP00000354876	ENSP00000354982
ENSP00000354876	ENSP00000379898
ENSP00000354876	ENSP00000220062
ENSP00000354876	ENSP00000355046
ENSP00000354876	ENSP00000440005
ENSP00000354876	ENSP00000354554
ENSP00000354876	ENSP00000272233
ENSP00000354876	ENSP00000258424
ENSP00000362151	ENSP00000347710
ENSP00000362151	ENSP00000295797
ENSP00000362151	SRF
ENSP00000362151	ENSP00000265354
ENSP00000308275	ENSP00000419370
ENSP00000308275	ENSP00000387111
ENSP00000308275	ENSP00000363603
ENSP00000308275	ENSP00000361084
ENSP00000308275	ENSP00000356001
ENSP00000308275	SRF
ENSP00000308275	ENSP00000265354
ENSP00000338533	ENSP00000310521
ENSP00000338533	ENSP00000358854
ENSP00000338533	ENSP00000468367
ENSP00000338533	ENSP00000265717
ENSP00000338533	ENSP00000369127
ENSP00000338533	ENSP00000397133
ENSP00000338533	ENSP00000439065
ENSP00000338533	ENSP00000311083
ENSP00000338533	ENSP00000339835
ENSP00000338533	ENSP00000361245
ENSP00000338533	ENSP00000345575
ENSP00000338533	ENSP00000415840
ENSP00000338533	ENSP00000261845
ENSP00000338533	ENSP00000283131
ENSP00000338533	ENSP00000330381
ENSP00000338533	ENSP00000244051
ENSP00000338533	ENSP00000384610
ENSP00000338533	ENSP00000364464
TBX20	SRF
TBX20	ENSP00000011619
ENSP00000386170	ENSP00000011619
TBX20	ENSP00000360162
ENSP00000386170	ENSP00000360162
TBX20	ENSP00000283131
ENSP00000386170	ENSP00000283131
TBX20	ENSP00000261405
ENSP00000386170	ENSP00000261405
TBX20	ENSP00000348234
ENSP00000386170	ENSP00000348234
ENSP00000343002	ENSP00000339835
ENSP00000397563	ENSP00000482128
ENSP00000397563	ENSP00000476955
ENSP00000397563	ENSP00000362306
ENSP00000397563	ENSP00000219066
ENSP00000397563	ENSP00000336741
ENSP00000397563	ENSP00000443113
ENSP00000397563	ENSP00000229595
ENSP00000397563	ENSP00000281589
ENSP00000397563	ENSP00000425561
ENSP00000358554	ENSP00000360532
ENSP00000358554	ENSP00000475615
ENSP00000358554	ENSP00000300026
ENSP00000358554	ENSP00000336741
ENSP00000476955	ENSP00000260210
ENSP00000476955	ENSP00000300146
ENSP00000476955	ENSP00000281589
ENSP00000476955	ENSP00000259324
ENSP00000476955	ENSP00000397563
ENSP00000476955	ENSP00000266079
ENSP00000476955	ENSP00000360532
ENSP00000476955	ENSP00000475615
ENSP00000476955	ENSP00000369127
ENSP00000476955	ENSP00000229195
ENSP00000476955	ENSP00000425561
ENSP00000476955	ENSP00000363043
ENSP00000476955	ENSP00000336741
ENSP00000476955	ENSP00000443113
ENSP00000361245	ENSP00000296786
ENSP00000361245	ENSP00000289013
ENSP00000361245	ENSP00000290541
ENSP00000361245	ENSP00000358854
ENSP00000361245	ENSP00000360162
ENSP00000361245	ENSP00000265717
ENSP00000361245	ENSP00000369127
ENSP00000361245	ENSP00000358719
ENSP00000361245	ENSP00000358815
ENSP00000361245	ENSP00000392466
ENSP00000361245	ENSP00000362306
ENSP00000361245	ENSP00000346255
ENSP00000361245	ENSP00000369611
ENSP00000361245	ENSP00000223023
ENSP00000361245	ENSP00000378557
ENSP00000361245	ENSP00000261845
ENSP00000361245	ENSP00000283131
ENSP00000361245	ENSP00000338533
ENSP00000361245	ENSP00000449784
ENSP00000361245	ENSP00000477725
ENSP00000259324	ENSP00000260210
ENSP00000259324	ENSP00000476955
ENSP00000259324	ENSP00000266079
ENSP00000259324	ENSP00000360532
ENSP00000259324	ENSP00000336741
ENSP00000259324	ENSP00000475615
ENSP00000359675	ENSP00000305372
ENSP00000355996	ENSP00000337701
ENSP00000306397	ENSP00000355518
ENSP00000306397	ENSP00000296786
ENSP00000306397	ENSP00000354876
ENSP00000306397	ENSP00000354499
ENSP00000306397	ENSP00000354982
ENSP00000306397	ENSP00000356256
ENSP00000306397	ENSP00000301457
ENSP00000306397	ENSP00000362873
ENSP00000306397	ENSP00000355046
ENSP00000306397	ENSP00000233710
ENSP00000306397	ENSP00000354554
ENSP00000306397	ENSP00000354665
ENSP00000306397	ENSP00000358272
ENSP00000306397	ENSP00000258424
ENSP00000380336	ENSP00000266079
ENSP00000380336	ENSP00000481842
ENSP00000380336	ENSP00000300026
ENSP00000336783	ENSP00000363018
ENSP00000336783	ENSP00000229195
ENSP00000336783	ENSP00000300146
ENSP00000336783	ENSP00000362306
ENSP00000336783	ENSP00000281589
ENSP00000383118	ENSP00000352264
ENSP00000383118	ENSP00000355518
ENSP00000383118	ENSP00000310521
ENSP00000383118	ENSP00000289013
ENSP00000383118	ENSP00000468367
ENSP00000383118	ENSP00000354499
ENSP00000383118	ENSP00000351905
ENSP00000383118	ENSP00000364579
ENSP00000383118	ENSP00000317214
ENSP00000383118	ENSP00000265717
ENSP00000383118	ENSP00000360777
ENSP00000383118	ENSP00000369127
ENSP00000383118	ENSP00000397133
ENSP00000383118	ENSP00000353408
ENSP00000383118	ENSP00000347710
ENSP00000383118	ENSP00000439065
ENSP00000383118	ENSP00000272233
ENSP00000383118	ENSP00000223023
ENSP00000383118	ENSP00000295797
ENSP00000383118	ENSP00000266085
ENSP00000383118	SRF
ENSP00000383118	ENSP00000265354
ENSP00000383118	ENSP00000319096
ENSP00000383118	ENSP00000300146
ENSP00000383118	ENSP00000378557
ENSP00000383118	ENSP00000354876
ENSP00000383118	ENSP00000011619
ENSP00000383118	ENSP00000239223
ENSP00000383118	ENSP00000261845
ENSP00000383118	ENSP00000246166
ENSP00000383118	ENSP00000307078
ENSP00000383118	ENSP00000283147
ENSP00000383118	ENSP00000262746
ENSP00000383118	ENSP00000273317
ENSP00000383118	ENSP00000384610
ENSP00000383118	ENSP00000477725
ENSP00000175091	ENSP00000272233
ENSP00000295797	ENSP00000256495
ENSP00000295797	ENSP00000383118
ENSP00000295797	ENSP00000468367
ENSP00000295797	ENSP00000482128
ENSP00000295797	ENSP00000265717
ENSP00000295797	ENSP00000220062
ENSP00000295797	ENSP00000360777
ENSP00000295797	ENSP00000310042
ENSP00000295797	ENSP00000353408
ENSP00000295797	ENSP00000358815
ENSP00000295797	ENSP00000346255
ENSP00000295797	ENSP00000358525
ENSP00000295797	ENSP00000272233
ENSP00000295797	ENSP00000223023
ENSP00000295797	ENSP00000319096
ENSP00000295797	ENSP00000378557
ENSP00000295797	ENSP00000239223
ENSP00000295797	ENSP00000261845
ENSP00000295797	ENSP00000464258
ENSP00000295797	ENSP00000307078
ENSP00000295797	ENSP00000283147
ENSP00000295797	ENSP00000362151
ENSP00000295797	ENSP00000477725
ENSP00000392466	ENSP00000361245
ENSP00000392466	ENSP00000360162
ENSP00000392466	ENSP00000283131
ENSP00000392466	ENSP00000366897
ENSP00000443113	ENSP00000368887
ENSP00000443113	ENSP00000281589
ENSP00000443113	ENSP00000476955
ENSP00000443113	ENSP00000397563
ENSP00000443113	ENSP00000363018
ENSP00000443113	ENSP00000370968
ENSP00000243903	ENSP00000360162
ENSP00000243903	ENSP00000283131
mir-192	ENSP00000005178
mir-192	ENSP00000352264
mir-192	ENSP00000359942
mir-192	ENSP00000421315
mir-192	ENSP00000237281
mir-192	ENSP00000358554
mir-192	ENSP00000300026
mir-192	ENSP00000025301
mir-192	ENSP00000378557
mir-192	ENSP00000439068
mir-192	ENSP00000370648
mir-192	ENSP00000469888
mir-192	ENSP00000339976
mir-192	ENSP00000366748
mir-192	ENSP00000440945
mir-192	ENSP00000485663
mir-192	ENSP00000356001
mir-192	ENSP00000381793
let-7	ENSP00000369274
let-7	ENSP00000379057
let-7	ENSP00000261845
let-7	ENSP00000316598
let-7	ENSP00000354982
let-7	ENSP00000359675
let-7	ENSP00000358815
let-7	ENSP00000363162
let-7	ENSP00000338533
let-7	ENSP00000369127
let-7	ENSP00000358525
let-7	ENSP00000363616
let-7	ENSP00000464258
let-7	ENSP00000356001
let-7	ENSP00000473348
mir-1	ENSP00000289013
mir-1	ENSP00000352264
mir-1	ENSP00000357348
mir-1	ENSP00000266085
mir-1	ENSP00000311083
mir-1	ENSP00000299192
mir-1	ENSP00000025301
mir-1	ENSP00000425561
mir-1	ENSP00000255084
mir-1	ENSP00000441065
mir-1	ENSP00000439068
mir-1	ENSP00000473290
mir-1	ENSP00000366109
mir-1	ENSP00000260210
mir-1	ENSP00000356791
mir-1	ENSP00000482027
mir-1	ENSP00000364579
mir-1	ENSP00000303129
mir-1	ENSP00000421315
mir-1	ENSP00000345848
mir-1	ENSP00000218340
mir-1	ENSP00000336741
mir-1	ENSP00000359171
mir-1	ENSP00000290354
mir-1	ENSP00000360293
mir-1	ENSP00000347710
mir-1	ENSP00000363616
mir-1	TBX20
mir-1	ENSP00000464258
mir-1	ENSP00000351905
mir-10	ENSP00000369274
mir-10	ENSP00000379057
mir-10	ENSP00000319096
mir-10	ENSP00000346255
mir-10	ENSP00000360162
mir-10	ENSP00000246166
mir-10	ENSP00000378557
mir-10	ENSP00000354468
mir-10	ENSP00000300784
mir-10	ENSP00000360777
mir-10	ENSP00000356134
mir-10	ENSP00000290354
mir-10	ENSP00000363162
mir-10	ENSP00000370984
mir-10	ENSP00000359942
mir-10	ENSP00000209884
mir-10	ENSP00000283131
mir-10	ENSP00000425561
mir-10	ENSP00000370648
mir-10	ENSP00000414904
mir-10	ENSP00000260210
mir-10	ENSP00000482128
mir-10	ENSP00000361857
mir-10	ENSP00000373627
mir-10	ENSP00000359539
mir-10	ENSP00000473348
mir-10	ENSP00000351905
mir-10	ENSP00000381793
mir-10	ENSP00000352264
mir-10	ENSP00000266085
mir-10	ENSP00000362135
mir-10	ENSP00000441065
mir-10	ENSP00000339835
mir-10	ENSP00000387361
mir-10	ENSP00000255084
mir-10	ENSP00000478061
mir-10	ENSP00000218867
mir-10	ENSP00000363616
mir-10	ENSP00000266079
mir-10	ENSP00000377357
mir-10	ENSP00000264108
mir-10	ENSP00000234590
mir-10	ENSP00000356070
mir-10	ENSP00000445306
mir-10	ENSP00000358307
mir-10	ENSP00000301738
mir-10	ENSP00000476955
mir-10	ENSP00000259324
mir-10	ENSP00000322061
mir-10	ENSP00000358854
mir-10	ENSP00000481920
mir-10	ENSP00000295770
mir-10	ENSP00000440945
mir-101	ENSP00000346255
mir-101	ENSP00000316598
mir-101	ENSP00000360162
mir-101	ENSP00000318128
mir-101	ENSP00000363043
mir-101	ENSP00000282388
mir-101	ENSP00000378557
mir-101	ENSP00000368414
mir-101	ENSP00000354468
mir-101	ENSP00000358815
mir-101	ENSP00000269593
mir-101	ENSP00000360532
mir-101	ENSP00000356134
mir-101	ENSP00000482027
mir-101	ENSP00000373669
mir-101	ENSP00000267984
mir-101	ENSP00000355672
mir-101	ENSP00000262746
mir-101	ENSP00000485663
mir-101	ENSP00000233710
mir-101	ENSP00000341214
mir-101	ENSP00000283131
mir-101	ENSP00000310042
mir-101	ENSP00000025301
mir-101	ENSP00000312107
mir-101	ENSP00000290354
mir-101	ENSP00000425561
mir-101	ENSP00000356791
mir-101	ENSP00000318607
mir-101	ENSP00000482128
mir-101	ENSP00000359539
mir-101	ENSP00000258424
mir-101	ENSP00000439065
mir-101	ENSP00000464258
mir-101	ENSP00000381793
mir-101	ENSP00000295079
mir-101	ENSP00000415840
mir-101	ENSP00000379898
mir-101	ENSP00000364579
mir-101	ENSP00000421315
mir-101	ENSP00000338533
mir-101	ENSP00000317214
mir-101	ENSP00000342858
mir-101	ENSP00000363616
mir-101	TBX20
mir-101	ENSP00000005178
mir-101	ENSP00000354487
mir-101	ENSP00000357348
mir-101	ENSP00000397563
mir-101	ENSP00000356070
mir-101	ENSP00000358554
mir-101	ENSP00000445306
mir-101	ENSP00000358307
mir-101	ENSP00000481920
mir-101	ENSP00000306397
mir-101	ENSP00000355632
mir-101	ENSP00000369127
mir-101	ENSP00000443113
mir-103	ENSP00000343002
mir-103	ENSP00000257515
mir-103	ENSP00000352264
mir-103	ENSP00000234454
mir-103	ENSP00000357348
mir-103	ENSP00000266085
mir-103	ENSP00000346255
mir-103	ENSP00000415115
mir-103	ENSP00000358554
mir-103	ENSP00000310042
mir-103	ENSP00000244051
mir-103	ENSP00000290354
mir-103	ENSP00000322061
mir-103	ENSP00000342858
mir-103	ENSP00000345575
mir-103	ENSP00000360593
mir-103	ENSP00000477725
mir-103	SRF
mir-103	ENSP00000260210
mir-103	ENSP00000356791
mir-103	ENSP00000482128
mir-103	ENSP00000264779
mir-103	ENSP00000364579
mir-103	ENSP00000366748
mir-103	ENSP00000370984
mir-103	ENSP00000421315
mir-103	ENSP00000338533
mir-103	ENSP00000359539
mir-103	ENSP00000256495
mir-103	ENSP00000347444
mir-103	ENSP00000258424
mir-103	ENSP00000363616
mir-103	ENSP00000358525
mir-103	ENSP00000392466
mir-103	ENSP00000445077
mir-103	ENSP00000318066
mir-103	ENSP00000473348
mir-103	ENSP00000351905
mir-103	ENSP00000381793
mir-122	ENSP00000337701
mir-122	ENSP00000295079
mir-122	ENSP00000415115
mir-122	ENSP00000263556
mir-122	ENSP00000244051
mir-122	ENSP00000414904
mir-122	SRF
mir-122	ENSP00000290354
mir-122	ENSP00000264779
mir-122	ENSP00000421315
mir-122	ENSP00000359171
mir-122	ENSP00000445077
mir-124	ENSP00000353408
mir-124	ENSP00000379057
mir-124	ENSP00000362873
mir-124	ENSP00000346255
mir-124	ENSP00000454945
mir-124	ENSP00000246166
mir-124	ENSP00000378557
mir-124	ENSP00000358815
mir-124	ENSP00000300146
mir-124	ENSP00000477725
mir-124	SRF
mir-124	ENSP00000290354
mir-124	ENSP00000482027
mir-124	ENSP00000360293
mir-124	ENSP00000355672
mir-124	ENSP00000346959
mir-124	ENSP00000296564
mir-124	ENSP00000263556
mir-124	ENSP00000336800
mir-124	ENSP00000419370
mir-124	ENSP00000318607
mir-124	ENSP00000359539
mir-124	ENSP00000363071
mir-124	ENSP00000473348
mir-124	ENSP00000351905
mir-124	ENSP00000295079
mir-124	ENSP00000234454
mir-124	ENSP00000266085
mir-124	ENSP00000299192
mir-124	ENSP00000255084
mir-124	ENSP00000441065
mir-124	ENSP00000371221
mir-124	ENSP00000379898
mir-124	ENSP00000255764
mir-124	ENSP00000364579
mir-124	ENSP00000366748
mir-124	ENSP00000283147
mir-124	ENSP00000273317
mir-124	ENSP00000005178
mir-124	ENSP00000343002
mir-124	ENSP00000445306
mir-124	ENSP00000296233
mir-124	ENSP00000481920
mir-124	ENSP00000295797
mir-124	ENSP00000040663
mir-126	ENSP00000439065
mir-128	ENSP00000005178
mir-128	ENSP00000354487
mir-128	ENSP00000369274
mir-128	ENSP00000346959
mir-128	ENSP00000337701
mir-128	ENSP00000295079
mir-128	ENSP00000379057
mir-128	ENSP00000266085
mir-128	ENSP00000346255
mir-128	ENSP00000220062
mir-128	ENSP00000261845
mir-128	ENSP00000324560
mir-128	ENSP00000301738
mir-128	ENSP00000312107
mir-128	ENSP00000364346
mir-128	ENSP00000282388
mir-128	ENSP00000441065
mir-128	ENSP00000339835
mir-128	ENSP00000480004
mir-128	ENSP00000354468
mir-128	ENSP00000358815
mir-128	ENSP00000322061
mir-128	ENSP00000358854
mir-128	ENSP00000269593
mir-128	ENSP00000473290
mir-128	ENSP00000370648
mir-128	ENSP00000360532
mir-128	ENSP00000371155
mir-128	ENSP00000255084
mir-128	ENSP00000379898
mir-128	ENSP00000338533
mir-128	ENSP00000290354
mir-128	ENSP00000373669
mir-128	ENSP00000363616
mir-128	ENSP00000445077
mir-128	TBX20
mir-128	ENSP00000443113
mir-128	ENSP00000273317
mir-128	ENSP00000363603
mir-128	ENSP00000040663
mir-129	ENSP00000257515
mir-129	ENSP00000379057
mir-129	ENSP00000319096
mir-129	ENSP00000346255
mir-129	ENSP00000360162
mir-129	ENSP00000307305
mir-129	ENSP00000354982
mir-129	ENSP00000246166
mir-129	ENSP00000216038
mir-129	ENSP00000378557
mir-129	ENSP00000354468
mir-129	ENSP00000269593
mir-129	ENSP00000477725
mir-129	ENSP00000469888
mir-129	ENSP00000482027
mir-129	ENSP00000355566
mir-129	ENSP00000233710
mir-129	ENSP00000346959
mir-129	ENSP00000359942
mir-129	ENSP00000263556
mir-129	ENSP00000283131
mir-129	ENSP00000310042
mir-129	ENSP00000360874
mir-129	ENSP00000425561
mir-129	ENSP00000449784
mir-129	ENSP00000339976
mir-129	ENSP00000318607
mir-129	ENSP00000482128
mir-129	ENSP00000290354
mir-129	ENSP00000359539
mir-129	ENSP00000363071
mir-129	ENSP00000468367
mir-129	ENSP00000415968
mir-129	ENSP00000352264
mir-129	ENSP00000266085
mir-129	ENSP00000261845
mir-129	ENSP00000255084
mir-129	ENSP00000339835
mir-129	ENSP00000361084
mir-129	SMAD1
mir-129	ENSP00000382328
mir-129	ENSP00000379898
mir-129	ENSP00000362151
mir-129	ENSP00000308275
mir-129	ENSP00000338533
mir-129	ENSP00000273317
mir-129	ENSP00000377357
mir-129	ENSP00000264108
mir-129	ENSP00000357348
mir-129	ENSP00000480890
mir-129	ENSP00000358554
mir-129	ENSP00000358307
mir-129	ENSP00000364683
mir-129	ENSP00000244051
mir-129	ENSP00000259324
mir-129	ENSP00000345575
mir-129	ENSP00000297857
mir-129	ENSP00000481920
mir-129	ENSP00000440945
mir-129	ENSP00000295797
mir-129	ENSP00000347188
mir-130	ENSP00000346255
mir-130	ENSP00000360162
mir-130	ENSP00000354677
mir-130	ENSP00000246166
mir-130	ENSP00000378557
mir-130	ENSP00000358815
mir-130	ENSP00000300784
mir-130	ENSP00000469888
mir-130	ENSP00000264779
mir-130	ENSP00000373669
mir-130	ENSP00000347444
mir-130	ENSP00000363603
mir-130	ENSP00000346959
mir-130	ENSP00000336800
mir-130	ENSP00000416418
mir-130	ENSP00000312107
mir-130	ENSP00000290354
mir-130	ENSP00000425561
mir-130	ENSP00000370648
mir-130	ENSP00000339976
mir-130	ENSP00000482128
mir-130	ENSP00000356256
mir-130	ENSP00000359539
mir-130	ENSP00000363071
mir-130	ENSP00000473348
mir-130	ENSP00000351905
mir-130	ENSP00000381793
mir-130	ENSP00000352264
mir-130	ENSP00000415840
mir-130	ENSP00000387361
mir-130	ENSP00000364398
mir-130	ENSP00000225235
mir-130	ENSP00000262455
mir-130	ENSP00000379898
mir-130	ENSP00000364579
mir-130	ENSP00000362151
[truncated: 1,805 more rows]

## Sheet: Table_S8
Table_S8. Centrality analysis and Community detection of the reptiles network.
Node	Degree	Closeness	CommunityDetection
ENSP00000239223	42	0.407674	1
ENSP00000330381	20	0.393975	1
ENSP00000364464	8	0.33966	1
ENSP00000439065	41	0.449141	1
ENSP00000311083	13	0.368764	1
ENSP00000360874	37	0.467033	1
ENSP00000454623	5	0.351603	1
ENSP00000358719	15	0.37694	1
ENSP00000338533	46	0.465116	1
ENSP00000363162	8	0.381166	2
ENSP00000296233	31	0.462585	2
ENSP00000358525	14	0.425532	2
ENSP00000266085	27	0.458839	2
ENSP00000359675	9	0.382452	2
ENSP00000477725	57	0.48227	2
mir-181	57	0.451527	2
ENSP00000356070	17	0.425	2
ENSP00000005178	52	0.487805	2
ENSP00000307305	10	0.405244	2
ENSP00000265717	43	0.41514	2
ENSP00000318821	7	0.364807	2
ENSP00000345575	35	0.460705	2
ENSP00000440005	52	0.410628	2
ENSP00000025301	16	0.423412	2
ENSP00000415840	31	0.464481	2
ENSP00000378557	53	0.483642	2
ENSP00000282388	23	0.434783	2
ENSP00000469888	18	0.435897	2
ENSP00000319096	58	0.486409	2
mir-147	33	0.406699	2
ENSP00000351905	69	0.504451	2
ENSP00000244051	28	0.453939	2
ENSP00000246166	37	0.474198	2
ENSP00000218867	7	0.397661	2
ENSP00000261845	99	0.519084	2
ENSP00000379898	58	0.49062	2
ENSP00000255084	35	0.470263	2
ENSP00000421315	28	0.456376	2
ENSP00000449784	26	0.453939	2
ENSP00000295797	57	0.47619	2
ENSP00000352264	30	0.457604	2
ENSP00000371155	8	0.416157	2
ENSP00000342858	13	0.422886	2
mir-153	40	0.434227	2
ENSP00000368414	14	0.43202	2
mir-21	30	0.406699	2
ENSP00000369127	53	0.455154	2
ENSP00000414904	14	0.429836	2
ENSP00000209884	10	0.416667	2
ENSP00000310042	24	0.442708	2
ENSP00000354468	24	0.449735	2
ENSP00000233710	14	0.407186	2
let-7	15	0.385051	2
ENSP00000440945	10	0.4	2
ENSP00000256495	27	0.456989	2
ENSP00000370648	34	0.467033	2
ENSP00000273317	19	0.433121	2
ENSP00000225235	13	0.426065	2
ENSP00000318607	13	0.416157	2
ENSP00000464258	17	0.428752	2
ENSP00000383118	72	0.434783	2
ENSP00000283147	11	0.372399	2
ENSP00000302562	6	0.378619	2
ENSP00000397133	37	0.446781	2
ENSP00000384610	33	0.439276	2
ENSP00000310521	30	0.448549	2
ENSP00000346255	48	0.491329	2
ENSP00000381793	33	0.465753	2
ENSP00000358815	27	0.451527	2
ENSP00000473348	27	0.457604	2
ENSP00000318351	19	0.41514	2
ENSP00000484656	5	0.368764	2
ENSP00000267984	15	0.417178	2
ENSP00000366748	25	0.447368	2
ENSP00000359942	19	0.43871	2
ENSP00000223023	24	0.374037	2
ENSP00000364579	33	0.460081	2
ENSP00000360293	22	0.443286	2
ENSP00000362135	16	0.428752	2
ENSP00000357348	20	0.43758	2
ENSP00000272233	74	0.487106	2
ENSP00000220062	42	0.449141	2
ENSP00000357480	14	0.435339	2
ENSP00000482128	23	0.449735	2
ENSP00000305372	15	0.400471	2
ENSP00000290354	50	0.487805	2
ANF|NPPA	4	0.26174	3
HAND1	2	0.234645	3
HAND2	2	0.234645	3
ENSP00000259324	18	0.411622	4
ENSP00000260210	20	0.415648	4
ENSP00000216038	19	0.436457	4
ENSP00000336741	43	0.439276	4
ENSP00000360532	53	0.46133	4
ENSP00000475615	14	0.348361	4
ENSP00000380336	10	0.374449	4
ENSP00000358554	23	0.439845	4
ENSP00000478600	3	0.330739	4
ENSP00000300026	42	0.463847	4
ENSP00000481842	21	0.401417	4
ENSP00000363043	26	0.443864	4
ENSP00000476955	30	0.395809	4
ENSP00000266079	21	0.41769	4
ENSP00000444561	6	0.383747	5
mir-17	79	0.482955	5
ENSP00000295770	13	0.407674	5
ENSP00000360777	10	0.396733	5
ENSP00000344125	3	0.362473	5
ENSP00000217456	18	0.429836	5
ENSP00000479069	8	0.4	5
mir-190	24	0.379888	5
ENSP00000415968	3	0.343434	5
ENSP00000366109	10	0.385925	5
mir-146	22	0.398126	5
ENSP00000482571	5	0.365985	5
ENSP00000456894	5	0.377778	5
ENSP00000337513	5	0.366379	5
mir-191	10	0.357143	5
ENSP00000355996	5	0.369164	5
ENSP00000396068	9	0.405244	5
ENSP00000248958	7	0.390356	5
ENSP00000364683	4	0.369967	5
ENSP00000234590	40	0.460081	5
ENSP00000363071	25	0.45273	5
ENSP00000234454	16	0.410133	5
ENSP00000347444	25	0.433673	5
ENSP00000349359	6	0.369565	5
ENSP00000371221	7	0.367568	5
mir-19	51	0.435897	5
ENSP00000303129	7	0.380739	5
ENSP00000337701	21	0.433673	5
ENSP00000364398	14	0.407674	5
mir-34	28	0.395809	5
ENSP00000379057	20	0.436457	5
ENSP00000345445	14	0.376106	5
ENSP00000366934	5	0.362087	5
ENSP00000262455	32	0.446781	5
ENSP00000262746	32	0.426065	5
ENSP00000359539	31	0.456989	5
ENSP00000355566	13	0.39953	5
ENSP00000363616	21	0.437018	5
ENSP00000263556	7	0.373216	5
mir-122	12	0.370774	6
ENSP00000354487	15	0.419753	6
mir-338	30	0.41514	6
mir-26	42	0.428752	6
mir-30	47	0.445609	6
mir-458	22	0.413123	6
mir-103	39	0.428212	6
ENSP00000359727	7	0.35343	6
mir-27	43	0.430925	6
mir-15	60	0.46133	6
mir-124	45	0.433121	6
ENSP00000361245	40	0.402844	6
ENSP00000366897	14	0.391254	6
mir-155	39	0.423412	6
ENSP00000324560	16	0.389462	6
mir-218	47	0.435339	6
mir-139	36	0.4266	6
mir-425	36	0.431472	6
mir-138	20	0.379464	6
mir-143	36	0.429836	6
ENSP00000265354	42	0.408163	6
SRF	51	0.469613	6
mir-101	58	0.45273	6
mir-204	68	0.466392	6
mir-145	44	0.429293	6
mir-92	38	0.423412	6
mir-10	53	0.443286	6
mir-7	28	0.406213	6
ENSP00000307078	34	0.407674	6
mir-148	47	0.435339	6
mir-23	69	0.468966	6
mir-142	44	0.433121	6
mir-140	33	0.419753	6
mir-24	22	0.395809	6
mir-2188	14	0.37694	6
ENSP00000309402	3	0.347293	6
mir-8	77	0.486409	6
mir-5452	21	0.397661	6
mir-5399	44	0.433121	6
mir-455	21	0.393064	6
ENSP00000480004	17	0.410628	6
ENSP00000485663	7	0.393064	6
mir-128	40	0.428212	6
mir-192	18	0.374862	6
mir-129	61	0.467033	6
ENSP00000358854	39	0.43202	6
mir-193	51	0.449735	6
mir-499	23	0.409639	6
mir-199	52	0.452128	6
mir-133	34	0.421314	6
mir-33	37	0.42394	6
ENSP00000468367	98	0.513595	6
ENSP00000353408	30	0.444444	6
ENSP00000432279	10	0.357518	7
ENSP00000289013	33	0.450928	7
ENSP00000362807	9	0.373626	7
ENSP00000317214	23	0.435339	7
ENSP00000416418	13	0.417178	7
ENSP00000217402	8	0.332031	7
ENSP00000258424	30	0.426065	8
ENSP00000354499	19	0.39261	8
ENSP00000356256	15	0.39489	8
ENSP00000354982	16	0.400471	8
ENSP00000358272	15	0.378619	8
ENSP00000354876	26	0.374037	8
ENSP00000362873	24	0.43202	8
ENSP00000306397	37	0.433121	8
ENSP00000301457	18	0.387685	8
ENSP00000397563	29	0.448549	9
ENSP00000368887	8	0.358272	9
ENSP00000425561	37	0.472222	9
ENSP00000229595	22	0.380739	9
ENSP00000443113	27	0.443864	9
ENSP00000376272	16	0.367171	9
ENSP00000370968	15	0.394432	9
ENSP00000219066	6	0.343434	9
ENSP00000341214	12	0.408163	9
ENSP00000441065	18	0.431472	10
ENSP00000264779	9	0.398593	10
mir-130	45	0.43257	10
ENSP00000301738	18	0.419753	10
mir-1	30	0.4038	10
ENSP00000370984	8	0.391705	10
ENSP00000356791	10	0.404762	10
ENSP00000369274	11	0.403321	10
ENSP00000299192	5	0.386803	10
ENSP00000296564	8	0.387244	10
ENSP00000295079	22	0.433121	10
ENSP00000255764	6	0.393519	10
ENSP00000361914	8	0.392157	10
ENSP00000355632	17	0.43038	10
ENSP00000473290	14	0.414129	10
ENSP00000482027	15	0.4266	10
mir-29	53	0.444444	10
ENSP00000297857	14	0.420272	10
ENSP00000296786	24	0.43257	10
ENSP00000347188	11	0.410133	10
ENSP00000347710	24	0.451527	10
ENSP00000369611	7	0.365985	10
ENSP00000218340	10	0.408163	10
ENSP00000237281	4	0.354906	10
ENSP00000415115	12	0.416157	10
ENSP00000346959	14	0.41514	10
ENSP00000355672	10	0.39953	10
ENSP00000439068	6	0.375691	10
ENSP00000373669	14	0.414634	10
ENSP00000382328	9	0.401891	10
ENSP00000363603	13	0.414129	10
mir-214	32	0.412121	10
ENSP00000478061	12	0.412121	10
ENSP00000318066	9	0.403321	10
ENSP00000312107	12	0.407674	10
ENSP00000359171	5	0.351967	10
ENSP00000322061	16	0.421836	10
mir-460	56	0.453939	10
ENSP00000364346	5	0.359788	10
ENSP00000300784	11	0.407674	10
ENSP00000336800	6	0.375691	10
ENSP00000481920	26	0.450928	10
ENSP00000480890	13	0.412621	10
ENSP00000318128	8	0.391254	10
ENSP00000257515	20	0.43758	10
ENSP00000445306	20	0.431472	10
mir-221	31	0.412121	10
ENSP00000040663	9	0.395809	10
ENSP00000362151	18	0.438144	10
ENSP00000339976	5	0.357143	10
ENSP00000269593	7	0.394432	10
ENSP00000356134	20	0.433121	10
ENSP00000377357	10	0.407674	10
ENSP00000419370	16	0.405728	11
ENSP00000361084	20	0.421836	11
ENSP00000308275	18	0.414634	11
ENSP00000356001	18	0.417178	11
ENSP00000256722	6	0.334975	11
ENSP00000360162	67	0.5	12
ENSP00000290130	5	0.376523	12
ENSP00000275820	10	0.39627	12
ENSP00000358307	22	0.446194	12
ENSP00000343002	15	0.431472	12
ENSP00000445077	14	0.405244	12
ENSP00000264108	16	0.433673	12
ENSP00000316598	14	0.429293	12
ENSP00000392466	12	0.387244	12
ENSP00000243903	4	0.340681	12
ENSP00000411073	7	0.400471	12
ENSP00000283131	77	0.489914	12
ENSP00000361857	12	0.426065	12
ENSP00000339835	52	0.482955	12
ENSP00000387361	10	0.410628	12
ENSP00000261405	9	0.344478	13
TBX20	23	0.445609	13
ENSP00000348234	10	0.34034	13
ENSP00000386170	10	0.346939	13
ENSP00000011619	11	0.365199	13
ENSP00000354677	18	0.412621	14
ENSP00000355518	29	0.426065	14
ENSP00000265174	7	0.360169	14
ENSP00000310873	8	0.373626	14
ENSP00000363458	4	0.346939	14
ENSP00000242719	6	0.328185	15
ENSP00000360593	6	0.349794	15
ENSP00000290541	12	0.350877	15
ENSP00000355051	4	0.305206	16
ENSP00000229195	12	0.332356	16
ENSP00000345848	8	0.384615	17
ENSP00000358814	8	0.327553	17
ENSP00000281589	33	0.389908	18
ENSP00000336783	20	0.421314	18
ENSP00000300146	22	0.395349	18
ENSP00000363018	29	0.378198	18
ENSP00000362306	23	0.389016	18
ENSP00000354554	19	0.363636	19
ENSP00000354665	11	0.343782	19
ENSP00000355046	14	0.377358	19
ENSP00000387111	6	0.315692	20
GATA4	8	0.305755	21
BMP4	1	0.292096	22
NKX2-5	10	0.341709	23
ENSP00000454945	2	0.332681	24
ENSP00000311500	2	0.33966	25
GATA6	2	0.258359	26
ENSP00000373627	2	0.327238	27
MYOCD	1	0.254873	28
SMAD1	11	0.412121	29
ENSP00000222567	2	0.289855	30
MEF2C	4	0.259146	31
ENSP00000040877	4	0.292851	32
ISL1	1	0.205936	33
ENSP00000479964	1	0.30853	34
ENSP00000175091	2	0.327869	35
ENSP00000484552	2	0.289855	36
ENSP00000443246	2	0.29361	37
ENSP00000389277	2	0.301686	38
mir-126	1	0.310219	39
ENSP00000305976	1	0.325983	40
FOXH1	2	0.294118	41
TBX5	6	0.325983	42
CX40|GJA5	12	0.406213	43

## Sheet: Table_S9
Table_S9. List of miR-target and other protein-coding genes interactions for birds.
From	To
ENSP00000219066	ENSP00000360162
ENSP00000219066	ENSP00000397563
ENSP00000219066	ENSP00000376272
ENSP00000339835	ENSP00000310521
ENSP00000339835	ENSP00000358854
ENSP00000339835	ENSP00000468367
ENSP00000339835	ENSP00000360162
ENSP00000339835	ENSP00000343002
ENSP00000339835	ENSP00000439065
ENSP00000339835	ENSP00000370968
ENSP00000339835	ENSP00000360874
ENSP00000339835	ENSP00000300146
ENSP00000339835	ENSP00000229595
ENSP00000339835	ENSP00000283131
ENSP00000339835	ENSP00000264108
ENSP00000339835	ENSP00000358307
ENSP00000339835	ENSP00000341214
ENSP00000339835	ENSP00000330381
ENSP00000339835	ENSP00000338533
ENSP00000339835	ENSP00000481842
ENSP00000358815	ENSP00000295797
ENSP00000358815	ENSP00000361245
ENSP00000358815	ENSP00000289013
ENSP00000358815	ENSP00000482128
ENSP00000358815	ENSP00000220062
ENSP00000358815	ENSP00000449784
ENSP00000445306	ENSP00000389277
ENSP00000445306	ENSP00000366897
ENSP00000445306	ENSP00000296233
ENSP00000445306	ENSP00000234590
ENSP00000360293	ENSP00000223023
ENSP00000360293	ENSP00000378557
ENSP00000360293	ENSP00000296233
ENSP00000360293	ENSP00000351905
ENSP00000360293	ENSP00000381793
ENSP00000360293	ENSP00000273317
ENSP00000345575	ENSP00000262455
ENSP00000345575	ENSP00000360532
ENSP00000345575	ENSP00000369127
ENSP00000345575	ENSP00000439065
ENSP00000345575	ENSP00000360874
ENSP00000345575	ENSP00000359727
ENSP00000345575	ENSP00000356256
ENSP00000345575	ENSP00000338533
ENSP00000302562	ENSP00000449784
ENSP00000295797	ENSP00000256495
ENSP00000295797	ENSP00000383118
ENSP00000295797	ENSP00000468367
ENSP00000295797	ENSP00000482128
ENSP00000295797	ENSP00000265717
ENSP00000295797	ENSP00000220062
ENSP00000295797	ENSP00000360777
ENSP00000295797	ENSP00000310042
ENSP00000295797	ENSP00000353408
ENSP00000295797	ENSP00000358815
ENSP00000295797	ENSP00000346255
ENSP00000295797	ENSP00000358525
ENSP00000295797	ENSP00000272233
ENSP00000295797	ENSP00000223023
ENSP00000295797	ENSP00000319096
ENSP00000295797	ENSP00000378557
ENSP00000295797	ENSP00000239223
ENSP00000295797	ENSP00000261845
ENSP00000295797	ENSP00000464258
ENSP00000295797	ENSP00000307078
ENSP00000295797	ENSP00000283147
ENSP00000295797	ENSP00000362151
ENSP00000295797	ENSP00000477725
ENSP00000356001	ENSP00000387111
ENSP00000356001	ENSP00000308275
ENSP00000356001	ENSP00000419370
ENSP00000356001	ENSP00000361084
ENSP00000380336	ENSP00000266079
ENSP00000380336	ENSP00000481842
ENSP00000380336	ENSP00000300026
ENSP00000310042	ENSP00000295797
ENSP00000361245	ENSP00000296786
ENSP00000361245	ENSP00000289013
ENSP00000361245	ENSP00000290541
ENSP00000361245	ENSP00000358854
ENSP00000361245	ENSP00000360162
ENSP00000361245	ENSP00000265717
ENSP00000361245	ENSP00000369127
ENSP00000361245	ENSP00000358719
ENSP00000361245	ENSP00000358815
ENSP00000361245	ENSP00000392466
ENSP00000361245	ENSP00000362306
ENSP00000361245	ENSP00000346255
ENSP00000361245	ENSP00000369611
ENSP00000361245	ENSP00000223023
ENSP00000361245	ENSP00000378557
ENSP00000361245	ENSP00000261845
ENSP00000361245	ENSP00000283131
ENSP00000361245	ENSP00000338533
ENSP00000361245	ENSP00000449784
ENSP00000361245	ENSP00000477725
ENSP00000336783	ENSP00000363018
ENSP00000336783	ENSP00000229195
ENSP00000336783	ENSP00000300146
ENSP00000336783	ENSP00000362306
ENSP00000336783	ENSP00000281589
ENSP00000256495	ENSP00000295797
ENSP00000256495	ENSP00000370648
ENSP00000256495	ENSP00000296233
ENSP00000256495	ENSP00000351905
ENSP00000256495	ENSP00000481842
ENSP00000256495	ENSP00000272233
ENSP00000256495	ENSP00000234590
ENSP00000369611	ENSP00000361245
ENSP00000243903	ENSP00000360162
ENSP00000243903	ENSP00000283131
ENSP00000360532	ENSP00000445077
ENSP00000360532	ENSP00000260210
ENSP00000360532	ENSP00000358854
ENSP00000360532	ENSP00000468367
ENSP00000360532	ENSP00000360162
ENSP00000360532	ENSP00000259324
ENSP00000360532	ENSP00000476955
ENSP00000360532	ENSP00000266079
ENSP00000360532	ENSP00000358554
ENSP00000360532	ENSP00000369127
ENSP00000360532	ENSP00000216038
ENSP00000360532	ENSP00000376272
ENSP00000360532	ENSP00000363043
ENSP00000360532	ENSP00000336741
ENSP00000360532	ENSP00000370968
ENSP00000360532	ENSP00000345575
ENSP00000360532	ENSP00000011619
ENSP00000360532	ENSP00000261845
ENSP00000360532	ENSP00000283131
ENSP00000360532	ENSP00000307078
ENSP00000360532	ENSP00000475615
ENSP00000360532	ENSP00000481842
ENSP00000360532	ENSP00000300026
ENSP00000261845	ENSP00000383118
ENSP00000261845	ENSP00000351905
ENSP00000261845	ENSP00000317214
ENSP00000261845	ENSP00000360532
ENSP00000261845	ENSP00000265717
ENSP00000261845	ENSP00000005178
ENSP00000261845	ENSP00000220062
ENSP00000261845	ENSP00000354468
ENSP00000261845	ENSP00000369127
ENSP00000261845	ENSP00000356070
ENSP00000261845	ENSP00000397133
ENSP00000261845	ENSP00000282388
ENSP00000261845	ENSP00000371155
ENSP00000261845	ENSP00000440005
ENSP00000261845	ENSP00000366897
ENSP00000261845	ENSP00000346255
ENSP00000261845	ENSP00000272233
ENSP00000261845	ENSP00000336741
ENSP00000261845	ENSP00000295797
ENSP00000261845	ENSP00000361245
ENSP00000261845	SRF
ENSP00000261845	ENSP00000265354
ENSP00000261845	ENSP00000319096
ENSP00000261845	ENSP00000378557
ENSP00000261845	ENSP00000239223
ENSP00000261845	ENSP00000296233
ENSP00000261845	ENSP00000246166
ENSP00000261845	ENSP00000283131
ENSP00000261845	ENSP00000307078
ENSP00000261845	ENSP00000275820
ENSP00000261845	ENSP00000379898
ENSP00000261845	ENSP00000363071
ENSP00000261845	ENSP00000262746
ENSP00000261845	ENSP00000330381
ENSP00000261845	ENSP00000338533
ENSP00000261845	ENSP00000273317
ENSP00000261845	ENSP00000384610
ENSP00000261845	ENSP00000416418
ENSP00000261845	ENSP00000477725
ENSP00000382328	ENSP00000281589
ENSP00000415840	ENSP00000468367
ENSP00000415840	ENSP00000369127
ENSP00000415840	ENSP00000353408
ENSP00000415840	ENSP00000414904
ENSP00000415840	ENSP00000338533
ENSP00000415840	ENSP00000324560
ENSP00000337701	ENSP00000480004
ENSP00000337701	ENSP00000355996
ENSP00000225235	ENSP00000468367
ENSP00000225235	ENSP00000379898
ENSP00000225235	ENSP00000440005
ENSP00000366897	ENSP00000392466
ENSP00000366897	SRF
ENSP00000366897	ENSP00000265354
ENSP00000366897	ENSP00000261845
ENSP00000366897	ENSP00000445306
ENSP00000366897	ENSP00000477725
ENSP00000355996	ENSP00000337701
ENSP00000363603	ENSP00000308275
ENSP00000378557	ENSP00000383118
ENSP00000378557	ENSP00000360293
ENSP00000378557	ENSP00000468367
ENSP00000378557	ENSP00000351905
ENSP00000378557	ENSP00000364579
ENSP00000378557	ENSP00000220062
ENSP00000378557	ENSP00000440005
ENSP00000378557	ENSP00000272233
ENSP00000378557	ENSP00000223023
ENSP00000378557	ENSP00000295797
ENSP00000378557	ENSP00000361245
ENSP00000378557	ENSP00000319096
ENSP00000378557	ENSP00000261845
ENSP00000378557	ENSP00000281589
ENSP00000378557	ENSP00000307078
ENSP00000378557	ENSP00000379898
ENSP00000378557	ENSP00000477725
ENSP00000356070	SRF
ENSP00000356070	ENSP00000265354
ENSP00000356070	ENSP00000359727
ENSP00000356070	ENSP00000261845
ENSP00000477725	ENSP00000383118
ENSP00000477725	ENSP00000262455
ENSP00000477725	ENSP00000468367
ENSP00000477725	ENSP00000266079
ENSP00000477725	ENSP00000220062
ENSP00000477725	ENSP00000342858
ENSP00000477725	ENSP00000366897
ENSP00000477725	ENSP00000359942
ENSP00000477725	ENSP00000272233
ENSP00000477725	ENSP00000370968
ENSP00000477725	ENSP00000295797
ENSP00000477725	ENSP00000361245
ENSP00000477725	ENSP00000319096
ENSP00000477725	ENSP00000378557
ENSP00000477725	ENSP00000239223
ENSP00000477725	ENSP00000261845
ENSP00000477725	ENSP00000307078
ENSP00000477725	ENSP00000379898
ENSP00000477725	ENSP00000273317
ENSP00000477725	ENSP00000449784
ENSP00000477725	ENSP00000368414
ENSP00000234454	ENSP00000262455
ENSP00000234454	ENSP00000480004
ENSP00000234454	ENSP00000358814
ENSP00000234454	ENSP00000262746
ENSP00000234454	ENSP00000359539
ENSP00000355046	ENSP00000354876
ENSP00000355046	ENSP00000306397
ENSP00000355046	ENSP00000301457
ENSP00000355046	ENSP00000362873
ENSP00000355046	ENSP00000354554
ENSP00000355046	ENSP00000354665
ENSP00000260210	ENSP00000259324
ENSP00000260210	ENSP00000476955
ENSP00000260210	ENSP00000360532
ENSP00000260210	ENSP00000475615
ENSP00000260210	ENSP00000363043
ENSP00000260210	ENSP00000300026
ENSP00000260210	ENSP00000336741
ENSP00000357480	ENSP00000468367
ENSP00000357480	ENSP00000366748
ENSP00000363071	ENSP00000468367
ENSP00000363071	ENSP00000347444
ENSP00000363071	ENSP00000366109
ENSP00000363071	ENSP00000261845
ENSP00000363071	ENSP00000283147
ENSP00000363071	ENSP00000234590
ENSP00000363018	ENSP00000362306
ENSP00000363018	ENSP00000376272
ENSP00000363018	ENSP00000443113
ENSP00000363018	ENSP00000368887
ENSP00000363018	ENSP00000300146
ENSP00000363018	ENSP00000316598
ENSP00000363018	ENSP00000336783
ENSP00000363018	ENSP00000040877
ENSP00000363018	ENSP00000281589
ENSP00000363018	ENSP00000341214
ENSP00000363018	ENSP00000229195
ENSP00000363018	ENSP00000217456
ENSP00000363018	ENSP00000425561
ENSP00000363018	ENSP00000364398
ENSP00000233710	ENSP00000306397
ENSP00000233710	ENSP00000318351
ENSP00000233710	ENSP00000258424
ENSP00000258424	ENSP00000296786
ENSP00000258424	ENSP00000354876
ENSP00000258424	ENSP00000354499
ENSP00000258424	ENSP00000306397
ENSP00000258424	ENSP00000354982
ENSP00000258424	ENSP00000356256
ENSP00000258424	ENSP00000354468
ENSP00000258424	ENSP00000310873
ENSP00000258424	ENSP00000233710
ENSP00000258424	ENSP00000354554
ENSP00000258424	ENSP00000345445
ENSP00000040877	ENSP00000281589
ENSP00000040877	ENSP00000363018
ENSP00000485663	ENSP00000468367
ENSP00000387361	ENSP00000360162
ENSP00000387361	ENSP00000283131
ENSP00000289013	ENSP00000383118
ENSP00000289013	ENSP00000361245
ENSP00000289013	ENSP00000217402
ENSP00000289013	ENSP00000319096
ENSP00000289013	ENSP00000468367
ENSP00000289013	ENSP00000351905
ENSP00000289013	ENSP00000317214
ENSP00000289013	ENSP00000432279
ENSP00000289013	ENSP00000358815
ENSP00000289013	ENSP00000416418
ENSP00000289013	ENSP00000272233
ENSP00000289013	ENSP00000362807
ENSP00000359942	ENSP00000477725
ENSP00000246166	ENSP00000383118
ENSP00000246166	ENSP00000319096
ENSP00000246166	ENSP00000360162
ENSP00000246166	ENSP00000261845
ENSP00000246166	ENSP00000283131
ENSP00000246166	ENSP00000379898
ENSP00000246166	ENSP00000220062
ENSP00000246166	ENSP00000354468
ENSP00000246166	ENSP00000366748
ENSP00000246166	ENSP00000440005
ENSP00000246166	ENSP00000272233
ENSP00000345848	ENSP00000283131
ENSP00000345848	ENSP00000358814
ENSP00000229195	ENSP00000476955
ENSP00000229195	ENSP00000355051
ENSP00000229195	ENSP00000300146
ENSP00000229195	ENSP00000336783
ENSP00000229195	ENSP00000281589
ENSP00000229195	ENSP00000363018
ENSP00000351905	ENSP00000256495
ENSP00000351905	ENSP00000383118
ENSP00000351905	ENSP00000360293
ENSP00000351905	ENSP00000289013
ENSP00000351905	ENSP00000468367
ENSP00000351905	ENSP00000005178
ENSP00000351905	ENSP00000220062
ENSP00000351905	ENSP00000346255
ENSP00000351905	ENSP00000358525
ENSP00000351905	ENSP00000272233
ENSP00000351905	ENSP00000454623
ENSP00000351905	ENSP00000266085
ENSP00000351905	SRF
ENSP00000351905	ENSP00000265354
ENSP00000351905	ENSP00000305372
ENSP00000351905	ENSP00000378557
ENSP00000351905	ENSP00000239223
ENSP00000351905	ENSP00000357348
ENSP00000351905	ENSP00000261845
ENSP00000351905	ENSP00000484656
ENSP00000351905	ENSP00000283147
ENSP00000351905	ENSP00000379898
ENSP00000351905	ENSP00000425561
ENSP00000351905	ENSP00000234590
ENSP00000234590	ENSP00000355518
ENSP00000234590	ENSP00000256495
ENSP00000234590	ENSP00000351905
ENSP00000234590	ENSP00000397133
ENSP00000234590	ENSP00000353408
ENSP00000234590	ENSP00000282388
ENSP00000234590	ENSP00000354677
ENSP00000234590	ENSP00000366109
ENSP00000234590	ENSP00000362807
ENSP00000234590	ENSP00000445306
ENSP00000234590	ENSP00000363071
ENSP00000234590	ENSP00000262746
ENSP00000234590	ENSP00000217456
ENSP00000234590	ENSP00000255084
ENSP00000234590	ENSP00000300026
ENSP00000290130	ENSP00000283131
ENSP00000362151	ENSP00000347710
ENSP00000362151	ENSP00000295797
ENSP00000362151	SRF
ENSP00000362151	ENSP00000265354
ENSP00000362873	ENSP00000355518
ENSP00000362873	ENSP00000301457
ENSP00000362873	ENSP00000355046
ENSP00000362873	ENSP00000354554
ENSP00000362873	ENSP00000359539
ENSP00000362873	ENSP00000354665
ENSP00000362873	ENSP00000306397
ENSP00000362873	ENSP00000358272
ENSP00000354982	ENSP00000354876
ENSP00000354982	ENSP00000354499
ENSP00000354982	ENSP00000306397
ENSP00000354982	ENSP00000354554
ENSP00000354982	ENSP00000258424
ENSP00000363616	ENSP00000262455
ENSP00000454623	ENSP00000239223
ENSP00000454623	ENSP00000351905
ENSP00000363458	ENSP00000355518
ENSP00000363458	ENSP00000468367
ENSP00000370648	ENSP00000256495
ENSP00000370648	ENSP00000318351
ENSP00000370648	ENSP00000244051
ENSP00000370648	ENSP00000421315
ENSP00000370648	ENSP00000255084
ENSP00000370648	ENSP00000469888
ENSP00000361857	ENSP00000360162
ENSP00000361857	ENSP00000283131
ENSP00000370968	ENSP00000339835
ENSP00000370968	ENSP00000368887
ENSP00000370968	ENSP00000356134
ENSP00000370968	ENSP00000283131
ENSP00000370968	ENSP00000360532
ENSP00000370968	ENSP00000477725
ENSP00000370968	ENSP00000443113
ENSP00000273317	ENSP00000383118
ENSP00000273317	ENSP00000360293
ENSP00000273317	ENSP00000261845
ENSP00000273317	ENSP00000267984
ENSP00000273317	ENSP00000477725
ENSP00000283147	ENSP00000383118
ENSP00000283147	ENSP00000295797
ENSP00000283147	ENSP00000351905
ENSP00000283147	ENSP00000261405
ENSP00000283147	ENSP00000363071
ENSP00000341214	ENSP00000339835
ENSP00000341214	ENSP00000468367
ENSP00000341214	ENSP00000229595
ENSP00000341214	ENSP00000363018
ENSP00000481920	ENSP00000242719
ENSP00000481920	ENSP00000358854
ENSP00000481920	ENSP00000468367
ENSP00000481920	ENSP00000255764
ENSP00000266085	ENSP00000383118
ENSP00000266085	ENSP00000351905
ENSP00000266085	ENSP00000220062
ENSP00000266085	ENSP00000272233
ENSP00000348234	TBX20
ENSP00000348234	ENSP00000386170
ENSP00000348234	ENSP00000265717
ENSP00000348234	ENSP00000397133
ENSP00000348234	ENSP00000358719
ENSP00000371221	ENSP00000360777
ENSP00000290354	ENSP00000355518
ENSP00000290354	ENSP00000480004
ENSP00000290354	ENSP00000421315
ENSP00000290354	ENSP00000255084
ENSP00000368414	ENSP00000477725
ENSP00000416418	ENSP00000289013
ENSP00000416418	ENSP00000261845
ENSP00000416418	ENSP00000432279
ENSP00000416418	ENSP00000421315
ENSP00000316598	ENSP00000360162
ENSP00000316598	ENSP00000283131
ENSP00000316598	ENSP00000363018
ENSP00000358814	ENSP00000445077
ENSP00000358814	ENSP00000262455
ENSP00000358814	ENSP00000345848
ENSP00000358814	ENSP00000234454
ENSP00000358307	ENSP00000339835
ENSP00000358307	ENSP00000261405
ENSP00000244051	ENSP00000370648
ENSP00000244051	ENSP00000360162
ENSP00000244051	ENSP00000482128
ENSP00000244051	ENSP00000283131
ENSP00000244051	ENSP00000338533
ENSP00000244051	ENSP00000324560
ENSP00000244051	ENSP00000449784
ENSP00000005178	ENSP00000351905
ENSP00000005178	ENSP00000397133
ENSP00000005178	ENSP00000318351
ENSP00000005178	ENSP00000346255
ENSP00000005178	ENSP00000272233
ENSP00000005178	ENSP00000239223
ENSP00000005178	ENSP00000296233
ENSP00000005178	ENSP00000261845
ENSP00000005178	ENSP00000262746
ENSP00000005178	ENSP00000384610
ENSP00000005178	ENSP00000345445
ENSP00000005178	ENSP00000300026
ENSP00000421315	ENSP00000310521
ENSP00000421315	ENSP00000370648
ENSP00000421315	ENSP00000290354
ENSP00000421315	ENSP00000416418
ENSP00000478600	ENSP00000300026
ENSP00000359675	ENSP00000305372
ENSP00000358854	ENSP00000366934
ENSP00000358854	ENSP00000468367
ENSP00000358854	ENSP00000360162
ENSP00000358854	ENSP00000481920
ENSP00000358854	ENSP00000360532
ENSP00000358854	ENSP00000347444
ENSP00000358854	ENSP00000282388
ENSP00000358854	ENSP00000439065
ENSP00000358854	ENSP00000355051
ENSP00000358854	ENSP00000311083
ENSP00000358854	ENSP00000339835
ENSP00000358854	ENSP00000361245
ENSP00000358854	ENSP00000360874
ENSP00000358854	SRF
ENSP00000358854	ENSP00000265354
ENSP00000358854	ENSP00000229595
ENSP00000358854	ENSP00000283131
ENSP00000358854	ENSP00000338533
ENSP00000354468	ENSP00000480004
ENSP00000354468	ENSP00000347444
ENSP00000354468	ENSP00000261845
ENSP00000354468	ENSP00000246166
ENSP00000354468	ENSP00000258424
ENSP00000347444	ENSP00000358854
ENSP00000347444	ENSP00000468367
ENSP00000347444	ENSP00000303129
ENSP00000347444	ENSP00000281589
ENSP00000347444	ENSP00000363071
ENSP00000347444	ENSP00000354468
ENSP00000347444	ENSP00000362306
ENSP00000347444	ENSP00000364398
ENSP00000347444	ENSP00000336741
ENSP00000242719	ENSP00000290541
ENSP00000242719	ENSP00000481920
ENSP00000242719	ENSP00000229595
ENSP00000361084	ENSP00000301457
ENSP00000361084	ENSP00000387111
ENSP00000361084	ENSP00000308275
ENSP00000361084	ENSP00000356001
ENSP00000361084	ENSP00000419370
ENSP00000343002	ENSP00000339835
ENSP00000262746	ENSP00000383118
ENSP00000262746	ENSP00000262455
ENSP00000262746	ENSP00000005178
ENSP00000262746	ENSP00000369127
ENSP00000262746	ENSP00000397133
ENSP00000262746	ENSP00000282388
ENSP00000262746	ENSP00000376272
ENSP00000262746	ENSP00000440005
ENSP00000262746	ENSP00000234454
ENSP00000262746	ENSP00000354677
ENSP00000262746	ENSP00000261845
ENSP00000262746	ENSP00000256722
ENSP00000262746	ENSP00000255084
ENSP00000262746	ENSP00000234590
ENSP00000262746	ENSP00000300026
ENSP00000360593	ENSP00000290541
ENSP00000387111	ENSP00000308275
ENSP00000387111	ENSP00000356001
ENSP00000387111	ENSP00000361084
ENSP00000324560	SRF
ENSP00000324560	ENSP00000265354
ENSP00000324560	ENSP00000011619
ENSP00000324560	ENSP00000415840
ENSP00000324560	ENSP00000307078
ENSP00000324560	ENSP00000244051
ENSP00000324560	ENSP00000440005
ENSP00000011619	ENSP00000383118
ENSP00000011619	TBX20
ENSP00000011619	ENSP00000386170
ENSP00000011619	ENSP00000360532
ENSP00000011619	ENSP00000324560
ENSP00000259324	ENSP00000260210
ENSP00000259324	ENSP00000476955
ENSP00000259324	ENSP00000266079
ENSP00000259324	ENSP00000360532
ENSP00000259324	ENSP00000336741
ENSP00000259324	ENSP00000475615
ENSP00000296786	ENSP00000312107
ENSP00000296786	ENSP00000290541
ENSP00000296786	ENSP00000360162
ENSP00000296786	ENSP00000346255
ENSP00000296786	ENSP00000361245
ENSP00000296786	ENSP00000283131
ENSP00000296786	ENSP00000306397
ENSP00000296786	ENSP00000356256
ENSP00000296786	ENSP00000258424
ENSP00000473348	ENSP00000262455
ENSP00000473348	ENSP00000256722
ENSP00000473348	ENSP00000255084
ENSP00000473348	ENSP00000425561
ENSP00000411073	ENSP00000283131
ENSP00000363162	ENSP00000369127
ENSP00000364398	ENSP00000369127
ENSP00000364398	ENSP00000363018
ENSP00000364398	ENSP00000347444
ENSP00000364398	ENSP00000362306
ENSP00000379898	ENSP00000310521
ENSP00000379898	ENSP00000468367
ENSP00000379898	ENSP00000351905
ENSP00000379898	ENSP00000364579
ENSP00000379898	ENSP00000265717
ENSP00000379898	ENSP00000369127
ENSP00000379898	ENSP00000397133
ENSP00000379898	ENSP00000362306
ENSP00000379898	ENSP00000223023
ENSP00000379898	ENSP00000300146
ENSP00000379898	ENSP00000378557
ENSP00000379898	ENSP00000354876
ENSP00000379898	ENSP00000239223
ENSP00000379898	ENSP00000261845
ENSP00000379898	ENSP00000246166
ENSP00000379898	ENSP00000225235
ENSP00000379898	ENSP00000318821
ENSP00000379898	ENSP00000307078
ENSP00000379898	ENSP00000384610
ENSP00000379898	ENSP00000477725
ENSP00000282388	ENSP00000358854
ENSP00000282388	ENSP00000364579
ENSP00000282388	ENSP00000440005
ENSP00000282388	ENSP00000239223
ENSP00000282388	ENSP00000261845
ENSP00000282388	ENSP00000262746
ENSP00000282388	ENSP00000234590
ENSP00000359539	ENSP00000355518
ENSP00000359539	ENSP00000362873
ENSP00000359539	ENSP00000234454
ENSP00000354665	ENSP00000301457
ENSP00000354665	ENSP00000362873
ENSP00000354665	ENSP00000355046
ENSP00000354665	ENSP00000354554
ENSP00000354665	ENSP00000306397
ENSP00000368887	ENSP00000363018
ENSP00000368887	ENSP00000370968
ENSP00000368887	ENSP00000443113
ENSP00000392466	ENSP00000361245
ENSP00000392466	ENSP00000360162
ENSP00000392466	ENSP00000283131
ENSP00000392466	ENSP00000366897
ENSP00000476955	ENSP00000260210
ENSP00000476955	ENSP00000300146
ENSP00000476955	ENSP00000281589
ENSP00000476955	ENSP00000259324
ENSP00000476955	ENSP00000397563
ENSP00000476955	ENSP00000266079
ENSP00000476955	ENSP00000360532
ENSP00000476955	ENSP00000475615
ENSP00000476955	ENSP00000369127
ENSP00000476955	ENSP00000229195
ENSP00000476955	ENSP00000425561
ENSP00000476955	ENSP00000363043
ENSP00000476955	ENSP00000336741
ENSP00000476955	ENSP00000443113
ENSP00000358272	ENSP00000301457
ENSP00000358272	ENSP00000362873
ENSP00000358272	ENSP00000441065
ENSP00000358272	ENSP00000345445
ENSP00000358272	ENSP00000306397
ENSP00000358272	ENSP00000295079
ENSP00000358272	ENSP00000336741
ENSP00000283131	ENSP00000445077
ENSP00000283131	ENSP00000361857
ENSP00000283131	TBX20
ENSP00000283131	ENSP00000386170
ENSP00000283131	ENSP00000296786
ENSP00000283131	ENSP00000358854
ENSP00000283131	ENSP00000468367
ENSP00000283131	ENSP00000345848
ENSP00000283131	ENSP00000360162
ENSP00000283131	ENSP00000411073
ENSP00000283131	ENSP00000360532
ENSP00000283131	ENSP00000387361
ENSP00000283131	ENSP00000392466
ENSP00000283131	ENSP00000376272
ENSP00000283131	ENSP00000346255
ENSP00000283131	ENSP00000336741
ENSP00000283131	ENSP00000370968
ENSP00000283131	ENSP00000290130
ENSP00000283131	ENSP00000339835
ENSP00000283131	ENSP00000361245
ENSP00000283131	SRF
ENSP00000283131	ENSP00000265354
ENSP00000283131	ENSP00000316598
ENSP00000283131	ENSP00000261845
ENSP00000283131	ENSP00000246166
ENSP00000283131	ENSP00000229595
ENSP00000283131	ENSP00000307078
ENSP00000283131	ENSP00000275820
ENSP00000283131	ENSP00000243903
ENSP00000283131	ENSP00000244051
ENSP00000283131	ENSP00000338533
ENSP00000283131	ENSP00000481842
ENSP00000366109	ENSP00000363071
ENSP00000366109	ENSP00000234590
ENSP00000366109	ENSP00000300026
ENSP00000445077	ENSP00000360162
ENSP00000445077	ENSP00000283131
ENSP00000445077	ENSP00000360532
ENSP00000445077	ENSP00000358814
ENSP00000354487	SRF
ENSP00000354487	ENSP00000265354
ENSP00000369127	ENSP00000383118
ENSP00000369127	ENSP00000262455
ENSP00000369127	ENSP00000468367
ENSP00000369127	ENSP00000476955
ENSP00000369127	ENSP00000360532
ENSP00000369127	ENSP00000362306
ENSP00000369127	ENSP00000440005
ENSP00000369127	ENSP00000295770
ENSP00000369127	ENSP00000439065
ENSP00000369127	ENSP00000272233
ENSP00000369127	ENSP00000336741
ENSP00000369127	ENSP00000361245
ENSP00000369127	ENSP00000414904
ENSP00000369127	ENSP00000360874
ENSP00000369127	ENSP00000345575
ENSP00000369127	ENSP00000359727
ENSP00000369127	ENSP00000415840
ENSP00000369127	ENSP00000261845
ENSP00000369127	ENSP00000379898
ENSP00000369127	ENSP00000363162
ENSP00000369127	ENSP00000262746
ENSP00000369127	ENSP00000338533
ENSP00000369127	ENSP00000364398
ENSP00000369127	ENSP00000481842
ENSP00000301457	ENSP00000362873
ENSP00000301457	ENSP00000355046
ENSP00000301457	ENSP00000354554
ENSP00000301457	ENSP00000354665
ENSP00000301457	ENSP00000306397
ENSP00000301457	ENSP00000361084
ENSP00000301457	ENSP00000358272
ENSP00000449784	ENSP00000468367
ENSP00000449784	ENSP00000358815
ENSP00000449784	ENSP00000302562
ENSP00000449784	ENSP00000361245
ENSP00000449784	ENSP00000244051
ENSP00000449784	ENSP00000477725
ENSP00000443113	ENSP00000368887
ENSP00000443113	ENSP00000281589
ENSP00000443113	ENSP00000476955
ENSP00000443113	ENSP00000397563
ENSP00000443113	ENSP00000363018
ENSP00000443113	ENSP00000370968
ENSP00000379057	ENSP00000355566
ENSP00000366748	ENSP00000246166
ENSP00000366748	ENSP00000357480
ENSP00000366748	ENSP00000295770
ENSP00000336741	ENSP00000355518
ENSP00000336741	ENSP00000260210
ENSP00000336741	ENSP00000360162
ENSP00000336741	ENSP00000259324
ENSP00000336741	ENSP00000476955
ENSP00000336741	ENSP00000266079
ENSP00000336741	ENSP00000360532
ENSP00000336741	ENSP00000358554
ENSP00000336741	ENSP00000369127
ENSP00000336741	ENSP00000347444
ENSP00000336741	ENSP00000363043
ENSP00000336741	ENSP00000358272
ENSP00000336741	ENSP00000261845
ENSP00000336741	ENSP00000283131
ENSP00000336741	ENSP00000281589
ENSP00000336741	ENSP00000307078
ENSP00000336741	ENSP00000397563
ENSP00000336741	ENSP00000275820
ENSP00000336741	ENSP00000475615
ENSP00000336741	ENSP00000300026
ENSP00000360162	ENSP00000445077
ENSP00000360162	ENSP00000361857
ENSP00000360162	TBX20
ENSP00000360162	ENSP00000386170
ENSP00000360162	ENSP00000296786
ENSP00000360162	ENSP00000358854
ENSP00000360162	ENSP00000468367
ENSP00000360162	ENSP00000360532
ENSP00000360162	ENSP00000387361
ENSP00000360162	ENSP00000392466
ENSP00000360162	ENSP00000376272
ENSP00000360162	ENSP00000346255
ENSP00000360162	ENSP00000219066
ENSP00000360162	ENSP00000336741
ENSP00000360162	ENSP00000339835
ENSP00000360162	ENSP00000361245
ENSP00000360162	SRF
ENSP00000360162	ENSP00000265354
ENSP00000360162	ENSP00000316598
ENSP00000360162	ENSP00000246166
ENSP00000360162	ENSP00000229595
ENSP00000360162	ENSP00000283131
ENSP00000360162	ENSP00000275820
ENSP00000360162	ENSP00000243903
ENSP00000360162	ENSP00000244051
ENSP00000440945	ENSP00000223023
ENSP00000440945	ENSP00000468367
ENSP00000256722	ENSP00000473348
ENSP00000256722	ENSP00000419370
ENSP00000256722	ENSP00000262746
ENSP00000217456	ENSP00000363018
ENSP00000217456	ENSP00000234590
ENSP00000338533	ENSP00000310521
ENSP00000338533	ENSP00000358854
ENSP00000338533	ENSP00000468367
ENSP00000338533	ENSP00000265717
ENSP00000338533	ENSP00000369127
ENSP00000338533	ENSP00000397133
ENSP00000338533	ENSP00000439065
ENSP00000338533	ENSP00000311083
ENSP00000338533	ENSP00000339835
ENSP00000338533	ENSP00000361245
ENSP00000338533	ENSP00000345575
ENSP00000338533	ENSP00000415840
ENSP00000338533	ENSP00000261845
ENSP00000338533	ENSP00000283131
ENSP00000338533	ENSP00000330381
ENSP00000338533	ENSP00000244051
ENSP00000338533	ENSP00000384610
ENSP00000338533	ENSP00000364464
ENSP00000468367	ENSP00000363458
ENSP00000468367	ENSP00000383118
ENSP00000468367	ENSP00000289013
ENSP00000468367	ENSP00000358854
ENSP00000468367	ENSP00000360162
ENSP00000468367	ENSP00000351905
ENSP00000468367	ENSP00000364579
ENSP00000468367	ENSP00000481920
ENSP00000468367	ENSP00000360532
ENSP00000468367	ENSP00000265717
ENSP00000468367	ENSP00000220062
ENSP00000468367	ENSP00000369127
ENSP00000468367	ENSP00000347444
ENSP00000468367	ENSP00000362306
ENSP00000468367	ENSP00000357480
ENSP00000468367	ENSP00000440005
ENSP00000468367	ENSP00000439065
ENSP00000468367	ENSP00000272233
ENSP00000468367	ENSP00000339835
ENSP00000468367	ENSP00000295797
ENSP00000468367	ENSP00000360874
ENSP00000468367	SRF
ENSP00000468367	ENSP00000265354
ENSP00000468367	ENSP00000319096
ENSP00000468367	ENSP00000378557
ENSP00000468367	ENSP00000415840
ENSP00000468367	ENSP00000229595
ENSP00000468367	ENSP00000283131
ENSP00000468367	ENSP00000225235
ENSP00000468367	ENSP00000307078
ENSP00000468367	ENSP00000264108
ENSP00000468367	ENSP00000379898
ENSP00000468367	ENSP00000363071
ENSP00000468367	ENSP00000341214
ENSP00000468367	ENSP00000330381
ENSP00000468367	ENSP00000432279
ENSP00000468367	ENSP00000338533
ENSP00000468367	ENSP00000384610
ENSP00000468367	ENSP00000440945
ENSP00000468367	ENSP00000449784
ENSP00000468367	ENSP00000485663
ENSP00000468367	ENSP00000477725
ENSP00000480004	ENSP00000337701
ENSP00000480004	ENSP00000354468
ENSP00000480004	ENSP00000358719
ENSP00000480004	ENSP00000234454
ENSP00000480004	ENSP00000257515
ENSP00000480004	ENSP00000290354
ENSP00000229595	ENSP00000339835
ENSP00000229595	ENSP00000358854
ENSP00000229595	ENSP00000468367
ENSP00000229595	ENSP00000360162
ENSP00000229595	ENSP00000283131
ENSP00000229595	ENSP00000397563
ENSP00000229595	ENSP00000264108
ENSP00000229595	ENSP00000242719
ENSP00000229595	ENSP00000341214
ENSP00000229595	ENSP00000376272
ENSP00000229595	ENSP00000346255
ENSP00000383118	ENSP00000352264
ENSP00000383118	ENSP00000355518
ENSP00000383118	ENSP00000310521
ENSP00000383118	ENSP00000289013
ENSP00000383118	ENSP00000468367
ENSP00000383118	ENSP00000354499
ENSP00000383118	ENSP00000351905
ENSP00000383118	ENSP00000364579
ENSP00000383118	ENSP00000317214
ENSP00000383118	ENSP00000265717
ENSP00000383118	ENSP00000360777
ENSP00000383118	ENSP00000369127
ENSP00000383118	ENSP00000397133
ENSP00000383118	ENSP00000353408
ENSP00000383118	ENSP00000347710
ENSP00000383118	ENSP00000439065
ENSP00000383118	ENSP00000272233
ENSP00000383118	ENSP00000223023
ENSP00000383118	ENSP00000295797
ENSP00000383118	ENSP00000266085
ENSP00000383118	SRF
ENSP00000383118	ENSP00000265354
ENSP00000383118	ENSP00000319096
ENSP00000383118	ENSP00000300146
ENSP00000383118	ENSP00000378557
ENSP00000383118	ENSP00000354876
ENSP00000383118	ENSP00000011619
ENSP00000383118	ENSP00000239223
ENSP00000383118	ENSP00000261845
ENSP00000383118	ENSP00000246166
ENSP00000383118	ENSP00000307078
ENSP00000383118	ENSP00000283147
ENSP00000383118	ENSP00000262746
ENSP00000383118	ENSP00000273317
ENSP00000383118	ENSP00000384610
ENSP00000383118	ENSP00000477725
ENSP00000397133	ENSP00000383118
ENSP00000397133	ENSP00000265717
ENSP00000397133	ENSP00000005178
ENSP00000397133	ENSP00000220062
ENSP00000397133	ENSP00000440005
ENSP00000397133	ENSP00000439065
ENSP00000397133	ENSP00000272233
ENSP00000397133	ENSP00000360874
ENSP00000397133	ENSP00000319096
ENSP00000397133	ENSP00000261845
ENSP00000397133	ENSP00000379898
ENSP00000397133	ENSP00000262746
ENSP00000397133	ENSP00000338533
ENSP00000397133	ENSP00000384610
ENSP00000397133	ENSP00000348234
ENSP00000397133	ENSP00000234590
ENSP00000354876	ENSP00000383118
ENSP00000354876	ENSP00000319096
ENSP00000354876	ENSP00000262455
ENSP00000354876	ENSP00000354499
ENSP00000354876	ENSP00000306397
ENSP00000354876	ENSP00000354982
ENSP00000354876	ENSP00000379898
ENSP00000354876	ENSP00000220062
ENSP00000354876	ENSP00000355046
ENSP00000354876	ENSP00000440005
ENSP00000354876	ENSP00000354554
ENSP00000354876	ENSP00000272233
ENSP00000354876	ENSP00000258424
ENSP00000267984	ENSP00000319096
ENSP00000267984	ENSP00000317214
ENSP00000267984	ENSP00000220062
ENSP00000267984	ENSP00000273317
ENSP00000432279	ENSP00000217402
ENSP00000432279	ENSP00000289013
ENSP00000432279	ENSP00000468367
ENSP00000432279	ENSP00000281589
ENSP00000432279	ENSP00000416418
ENSP00000381793	ENSP00000360293
ENSP00000381793	ENSP00000220062
ENSP00000381793	ENSP00000272233
ENSP00000306397	ENSP00000355518
ENSP00000306397	ENSP00000296786
ENSP00000306397	ENSP00000354876
ENSP00000306397	ENSP00000354499
ENSP00000306397	ENSP00000354982
ENSP00000306397	ENSP00000356256
ENSP00000306397	ENSP00000301457
ENSP00000306397	ENSP00000362873
ENSP00000306397	ENSP00000355046
ENSP00000306397	ENSP00000233710
ENSP00000306397	ENSP00000354554
ENSP00000306397	ENSP00000354665
ENSP00000306397	ENSP00000358272
ENSP00000306397	ENSP00000258424
ENSP00000248958	ENSP00000262455
ENSP00000248958	ENSP00000295770
ENSP00000358554	ENSP00000360532
ENSP00000358554	ENSP00000475615
ENSP00000358554	ENSP00000300026
ENSP00000358554	ENSP00000336741
ENSP00000220062	ENSP00000310521
ENSP00000220062	ENSP00000468367
ENSP00000220062	ENSP00000351905
ENSP00000220062	ENSP00000265717
ENSP00000220062	ENSP00000397133
ENSP00000220062	ENSP00000381793
ENSP00000220062	ENSP00000358815
ENSP00000220062	ENSP00000223023
ENSP00000220062	ENSP00000295797
ENSP00000220062	ENSP00000266085
ENSP00000220062	ENSP00000378557
ENSP00000220062	ENSP00000354876
ENSP00000220062	ENSP00000239223
ENSP00000220062	ENSP00000261845
ENSP00000220062	ENSP00000246166
ENSP00000220062	ENSP00000267984
ENSP00000220062	ENSP00000384610
ENSP00000220062	ENSP00000477725
ENSP00000359727	ENSP00000345575
ENSP00000359727	ENSP00000369127
ENSP00000359727	ENSP00000356070
ENSP00000347710	ENSP00000383118
ENSP00000347710	ENSP00000362151
ENSP00000384610	ENSP00000383118
ENSP00000384610	ENSP00000468367
ENSP00000384610	ENSP00000005178
ENSP00000384610	ENSP00000220062
ENSP00000384610	ENSP00000397133
ENSP00000384610	ENSP00000318351
ENSP00000384610	ENSP00000440005
ENSP00000384610	ENSP00000439065
ENSP00000384610	ENSP00000272233
ENSP00000384610	ENSP00000360874
ENSP00000384610	ENSP00000319096
ENSP00000384610	ENSP00000261845
ENSP00000384610	ENSP00000379898
ENSP00000384610	ENSP00000338533
ENSP00000371155	ENSP00000261845
ENSP00000265717	ENSP00000383118
ENSP00000265717	ENSP00000468367
ENSP00000265717	ENSP00000220062
ENSP00000265717	ENSP00000397133
ENSP00000265717	ENSP00000318351
ENSP00000265717	ENSP00000440005
ENSP00000265717	ENSP00000355566
ENSP00000265717	ENSP00000439065
ENSP00000265717	ENSP00000272233
ENSP00000265717	ENSP00000025301
ENSP00000265717	ENSP00000295797
ENSP00000265717	ENSP00000361245
ENSP00000265717	ENSP00000360874
ENSP00000265717	ENSP00000319096
ENSP00000265717	ENSP00000305372
ENSP00000265717	ENSP00000261845
ENSP00000265717	ENSP00000307078
ENSP00000265717	ENSP00000379898
ENSP00000265717	ENSP00000338533
ENSP00000265717	ENSP00000425561
ENSP00000265717	ENSP00000348234
ENSP00000364464	ENSP00000358719
ENSP00000364464	ENSP00000439065
ENSP00000364464	ENSP00000360874
ENSP00000364464	ENSP00000338533
ENSP00000175091	ENSP00000272233
ENSP00000356256	ENSP00000296786
ENSP00000356256	ENSP00000345575
ENSP00000356256	ENSP00000354499
ENSP00000356256	ENSP00000306397
ENSP00000356256	ENSP00000355566
ENSP00000356256	ENSP00000258424
ENSP00000223023	ENSP00000352264
ENSP00000223023	ENSP00000383118
ENSP00000223023	ENSP00000295797
ENSP00000223023	ENSP00000360293
ENSP00000223023	ENSP00000361245
ENSP00000223023	ENSP00000319096
ENSP00000223023	ENSP00000378557
ENSP00000223023	ENSP00000379898
ENSP00000223023	ENSP00000220062
ENSP00000223023	ENSP00000440005
ENSP00000223023	ENSP00000440945
ENSP00000223023	ENSP00000272233
ENSP00000311083	ENSP00000360874
ENSP00000311083	ENSP00000290541
ENSP00000311083	ENSP00000358854
ENSP00000311083	ENSP00000239223
ENSP00000311083	ENSP00000338533
ENSP00000311083	ENSP00000439065
ENSP00000469888	ENSP00000310521
ENSP00000469888	ENSP00000370648
ENSP00000469888	ENSP00000440005
ENSP00000360777	ENSP00000383118
ENSP00000360777	ENSP00000295797
ENSP00000360777	ENSP00000371221
ENSP00000346255	ENSP00000296786
ENSP00000346255	ENSP00000360162
ENSP00000346255	ENSP00000351905
ENSP00000346255	ENSP00000005178
ENSP00000346255	ENSP00000318351
ENSP00000346255	ENSP00000295797
ENSP00000346255	ENSP00000361245
ENSP00000346255	SRF
ENSP00000346255	ENSP00000265354
ENSP00000346255	ENSP00000239223
ENSP00000346255	ENSP00000261845
ENSP00000346255	ENSP00000229595
ENSP00000346255	ENSP00000283131
ENSP00000360874	ENSP00000358854
ENSP00000360874	ENSP00000468367
ENSP00000360874	ENSP00000265717
ENSP00000360874	ENSP00000369127
ENSP00000360874	ENSP00000397133
ENSP00000360874	ENSP00000311083
ENSP00000360874	ENSP00000339835
ENSP00000360874	ENSP00000345575
ENSP00000360874	ENSP00000330381
ENSP00000360874	ENSP00000384610
ENSP00000360874	ENSP00000364464
ENSP00000308275	ENSP00000419370
ENSP00000308275	ENSP00000387111
ENSP00000308275	ENSP00000363603
ENSP00000308275	ENSP00000361084
ENSP00000308275	ENSP00000356001
ENSP00000308275	SRF
ENSP00000308275	ENSP00000265354
TBX20	SRF
TBX20	ENSP00000011619
ENSP00000386170	ENSP00000011619
TBX20	ENSP00000360162
ENSP00000386170	ENSP00000360162
TBX20	ENSP00000283131
ENSP00000386170	ENSP00000283131
TBX20	ENSP00000261405
ENSP00000386170	ENSP00000261405
TBX20	ENSP00000348234
ENSP00000386170	ENSP00000348234
ENSP00000296233	ENSP00000256495
ENSP00000296233	ENSP00000360293
ENSP00000296233	ENSP00000005178
ENSP00000296233	ENSP00000272233
ENSP00000296233	SRF
ENSP00000296233	ENSP00000265354
ENSP00000296233	ENSP00000305372
ENSP00000296233	ENSP00000482027
ENSP00000296233	ENSP00000239223
ENSP00000296233	ENSP00000261845
ENSP00000296233	ENSP00000445306
ENSP00000296233	ENSP00000330381
ENSP00000312107	ENSP00000310521
ENSP00000312107	ENSP00000296786
ENSP00000255764	ENSP00000481920
ENSP00000414904	ENSP00000369127
ENSP00000414904	ENSP00000415840
ENSP00000317214	ENSP00000383118
ENSP00000317214	ENSP00000289013
ENSP00000317214	ENSP00000362807
ENSP00000317214	ENSP00000217402
ENSP00000317214	ENSP00000261845
ENSP00000317214	ENSP00000267984
ENSP00000356134	ENSP00000370968
ENSP00000419370	ENSP00000308275
ENSP00000419370	ENSP00000356001
ENSP00000419370	ENSP00000256722
ENSP00000419370	ENSP00000345445
ENSP00000419370	ENSP00000361084
ENSP00000330381	ENSP00000339835
ENSP00000330381	ENSP00000360874
ENSP00000330381	SRF
ENSP00000330381	ENSP00000265354
ENSP00000330381	ENSP00000468367
ENSP00000330381	ENSP00000296233
ENSP00000330381	ENSP00000261845
ENSP00000330381	ENSP00000338533
ENSP00000330381	ENSP00000439065
ENSP00000354499	ENSP00000355518
ENSP00000354499	ENSP00000383118
ENSP00000354499	ENSP00000354876
ENSP00000354499	ENSP00000306397
ENSP00000354499	ENSP00000354982
ENSP00000354499	ENSP00000356256
ENSP00000354499	ENSP00000354554
ENSP00000354499	ENSP00000258424
ENSP00000464258	ENSP00000295797
ENSP00000217402	ENSP00000310521
ENSP00000217402	ENSP00000289013
ENSP00000217402	ENSP00000317214
ENSP00000217402	ENSP00000432279
ENSP00000439065	ENSP00000383118
ENSP00000439065	ENSP00000358854
ENSP00000439065	ENSP00000468367
ENSP00000439065	ENSP00000265717
ENSP00000439065	ENSP00000369127
ENSP00000439065	ENSP00000397133
ENSP00000439065	ENSP00000311083
ENSP00000439065	ENSP00000339835
ENSP00000439065	ENSP00000345575
ENSP00000439065	ENSP00000319096
ENSP00000439065	ENSP00000307078
ENSP00000439065	ENSP00000330381
ENSP00000439065	ENSP00000338533
ENSP00000439065	ENSP00000384610
ENSP00000439065	ENSP00000364464
ENSP00000475615	ENSP00000260210
ENSP00000475615	ENSP00000259324
ENSP00000475615	ENSP00000476955
ENSP00000475615	ENSP00000360532
ENSP00000475615	ENSP00000358554
ENSP00000475615	ENSP00000300026
ENSP00000475615	ENSP00000336741
ENSP00000266079	ENSP00000259324
ENSP00000266079	ENSP00000476955
ENSP00000266079	ENSP00000360532
ENSP00000266079	ENSP00000363043
ENSP00000266079	ENSP00000336741
ENSP00000266079	ENSP00000481842
ENSP00000266079	ENSP00000380336
ENSP00000266079	ENSP00000300026
ENSP00000266079	ENSP00000477725
ENSP00000265174	ENSP00000355518
ENSP00000265174	ENSP00000354677
SRF	ENSP00000383118
ENSP00000265354	ENSP00000383118
SRF	ENSP00000308275
ENSP00000265354	ENSP00000308275
SRF	TBX20
SRF	ENSP00000358854
ENSP00000265354	ENSP00000358854
SRF	ENSP00000468367
ENSP00000265354	ENSP00000468367
SRF	ENSP00000360162
ENSP00000265354	ENSP00000360162
SRF	ENSP00000351905
ENSP00000265354	ENSP00000351905
SRF	ENSP00000356070
ENSP00000265354	ENSP00000356070
SRF	ENSP00000353408
ENSP00000265354	ENSP00000353408
SRF	ENSP00000366897
ENSP00000265354	ENSP00000366897
SRF	ENSP00000346255
ENSP00000265354	ENSP00000346255
SRF	ENSP00000272233
ENSP00000265354	ENSP00000272233
SRF	ENSP00000319096
ENSP00000265354	ENSP00000319096
SRF	ENSP00000239223
ENSP00000265354	ENSP00000239223
SRF	ENSP00000296233
ENSP00000265354	ENSP00000296233
SRF	ENSP00000261845
ENSP00000265354	ENSP00000261845
SRF	ENSP00000283131
ENSP00000265354	ENSP00000283131
SRF	ENSP00000330381
ENSP00000265354	ENSP00000330381
SRF	ENSP00000324560
ENSP00000265354	ENSP00000324560
SRF	ENSP00000354487
ENSP00000265354	ENSP00000354487
SRF	ENSP00000481842
ENSP00000265354	ENSP00000481842
SRF	ENSP00000362151
ENSP00000265354	ENSP00000362151
ENSP00000354677	ENSP00000262455
ENSP00000354677	ENSP00000265174
ENSP00000354677	ENSP00000262746
ENSP00000354677	ENSP00000358719
ENSP00000354677	ENSP00000234590
ENSP00000389277	ENSP00000445306
ENSP00000355518	ENSP00000363458
ENSP00000355518	ENSP00000383118
ENSP00000355518	ENSP00000354499
ENSP00000355518	ENSP00000265174
ENSP00000355518	ENSP00000306397
ENSP00000355518	ENSP00000362873
ENSP00000355518	ENSP00000358719
ENSP00000355518	ENSP00000310873
ENSP00000355518	ENSP00000290354
ENSP00000355518	ENSP00000359539
ENSP00000355518	ENSP00000272233
ENSP00000355518	ENSP00000234590
ENSP00000355518	ENSP00000336741
ENSP00000354554	ENSP00000354876
ENSP00000354554	ENSP00000354499
ENSP00000354554	ENSP00000306397
ENSP00000354554	ENSP00000354982
ENSP00000354554	ENSP00000301457
ENSP00000354554	ENSP00000362873
ENSP00000354554	ENSP00000355046
ENSP00000354554	ENSP00000354665
ENSP00000354554	ENSP00000258424
ENSP00000353408	ENSP00000352264
ENSP00000353408	ENSP00000383118
ENSP00000353408	ENSP00000295797
ENSP00000353408	SRF
ENSP00000353408	ENSP00000265354
ENSP00000353408	ENSP00000319096
ENSP00000353408	ENSP00000415840
ENSP00000353408	ENSP00000307078
ENSP00000353408	ENSP00000440005
ENSP00000353408	ENSP00000272233
ENSP00000353408	ENSP00000234590
ENSP00000425561	ENSP00000351905
ENSP00000425561	ENSP00000476955
ENSP00000425561	ENSP00000265717
ENSP00000425561	ENSP00000239223
ENSP00000425561	ENSP00000473348
ENSP00000425561	ENSP00000281589
ENSP00000425561	ENSP00000397563
ENSP00000425561	ENSP00000363018
ENSP00000209884	ENSP00000272233
ENSP00000216038	ENSP00000360532
ENSP00000216038	ENSP00000376272
ENSP00000342858	ENSP00000477725
ENSP00000261405	TBX20
ENSP00000261405	ENSP00000386170
ENSP00000261405	ENSP00000283147
ENSP00000261405	ENSP00000358307
ENSP00000358719	ENSP00000355518
ENSP00000358719	ENSP00000361245
ENSP00000358719	ENSP00000480004
ENSP00000358719	ENSP00000255084
ENSP00000358719	ENSP00000354677
ENSP00000358719	ENSP00000364464
ENSP00000358719	ENSP00000348234
ENSP00000443246	ENSP00000318351
ENSP00000257515	ENSP00000480004
ENSP00000305372	ENSP00000359675
ENSP00000305372	ENSP00000296233
ENSP00000305372	ENSP00000351905
ENSP00000305372	ENSP00000265717
ENSP00000305372	ENSP00000440005
ENSP00000305372	ENSP00000272233
ENSP00000376272	ENSP00000360162
ENSP00000376272	ENSP00000360532
ENSP00000376272	ENSP00000216038
ENSP00000376272	ENSP00000219066
ENSP00000376272	ENSP00000229595
ENSP00000376272	ENSP00000283131
ENSP00000376272	ENSP00000262746
ENSP00000376272	ENSP00000363018
ENSP00000318351	ENSP00000370648
ENSP00000318351	ENSP00000443246
ENSP00000318351	ENSP00000265717
ENSP00000318351	ENSP00000005178
ENSP00000318351	ENSP00000233710
ENSP00000318351	ENSP00000346255
ENSP00000318351	ENSP00000384610
ENSP00000307078	ENSP00000383118
ENSP00000307078	ENSP00000468367
ENSP00000307078	ENSP00000360532
ENSP00000307078	ENSP00000265717
ENSP00000307078	ENSP00000353408
ENSP00000307078	ENSP00000440005
ENSP00000307078	ENSP00000439065
ENSP00000307078	ENSP00000272233
ENSP00000307078	ENSP00000336741
ENSP00000307078	ENSP00000295797
ENSP00000307078	ENSP00000319096
ENSP00000307078	ENSP00000378557
ENSP00000307078	ENSP00000261845
ENSP00000307078	ENSP00000283131
ENSP00000307078	ENSP00000379898
ENSP00000307078	ENSP00000324560
ENSP00000307078	ENSP00000477725
ENSP00000362807	ENSP00000289013
ENSP00000362807	ENSP00000317214
ENSP00000362807	ENSP00000234590
ENSP00000025301	ENSP00000265717
ENSP00000362306	ENSP00000468367
ENSP00000362306	ENSP00000369127
ENSP00000362306	ENSP00000347444
ENSP00000362306	ENSP00000361245
ENSP00000362306	ENSP00000300146
ENSP00000362306	ENSP00000336783
ENSP00000362306	ENSP00000281589
ENSP00000362306	ENSP00000397563
ENSP00000362306	ENSP00000379898
ENSP00000362306	ENSP00000363018
ENSP00000362306	ENSP00000364398
ENSP00000363043	ENSP00000260210
ENSP00000363043	ENSP00000476955
ENSP00000363043	ENSP00000266079
ENSP00000363043	ENSP00000360532
ENSP00000363043	ENSP00000336741
ENSP00000364579	ENSP00000383118
ENSP00000364579	ENSP00000468367
ENSP00000364579	ENSP00000282388
ENSP00000364579	ENSP00000440005
ENSP00000364579	ENSP00000272233
ENSP00000364579	ENSP00000319096
ENSP00000364579	ENSP00000378557
ENSP00000364579	ENSP00000379898
ENSP00000358525	ENSP00000295797
ENSP00000358525	ENSP00000351905
ENSP00000355566	ENSP00000356256
ENSP00000355566	ENSP00000265717
ENSP00000355566	ENSP00000379057
ENSP00000355566	ENSP00000345445
CX40|GJA5	ENSP00000239223
ENSP00000484552	ENSP00000239223
ENSP00000295079	ENSP00000358272
ENSP00000239223	ENSP00000383118
ENSP00000239223	ENSP00000351905
ENSP00000239223	ENSP00000005178
ENSP00000239223	ENSP00000220062
ENSP00000239223	ENSP00000282388
ENSP00000239223	CX40|GJA5
ENSP00000239223	ENSP00000484552
ENSP00000239223	ENSP00000440005
ENSP00000239223	ENSP00000346255
ENSP00000239223	ENSP00000272233
ENSP00000239223	ENSP00000311083
ENSP00000239223	ENSP00000454623
ENSP00000239223	ENSP00000295797
ENSP00000239223	SRF
ENSP00000239223	ENSP00000265354
ENSP00000239223	ENSP00000296233
ENSP00000239223	ENSP00000261845
ENSP00000239223	ENSP00000222567
ENSP00000239223	ENSP00000379898
ENSP00000239223	ENSP00000425561
ENSP00000239223	ENSP00000477725
ENSP00000264108	ENSP00000468367
ENSP00000264108	ENSP00000339835
ENSP00000264108	ENSP00000229595
ENSP00000397563	ENSP00000482128
ENSP00000397563	ENSP00000476955
ENSP00000397563	ENSP00000362306
ENSP00000397563	ENSP00000219066
ENSP00000397563	ENSP00000336741
ENSP00000397563	ENSP00000443113
ENSP00000397563	ENSP00000229595
ENSP00000397563	ENSP00000281589
ENSP00000397563	ENSP00000425561
ENSP00000482027	ENSP00000296233
ENSP00000482128	ENSP00000295797
ENSP00000482128	ENSP00000281589
ENSP00000482128	ENSP00000397563
ENSP00000482128	ENSP00000244051
ENSP00000482128	ENSP00000358815
ENSP00000484656	ENSP00000351905
ENSP00000222567	ENSP00000239223
ENSP00000272233	ENSP00000355518
ENSP00000272233	ENSP00000256495
ENSP00000272233	ENSP00000383118
ENSP00000272233	ENSP00000310521
ENSP00000272233	ENSP00000289013
ENSP00000272233	ENSP00000290541
ENSP00000272233	ENSP00000468367
ENSP00000272233	ENSP00000351905
ENSP00000272233	ENSP00000364579
ENSP00000272233	ENSP00000265717
ENSP00000272233	ENSP00000005178
ENSP00000272233	ENSP00000369127
ENSP00000272233	ENSP00000397133
ENSP00000272233	ENSP00000353408
ENSP00000272233	ENSP00000381793
ENSP00000272233	ENSP00000175091
ENSP00000272233	ENSP00000223023
ENSP00000272233	ENSP00000295797
ENSP00000272233	ENSP00000266085
ENSP00000272233	SRF
ENSP00000272233	ENSP00000265354
ENSP00000272233	ENSP00000319096
ENSP00000272233	ENSP00000305372
ENSP00000272233	ENSP00000378557
ENSP00000272233	ENSP00000354876
ENSP00000272233	ENSP00000239223
ENSP00000272233	ENSP00000296233
ENSP00000272233	ENSP00000261845
ENSP00000272233	ENSP00000246166
ENSP00000272233	ENSP00000307078
ENSP00000272233	ENSP00000209884
ENSP00000272233	ENSP00000384610
ENSP00000272233	ENSP00000477725
ENSP00000303129	ENSP00000347444
ENSP00000303129	ENSP00000255084
ENSP00000352264	ENSP00000223023
ENSP00000352264	ENSP00000383118
ENSP00000352264	ENSP00000353408
ENSP00000352264	ENSP00000440005
ENSP00000300026	ENSP00000260210
ENSP00000300026	ENSP00000262455
ENSP00000300026	ENSP00000266079
ENSP00000300026	ENSP00000360532
ENSP00000300026	ENSP00000005178
ENSP00000300026	ENSP00000358554
ENSP00000300026	ENSP00000440005
ENSP00000300026	ENSP00000336741
ENSP00000300026	ENSP00000366109
ENSP00000300026	ENSP00000478600
ENSP00000300026	ENSP00000475615
ENSP00000300026	ENSP00000262746
ENSP00000300026	ENSP00000345445
ENSP00000300026	ENSP00000380336
ENSP00000300026	ENSP00000234590
ENSP00000310873	ENSP00000355518
ENSP00000310873	ENSP00000258424
ENSP00000295770	ENSP00000248958
ENSP00000295770	ENSP00000369127
ENSP00000295770	ENSP00000366748
ENSP00000345445	ENSP00000419370
ENSP00000345445	ENSP00000005178
ENSP00000345445	ENSP00000355566
ENSP00000345445	ENSP00000300026
ENSP00000345445	ENSP00000358272
ENSP00000345445	ENSP00000258424
ENSP00000357348	ENSP00000351905
ENSP00000357348	ENSP00000481842
ENSP00000275820	ENSP00000360162
ENSP00000275820	ENSP00000261845
ENSP00000275820	ENSP00000283131
ENSP00000275820	ENSP00000336741
ENSP00000481842	ENSP00000339835
ENSP00000481842	ENSP00000256495
ENSP00000481842	SRF
ENSP00000481842	ENSP00000265354
ENSP00000481842	ENSP00000357348
ENSP00000481842	ENSP00000283131
ENSP00000481842	ENSP00000266079
ENSP00000481842	ENSP00000360532
ENSP00000481842	ENSP00000369127
ENSP00000481842	ENSP00000380336
ENSP00000262455	ENSP00000248958
ENSP00000262455	ENSP00000363616
ENSP00000262455	ENSP00000369127
ENSP00000262455	ENSP00000234454
ENSP00000262455	ENSP00000354677
ENSP00000262455	ENSP00000345575
ENSP00000262455	ENSP00000354876
ENSP00000262455	ENSP00000473348
ENSP00000262455	ENSP00000358814
ENSP00000262455	ENSP00000262746
ENSP00000262455	ENSP00000300026
ENSP00000262455	ENSP00000477725
ENSP00000441065	ENSP00000358272
ENSP00000440005	ENSP00000352264
ENSP00000440005	ENSP00000310521
ENSP00000440005	ENSP00000468367
ENSP00000440005	ENSP00000364579
ENSP00000440005	ENSP00000265717
ENSP00000440005	ENSP00000369127
ENSP00000440005	ENSP00000397133
ENSP00000440005	ENSP00000353408
ENSP00000440005	ENSP00000282388
ENSP00000440005	ENSP00000223023
ENSP00000440005	ENSP00000319096
ENSP00000440005	ENSP00000305372
ENSP00000440005	ENSP00000300146
ENSP00000440005	ENSP00000378557
ENSP00000440005	ENSP00000354876
ENSP00000440005	ENSP00000239223
ENSP00000440005	ENSP00000261845
ENSP00000440005	ENSP00000246166
ENSP00000440005	ENSP00000225235
ENSP00000440005	ENSP00000318821
ENSP00000440005	ENSP00000307078
ENSP00000440005	ENSP00000262746
ENSP00000440005	ENSP00000324560
ENSP00000440005	ENSP00000384610
ENSP00000440005	ENSP00000300026
ENSP00000440005	ENSP00000469888
ENSP00000319096	ENSP00000383118
ENSP00000319096	ENSP00000310521
ENSP00000319096	ENSP00000289013
ENSP00000319096	ENSP00000468367
ENSP00000319096	ENSP00000364579
ENSP00000319096	ENSP00000265717
ENSP00000319096	ENSP00000397133
ENSP00000319096	ENSP00000353408
ENSP00000319096	ENSP00000440005
ENSP00000319096	ENSP00000439065
ENSP00000319096	ENSP00000272233
ENSP00000319096	ENSP00000223023
ENSP00000319096	ENSP00000295797
ENSP00000319096	SRF
ENSP00000319096	ENSP00000265354
ENSP00000319096	ENSP00000378557
ENSP00000319096	ENSP00000354876
ENSP00000319096	ENSP00000261845
ENSP00000319096	ENSP00000246166
ENSP00000319096	ENSP00000267984
ENSP00000319096	ENSP00000307078
ENSP00000319096	ENSP00000384610
ENSP00000319096	ENSP00000477725
ENSP00000255084	ENSP00000370648
ENSP00000255084	ENSP00000358719
ENSP00000255084	ENSP00000473348
ENSP00000255084	ENSP00000303129
ENSP00000255084	ENSP00000262746
ENSP00000255084	ENSP00000290354
ENSP00000255084	ENSP00000234590
ENSP00000290541	ENSP00000361245
ENSP00000290541	ENSP00000296786
ENSP00000290541	ENSP00000242719
ENSP00000290541	ENSP00000360593
ENSP00000290541	ENSP00000272233
ENSP00000290541	ENSP00000311083
ENSP00000310521	ENSP00000339835
ENSP00000310521	ENSP00000383118
ENSP00000310521	ENSP00000217402
ENSP00000310521	ENSP00000319096
ENSP00000310521	ENSP00000312107
ENSP00000310521	ENSP00000379898
ENSP00000310521	ENSP00000220062
ENSP00000310521	ENSP00000421315
ENSP00000310521	ENSP00000338533
ENSP00000310521	ENSP00000440005
ENSP00000310521	ENSP00000272233
ENSP00000310521	ENSP00000469888
ENSP00000366934	ENSP00000358854
ENSP00000355051	ENSP00000229195
ENSP00000355051	ENSP00000358854
ENSP00000300146	ENSP00000339835
ENSP00000300146	ENSP00000383118
ENSP00000300146	ENSP00000336783
ENSP00000300146	ENSP00000281589
ENSP00000300146	ENSP00000476955
ENSP00000300146	ENSP00000379898
ENSP00000300146	ENSP00000363018
ENSP00000300146	ENSP00000229195
ENSP00000300146	ENSP00000362306
ENSP00000300146	ENSP00000440005
ENSP00000318821	ENSP00000440005
ENSP00000318821	ENSP00000379898
ENSP00000281589	ENSP00000482128
ENSP00000281589	ENSP00000476955
ENSP00000281589	ENSP00000347444
ENSP00000281589	ENSP00000362306
ENSP00000281589	ENSP00000336741
ENSP00000281589	ENSP00000443113
ENSP00000281589	ENSP00000300146
ENSP00000281589	ENSP00000378557
ENSP00000281589	ENSP00000382328
ENSP00000281589	ENSP00000336783
ENSP00000281589	ENSP00000040877
ENSP00000281589	ENSP00000397563
ENSP00000281589	ENSP00000363018
ENSP00000281589	ENSP00000229195
ENSP00000281589	ENSP00000432279
ENSP00000281589	ENSP00000425561
mir-192	ENSP00000464258
mir-192	ENSP00000346255
mir-192	ENSP00000363162
mir-192	ENSP00000295797
mir-192	ENSP00000336800
mir-425	ENSP00000356256
mir-425	ENSP00000366897
mir-425	ENSP00000475615
mir-425	ENSP00000473348
mir-425	ENSP00000266079
mir-425	ENSP00000278071
mir-425	ENSP00000239223
mir-425	ENSP00000347188
mir-425	ENSP00000478600
mir-425	ENSP00000255764
mir-425	ENSP00000275820
mir-425	ENSP00000373627
mir-425	ENSP00000351905
let-7	ENSP00000261845
let-7	ENSP00000358525
let-7	ENSP00000415115
let-7	ENSP00000357863
let-7	ENSP00000005178
let-7	ENSP00000473348
let-7	ENSP00000283131
let-7	ENSP00000345575
let-7	ENSP00000305372
let-7	ENSP00000358854
let-7	ENSP00000480004
let-7	ENSP00000479069
mir-1	ENSP00000425561
mir-1	ENSP00000482027
mir-1	ENSP00000359171
mir-1	ENSP00000364579
mir-1	ENSP00000443113
mir-1	ENSP00000464258
mir-1	ENSP00000381693
mir-1	ENSP00000396068
mir-1	ENSP00000484656
mir-1	ENSP00000336741
mir-1	ENSP00000289013
mir-1	ENSP00000303129
mir-1	TBX20
mir-1	ENSP00000347444
mir-10	ENSP00000342858
mir-10	ENSP00000339835
mir-10	ENSP00000358815
mir-10	ENSP00000237281
mir-10	ENSP00000355672
mir-10	ENSP00000310042
mir-10	ENSP00000299192
mir-10	ENSP00000290354
mir-10	ENSP00000336800
mir-10	ENSP00000479964
mir-10	ENSP00000358814
mir-10	ENSP00000243903
mir-10	ENSP00000325326
mir-10	ENSP00000415115
mir-10	ENSP00000005178
mir-10	ENSP00000378557
mir-10	ENSP00000248958
mir-10	ENSP00000356070
mir-10	ENSP00000295079
mir-10	ENSP00000439068
mir-10	ENSP00000397563
mir-10	ENSP00000343002
mir-10	ENSP00000482027
mir-10	ENSP00000482128
mir-10	ENSP00000324560
mir-10	ENSP00000040877
mir-10	ENSP00000246166
mir-10	ENSP00000312107
mir-10	ENSP00000218867
mir-10	ENSP00000345848
mir-10	ENSP00000255764
mir-10	ENSP00000441065
mir-10	ENSP00000354982
mir-10	ENSP00000310521
mir-10	ENSP00000454623
mir-10	ENSP00000353408
mir-10	ENSP00000318821
mir-101	ENSP00000209884
mir-101	ENSP00000482027
mir-101	ENSP00000338512
mir-101	ENSP00000342858
mir-101	ENSP00000364579
mir-101	ENSP00000301738
mir-101	ENSP00000324560
mir-101	ENSP00000011619
mir-101	ENSP00000261405
mir-101	ENSP00000381693
mir-101	ENSP00000360777
mir-101	ENSP00000377357
mir-101	ENSP00000346255
mir-101	ENSP00000378557
mir-101	ENSP00000360162
mir-101	ENSP00000440005
mir-101	ENSP00000318607
mir-101	ENSP00000364346
mir-101	ENSP00000359942
mir-101	ENSP00000318066
mir-101	ENSP00000439068
mir-101	TBX20
mir-101	ENSP00000217456
mir-101	ENSP00000239223
mir-101	ENSP00000363616
mir-101	ENSP00000354487
mir-101	ENSP00000468367
mir-101	ENSP00000354468
mir-101	ENSP00000229595
mir-101	ENSP00000318351
mir-103	ENSP00000342858
mir-103	ENSP00000449784
mir-103	ENSP00000237281
mir-103	ENSP00000366748
mir-103	ENSP00000283147
mir-103	ENSP00000361914
mir-103	ENSP00000362135
mir-103	ENSP00000358719
mir-103	ENSP00000360162
mir-103	ENSP00000355672
mir-103	ENSP00000256722
mir-103	ENSP00000257515
mir-103	ENSP00000338533
mir-103	ENSP00000299192
mir-103	ENSP00000256495
mir-103	ENSP00000336800
mir-103	ENSP00000362807
mir-103	ENSP00000362306
mir-103	ENSP00000415115
mir-103	ENSP00000366897
mir-103	ENSP00000373669
mir-103	ENSP00000248958
mir-103	CX40|GJA5
mir-103	ENSP00000477725
mir-103	ENSP00000371471
mir-103	ENSP00000482128
mir-103	ENSP00000223023
mir-103	ENSP00000259324
mir-103	ENSP00000346255
mir-103	ENSP00000300784
mir-103	ENSP00000312107
mir-103	ENSP00000229195
mir-103	ENSP00000396068
mir-103	ENSP00000353408
mir-103	ENSP00000370648
mir-103	ENSP00000318821
mir-122	ENSP00000364579
mir-122	ENSP00000358815
mir-122	ENSP00000358307
mir-122	ENSP00000362151
mir-122	ENSP00000361914
mir-122	CX40|GJA5
mir-122	ENSP00000354982
mir-124	ENSP00000360593
mir-124	ENSP00000040663
mir-124	ENSP00000233710
mir-124	ENSP00000449784
mir-124	ENSP00000040877
mir-124	ENSP00000261405
mir-124	ENSP00000358815
mir-124	ENSP00000311083
mir-124	ENSP00000273317
mir-124	ENSP00000387361
mir-124	ENSP00000283147
mir-124	ENSP00000222567
mir-124	ENSP00000269593
mir-124	ENSP00000248958
mir-124	ENSP00000441065
mir-124	SRF
mir-124	ENSP00000319096
mir-124	ENSP00000255084
mir-124	ENSP00000278071
mir-124	ENSP00000290354
mir-124	ENSP00000234454
mir-124	ENSP00000295797
mir-124	ENSP00000366934
mir-124	ENSP00000300146
mir-124	ENSP00000359675
mir-124	ENSP00000368414
mir-124	ENSP00000353408
mir-124	ENSP00000361245
mir-124	ENSP00000256495
mir-124	ENSP00000373627
mir-124	ENSP00000296564
mir-124	ENSP00000343002
mir-124	ENSP00000351905
mir-126	ENSP00000443113
mir-126	ENSP00000356070
mir-128	ENSP00000209884
mir-128	ENSP00000449784
mir-128	ENSP00000361914
mir-128	ENSP00000364346
mir-128	ENSP00000256722
mir-128	ENSP00000307078
mir-128	ENSP00000336800
mir-128	ENSP00000360532
mir-128	ENSP00000363043
mir-128	ENSP00000261845
mir-128	ENSP00000415115
mir-128	ENSP00000355566
mir-128	CX40|GJA5
mir-128	ENSP00000439068
mir-128	ENSP00000477725
mir-128	ENSP00000478600
mir-128	ENSP00000354468
mir-128	ENSP00000347444
mir-128	ENSP00000349359
mir-128	ENSP00000218340
mir-128	ENSP00000371471
mir-128	ENSP00000484656
mir-128	ENSP00000296786
mir-128	ENSP00000473348
mir-128	ENSP00000359942
mir-128	ENSP00000352264
mir-128	ENSP00000364398
mir-128	ENSP00000392466
mir-128	ENSP00000319096
mir-128	ENSP00000255084
mir-128	ENSP00000354487
mir-128	ENSP00000369127
mir-128	ENSP00000318821
mir-129	ENSP00000479964
mir-129	ENSP00000040663
mir-129	ENSP00000482128
mir-129	ENSP00000290130
mir-129	ENSP00000396068
mir-129	ENSP00000484656
mir-129	ENSP00000341214
mir-129	ENSP00000361914
mir-129	ENSP00000303129
mir-129	ENSP00000283131
mir-129	ENSP00000360293
mir-129	ENSP00000363616
mir-129	ENSP00000347188
mir-129	ENSP00000338533
mir-129	ENSP00000468367
mir-129	ENSP00000264108
mir-129	ENSP00000389277
mir-129	ENSP00000355051
mir-129	ENSP00000363458
mir-129	ENSP00000358854
mir-129	ENSP00000354468
mir-129	ENSP00000415968
mir-129	ENSP00000297857
mir-130	ENSP00000261405
mir-130	ENSP00000379057
mir-130	ENSP00000237281
mir-130	ENSP00000283147
mir-130	ENSP00000361914
mir-130	ENSP00000440945
mir-130	ENSP00000481920
mir-130	ENSP00000371221
mir-130	ENSP00000480004
mir-130	ENSP00000336783
mir-130	ENSP00000336800
mir-130	ENSP00000362306
mir-130	ENSP00000363043
mir-130	ENSP00000364579
mir-130	ENSP00000325326
mir-130	ENSP00000378557
mir-130	ENSP00000439068
mir-130	ENSP00000397563
mir-130	ENSP00000296564
mir-130	ENSP00000347444
mir-130	ENSP00000363018
mir-130	ENSP00000218340
mir-130	ENSP00000371471
mir-130	ENSP00000482128
mir-130	ENSP00000324560
mir-130	ENSP00000259324
mir-130	ENSP00000484656
mir-130	ENSP00000346255
mir-130	TBX20
mir-130	ENSP00000300784
mir-130	ENSP00000345445
mir-130	ENSP00000312107
mir-130	ENSP00000263102
mir-130	ENSP00000263556
mir-130	ENSP00000275820
mir-130	ENSP00000262455
mir-130	ENSP00000396068
mir-130	ENSP00000217402
mir-130	ENSP00000362151
mir-130	ENSP00000319096
mir-130	ENSP00000355051
mir-130	ENSP00000363458
mir-130	ENSP00000361857
mir-133	ENSP00000356256
mir-133	ENSP00000258424
mir-133	ENSP00000449784
mir-133	ENSP00000255084
mir-133	ENSP00000300146
mir-133	ENSP00000260210
mir-133	ENSP00000353408
mir-133	ENSP00000343002
mir-133	ENSP00000362807
mir-138	ENSP00000482027
mir-138	ENSP00000342858
mir-138	ENSP00000282388
mir-138	ENSP00000234590
mir-138	ENSP00000318128
mir-138	ENSP00000366897
mir-138	ENSP00000441065
mir-138	ENSP00000473348
mir-138	ENSP00000318607
mir-138	ENSP00000411073
mir-138	ENSP00000352264
mir-138	ENSP00000300026
mir-138	TBX20
mir-138	ENSP00000234454
mir-138	ENSP00000384610
mir-138	ENSP00000336800
mir-140	ENSP00000342858
mir-140	ENSP00000339835
mir-140	ENSP00000449784
mir-140	ENSP00000358815
mir-140	ENSP00000283147
mir-140	ENSP00000307305
mir-140	ENSP00000440945
mir-140	ENSP00000364346
mir-140	ENSP00000355672
mir-140	ENSP00000348234
mir-140	ENSP00000217456
mir-140	ENSP00000338533
mir-140	ENSP00000368414
mir-140	ENSP00000256495
mir-140	ENSP00000360532
mir-140	ENSP00000415115
mir-140	ENSP00000381693
mir-140	ENSP00000378557
mir-140	ENSP00000356070
mir-140	ENSP00000234454
mir-140	ENSP00000359675
mir-140	ENSP00000371155
mir-140	ENSP00000344125
mir-140	ENSP00000218340
mir-140	ENSP00000258424
mir-140	ENSP00000324560
mir-140	ENSP00000473348
mir-140	TBX20
mir-140	ENSP00000300784
mir-140	ENSP00000347188
mir-140	ENSP00000419370
mir-140	ENSP00000330381
mir-140	ENSP00000441065
mir-140	ENSP00000283131
mir-140	ENSP00000363616
mir-140	ENSP00000369127
mir-143	ENSP00000396068
mir-143	ENSP00000449784
mir-143	ENSP00000357863
mir-143	ENSP00000361914
mir-143	ENSP00000358719
mir-143	ENSP00000473348
mir-143	ENSP00000266079
mir-143	ENSP00000283131
mir-143	ENSP00000319096
mir-143	ENSP00000257515
mir-143	ENSP00000354982
mir-143	ENSP00000234454
mir-143	ENSP00000300146
mir-143	ENSP00000363458
mir-143	ENSP00000301457
mir-143	ENSP00000347444
mir-143	ENSP00000229195
mir-143	ENSP00000343002
mir-143	ENSP00000336800
mir-145	ENSP00000209884
mir-145	ENSP00000218340
mir-145	ENSP00000364579
mir-145	ENSP00000482128
mir-145	ENSP00000443113
mir-145	ENSP00000261405
mir-145	ENSP00000484656
mir-145	ENSP00000378145
mir-145	ENSP00000358272
mir-145	ENSP00000295079
mir-145	ENSP00000439068
mir-145	ENSP00000278071
mir-145	ENSP00000338533
mir-145	ENSP00000355051
mir-145	ENSP00000356791
mir-145	ENSP00000416418
mir-145	ENSP00000357348
mir-146	ENSP00000362306
mir-146	ENSP00000267984
mir-146	ENSP00000443113
mir-146	ENSP00000358815
mir-146	ENSP00000259324
mir-146	ENSP00000237281
mir-146	ENSP00000351813
mir-146	ENSP00000415115
mir-146	ENSP00000361914
mir-146	ENSP00000248958
mir-146	ENSP00000441065
mir-146	CX40|GJA5
mir-146	ENSP00000319096
mir-146	TBX20
mir-146	ENSP00000477725
mir-146	ENSP00000369127
mir-146	ENSP00000368414
mir-146	ENSP00000357348
mir-146	ENSP00000353408
mir-146	ENSP00000343002
mir-146	ENSP00000415968
mir-148	ENSP00000449784
mir-148	ENSP00000358719
[truncated: 1,314 more rows]

## Sheet: Table_S10
Table_S10. Centrality analysis and Community detection of the birds network.
Node	Degree	Closeness	CommunityDetection
ENSP00000259324	27	0.431181	1
ENSP00000281589	33	0.377399	1
ENSP00000217456	7	0.354709	1
ENSP00000397563	29	0.42446	1
ENSP00000260210	17	0.369906	1
ENSP00000368887	10	0.371069	1
ENSP00000336741	42	0.411628	1
ENSP00000360532	52	0.435424	1
ENSP00000336783	19	0.40273	1
ENSP00000475615	27	0.431707	1
ENSP00000229195	23	0.423445	1
ENSP00000382328	2	0.274206	1
ENSP00000425561	20	0.401361	1
ENSP00000443113	26	0.413069	1
ENSP00000300146	27	0.428571	1
ENSP00000370968	15	0.391593	1
ENSP00000040877	9	0.375796	1
ENSP00000380336	13	0.373812	1
ENSP00000358554	8	0.334278	1
mir-126	2	0.311346	1
ENSP00000300026	33	0.402273	1
ENSP00000363018	33	0.395531	1
ENSP00000363043	24	0.421429	1
ENSP00000476955	28	0.367983	1
ENSP00000266079	25	0.419929	1
ENSP00000362306	28	0.413551	1
ENSP00000356134	4	0.326267	1
mir-122	7	0.356137	2
ENSP00000363162	5	0.339406	2
ENSP00000296233	36	0.457364	2
ENSP00000444561	2	0.329302	2
ENSP00000441065	18	0.425481	2
ENSP00000264779	3	0.319783	2
mir-130	43	0.423952	2
ENSP00000301738	3	0.321818	2
ENSP00000360162	54	0.443609	2
mir-17	53	0.441948	2
ENSP00000290130	7	0.35119	2
ENSP00000295770	11	0.387309	2
ENSP00000325326	2	0.317489	2
ENSP00000354487	13	0.398649	2
ENSP00000261405	16	0.401361	2
ENSP00000263102	14	0.406429	2
mir-1	14	0.377801	2
mir-181	39	0.417453	2
ENSP00000371471	18	0.423445	2
mir-338	30	0.400452	2
mir-26	31	0.411628	2
ENSP00000005178	37	0.450955	2
ENSP00000307305	12	0.389439	2
ENSP00000370984	3	0.315789	2
ENSP00000354677	11	0.345029	2
ENSP00000356791	2	0.307826	2
mir-30	33	0.419929	2
ENSP00000360777	14	0.415981	2
ENSP00000275820	17	0.416471	2
ENSP00000344125	2	0.305436	2
ENSP00000369274	4	0.361963	2
ENSP00000358307	8	0.349802	2
mir-458	10	0.359391	2
ENSP00000299192	7	0.377801	2
mir-103	36	0.419929	2
ENSP00000479069	12	0.4	2
mir-190	8	0.351539	2
mir-27	33	0.399549	2
mir-15	85	0.5	2
mir-124	33	0.412587	2
ENSP00000415968	16	0.414035	2
ENSP00000296564	5	0.351539	2
ENSP00000366109	7	0.320943	2
TBX20	29	0.441948	2
ENSP00000025301	8	0.365325	2
ENSP00000378557	44	0.450382	2
ENSP00000216038	8	0.36345	2
ENSP00000255764	9	0.362705	2
ENSP00000348234	17	0.407365	2
mir-146	21	0.394209	2
ENSP00000361914	21	0.421931	2
ENSP00000366897	18	0.400906	2
ENSP00000482571	8	0.384365	2
ENSP00000432279	10	0.350495	2
ENSP00000343002	18	0.419929	2
ENSP00000482027	20	0.428053	2
ENSP00000356256	23	0.417946	2
ENSP00000282388	15	0.374207	2
ENSP00000469888	11	0.379421	2
ENSP00000324560	29	0.441397	2
ENSP00000456894	4	0.367601	2
mir-218	36	0.419929	2
ENSP00000445077	10	0.367983	2
ENSP00000244051	14	0.360856	2
mir-191	6	0.352941	2
mir-425	13	0.373418	2
ENSP00000278071	8	0.359026	2
mir-138	16	0.373024	2
mir-143	19	0.392897	2
ENSP00000265354	42	0.405963	2
SRF	50	0.460338	2
mir-101	30	0.407365	2
ENSP00000396068	17	0.41844	2
mir-29	31	0.408304	2
ENSP00000248958	18	0.418935	2
ENSP00000373627	5	0.359391	2
ENSP00000381693	10	0.390298	2
ENSP00000386170	10	0.341699	2
ENSP00000297857	4	0.346719	2
ENSP00000296786	27	0.42446	2
mir-204	28	0.41844	2
ENSP00000255084	23	0.412107	2
mir-1651	12	0.364198	2
ENSP00000421315	13	0.384365	2
ENSP00000347188	8	0.375	2
ENSP00000264108	10	0.384365	2
ENSP00000449784	32	0.452107	2
ENSP00000316598	7	0.345029	2
ENSP00000355051	11	0.400452	2
mir-145	17	0.371459	2
ENSP00000338512	12	0.40411	2
ENSP00000234590	35	0.425481	2
ENSP00000369611	6	0.359026	2
ENSP00000295797	61	0.471372	2
mir-92	20	0.386463	2
ENSP00000352264	15	0.392897	2
ENSP00000363071	12	0.366081	2
ENSP00000234454	19	0.41115	2
ENSP00000218340	14	0.388158	2
ENSP00000237281	17	0.415006	2
ENSP00000289013	32	0.438662	2
ENSP00000415115	11	0.391593	2
ENSP00000371155	11	0.405034	2
mir-153	19	0.386885	2
ENSP00000368414	10	0.389439	2
ENSP00000346959	9	0.383117	2
ENSP00000347444	37	0.449809	2
ENSP00000355672	8	0.387309	2
mir-1552	20	0.399098	2
mir-21	15	0.376196	2
mir-10	37	0.410197	2
ENSP00000439068	17	0.42446	2
mir-7	29	0.407365	2
ENSP00000373669	5	0.362334	2
ENSP00000349359	6	0.370293	2
mir-1729	14	0.376196	2
ENSP00000362807	17	0.405963	2
mir-1329	41	0.433824	2
ENSP00000317214	15	0.386463	2
ENSP00000371221	4	0.333648	2
mir-148	39	0.427536	2
ENSP00000209884	14	0.408304	2
ENSP00000310042	7	0.382703	2
ENSP00000229595	25	0.408776	2
mir-214	56	0.454429	2
ENSP00000354468	23	0.434889	2
mir-19	36	0.419431	2
mir-23	34	0.404571	2
ENSP00000256722	15	0.411628	2
ENSP00000478061	5	0.341369	2
ENSP00000303129	7	0.363823	2
ENSP00000318066	2	0.308901	2
ENSP00000392466	13	0.386041	2
mir-1677	22	0.40273	2
ENSP00000243903	7	0.3583	2
ENSP00000376272	16	0.359026	2
ENSP00000312107	15	0.397753	2
ENSP00000440945	16	0.408776	2
mir-140	36	0.423952	2
mir-24	34	0.409722	2
ENSP00000256495	24	0.434889	2
mir-2188	15	0.362705	2
ENSP00000370648	20	0.40411	2
ENSP00000309402	3	0.335545	2
ENSP00000364398	18	0.412587	2
ENSP00000314132	3	0.352941	2
ENSP00000416418	12	0.385201	2
ENSP00000318607	6	0.355065	2
mir-34	28	0.413551	2
mir-1781	29	0.409249	2
ENSP00000464258	9	0.367601	2
mir-8	60	0.460938	2
mir-460	57	0.445283	2
ENSP00000364346	9	0.393771	2
ENSP00000283147	18	0.419431	2
ENSP00000302562	2	0.31162	2
ENSP00000479964	16	0.415006	2
ENSP00000011619	14	0.389439	2
ENSP00000478600	7	0.356137	2
ENSP00000336800	15	0.400452	2
ENSP00000300784	12	0.401816	2
ENSP00000351813	11	0.392461	2
mir-12223	33	0.407834	2
ENSP00000411073	6	0.364948	2
ENSP00000345848	10	0.389868	2
mir-455	12	0.360856	2
ENSP00000366934	5	0.373024	2
ENSP00000480004	20	0.403189	2
ENSP00000454623	12	0.401816	2
ENSP00000481920	12	0.382703	2
ENSP00000480890	5	0.371069	2
ENSP00000358719	25	0.431181	2
ENSP00000283131	72	0.458549	2
ENSP00000318128	8	0.382289	2
ENSP00000257515	9	0.387309	2
ENSP00000346255	40	0.455598	2
ENSP00000262455	25	0.384783	2
ENSP00000262746	33	0.413551	2
mir-221	39	0.423952	2
ENSP00000358815	28	0.439206	2
ENSP00000473348	22	0.417453	2
mir-128	33	0.417453	2
ENSP00000040663	6	0.353646	2
ENSP00000481842	21	0.40411	2
ENSP00000484656	17	0.427021	2
ENSP00000358814	17	0.4	2
ENSP00000265174	6	0.310799	2
mir-1416	9	0.353646	2
mir-3524	27	0.406897	2
ENSP00000359942	12	0.389868	2
mir-2131	30	0.397753	2
mir-192	5	0.347059	2
mir-129	23	0.393771	2
CX40|GJA5	20	0.431707	2
ENSP00000219066	11	0.396417	2
ENSP00000358854	52	0.467018	2
ENSP00000223023	28	0.41844	2
ENSP00000363616	13	0.4	2
ENSP00000217402	11	0.361224	2
ENSP00000269593	3	0.329302	2
mir-2954	18	0.388584	2
mir-193	20	0.392461	2
mir-499	19	0.39116	2
mir-199	23	0.389439	2
ENSP00000364579	27	0.42497	2
ENSP00000263556	6	0.36722	2
mir-133	9	0.361224	2
ENSP00000362135	5	0.373024	2
ENSP00000361857	11	0.396861	2
ENSP00000339835	44	0.444724	2
ENSP00000357348	17	0.405498	2
ENSP00000387361	10	0.395089	2
mir-12277	8	0.363077	2
mir-33	17	0.384783	2
ENSP00000341214	12	0.389439	2
ENSP00000363458	17	0.417946	2
ENSP00000353408	41	0.460338	2
ENSP00000482128	22	0.425993	2
ENSP00000290354	17	0.401816	2
ENSP00000358525	5	0.339731	3
ENSP00000266085	8	0.341369	3
ENSP00000359675	5	0.343356	3
ENSP00000477725	47	0.433824	3
ENSP00000242719	9	0.349802	3
ENSP00000356070	14	0.4	3
ENSP00000239223	47	0.440847	3
ENSP00000265717	46	0.428571	3
ENSP00000318821	14	0.405034	3
ENSP00000359727	9	0.362334	3
ENSP00000330381	21	0.412587	3
ENSP00000364464	16	0.391593	3
ENSP00000345575	19	0.386885	3
ENSP00000440005	58	0.449809	3
ENSP00000415840	13	0.376596	3
ENSP00000361245	46	0.444724	3
mir-155	17	0.399098	3
ENSP00000439065	30	0.384783	3
ENSP00000319096	58	0.471372	3
ENSP00000351905	53	0.438662	3
ENSP00000246166	26	0.410673	3
ENSP00000360593	4	0.316637	3
ENSP00000261845	89	0.488276	3
ENSP00000379898	43	0.425481	3
ENSP00000290541	12	0.350148	3
ENSP00000347710	4	0.327778	3
ENSP00000311083	15	0.392027	3
ENSP00000342858	9	0.389011	3
ENSP00000369127	56	0.450955	3
ENSP00000307078	44	0.455013	3
ENSP00000414904	10	0.37861	3
let-7	12	0.377801	3
ENSP00000222567	4	0.336822	3
ENSP00000273317	15	0.410197	3
ENSP00000225235	8	0.366839	3
ENSP00000383118	77	0.468874	3
ENSP00000397133	34	0.409722	3
ENSP00000175091	2	0.326568	3
ENSP00000360874	25	0.401816	3
ENSP00000484552	2	0.306228	3
ENSP00000384610	33	0.420428	3
ENSP00000310521	27	0.4	3
ENSP00000485663	3	0.340058	3
ENSP00000381793	7	0.351539	3
ENSP00000318351	16	0.373024	3
ENSP00000267984	13	0.379421	3
ENSP00000362151	15	0.393771	3
ENSP00000366748	10	0.375	3
ENSP00000338533	48	0.456186	3
ENSP00000360293	18	0.405034	3
ENSP00000272233	75	0.484268	3
mir-1451	13	0.373812	3
ENSP00000220062	37	0.41115	3
ENSP00000357480	5	0.343689	3
ENSP00000468367	93	0.485597	3
ENSP00000305372	16	0.392897	3
ENSP00000387111	8	0.318059	4
ENSP00000419370	18	0.397753	4
ENSP00000361084	10	0.311346	4
ENSP00000308275	15	0.359026	4
ENSP00000356001	8	0.300254	4
ENSP00000363603	3	0.312997	4
GATA4	8	0.312997	5
NKX2-5	10	0.325069	5
GATA6	2	0.254493	5
ENSP00000295079	5	0.334594	6
ENSP00000258424	29	0.421429	6
ENSP00000354499	18	0.367601	6
ENSP00000354982	19	0.390298	6
ENSP00000358272	17	0.371459	6
ENSP00000233710	8	0.35119	6
ENSP00000354876	27	0.374207	6
ENSP00000355518	26	0.375796	6
ENSP00000379057	5	0.343689	6
ENSP00000345445	17	0.394649	6
ENSP00000359539	10	0.361224	6
ENSP00000355566	9	0.348768	6
ENSP00000310873	4	0.310526	6
ENSP00000218867	4	0.322404	7
mir-1559	3	0.295739	7
ENSP00000389277	3	0.291358	8
ENSP00000445306	9	0.33908	8
ANF|NPPA	4	0.26087	9
HAND1	2	0.238866	9
HAND2	2	0.238866	9
ENSP00000354554	18	0.327778	10
ENSP00000362873	16	0.326568	10
ENSP00000354665	12	0.333962	10
ENSP00000306397	29	0.367983	10
ENSP00000355046	16	0.34638	10
ENSP00000301457	18	0.37861	10
ENSP00000355996	4	0.35119	11
ENSP00000337701	5	0.336502	11
BMP4	1	0.230319	12
ENSP00000328729	1	0.295987	13
MYOCD	1	0.245492	14
ENSP00000378145	1	0.271057	15
ENSP00000072644	1	0.290879	16
SMAD1	4	0.298986	17
ENSP00000359171	1	0.274419	18
MEF2C	4	0.255227	19
ENSP00000357863	2	0.293046	20
ISL1	1	0.203448	21
ENSP00000379512	1	0.29798	22
ENSP00000443246	2	0.271889	23
FOXH1	2	0.231524	24
TBX5	6	0.327475	25
ENSP00000339976	1	0.285714	26
ENSP00000377357	1	0.289689	27

[truncated: 2 more sheets: Table_S11, Table_S12]
