# Supplementary material for: A comparative analysis of heart microRNAs in vertebrates brings novel insights into the evolution of genetic regulatory networks
Source: BMC Genomics. 2021 Mar 4;22:153. doi: 10.1186/s12864-021-07441-4 (PMC7931589; doi:10.1186/s12864-021-07441-4)
Supplement: Supplementary file 6 — Additional file 6 Supplementary data in xls format. [file 12864_2021_7441_MOESM6_ESM.xlsx]

## Sheet: Table_S1 - small RNA-seq datase
Table_S1. Heart small RNA-seq datasets used in the present study.
Taxonomic group	Species	Common name	spp ID	Database	Accession ID	Library layout	Reference	DOI
Fish	Danio rerio	Zebrafish	dre	SRA	SRR1554476	Single	Desvignes et al., 2014	10.1016/j.gene.2014.05.036
	Electrophorus electricus	Electric eel	eel	ENA	SRR1736653	Single	Traeger et al., 2015	10.1186/s12864-015-1288-8
	Oreochromis niloticus	Nile tilapia	oni	-	-	Single	Present study	-
	Salmo salar	Salmon	ssa	SRA	SRR866605	Single	Andreassen et al., 2013	10.1186/1471-2164-14-482
	Oncorhynchus mykiss	Rainbow trout	omy	ENA	SRR1047498	Single	Juanchich et al., 2016	10.1186/s12864-016-2505-9
	Lepisosteus oculatus	Spotted gar	loc	SRA	SRR2473346	Single	Braasch et al., 2016	10.1038/ng.3526
Amphibian	Xenopus tropicalis	Tropical clawed frog	xtr	SRA	SRR1231994	Single	Warnefors et al., 2014	10.1186/gb-2014-15-6-r83
	Xenopus laevis	African clawed frog	xla	-	-	Single	Present study	-
Reptile	Tropidurus torquatus	Lizard	aca	-	-	Single	Present study	-
Bird	Gallus gallus	Chicken	gga	SRA	SRR553599	Single	Meunier et al., 2013	10.1101/gr.140269.112
	Taeniopygia guttata	Zebra finch	tgu	-	-	-	Luo et al., 2012	10.1186/1471-2164-13-727
Mammal	Ornithorhynchus anatinus	Platypus	oan	SRA	SRR553594	Single	Meunier et al., 2013	10.1101/gr.140269.112
	Monodelphis domestica	Opossum	mdo	SRA	SRR553589	Single	Meunier et al., 2013	10.1101/gr.140269.112
	Bos taurus	Cow	bta	ENA	SRR2062562	Single	Dever et al., 2015	10.1371/journal.pone.0138275
	Canis familiaris	Dog	cfa	ENA	SRR3587077	Single	Penso-Dolfin et al., 2016	10.1371/journal.pone.0153453
	Oryctolagus cuniculus	Rabbit	ocu	SRA	SRR6662685	Single	Penso-Dolfin et al., 2018	10.1101/257006
	Ictidomys tridecemlineatus	Squirrel	itr	SRA	SRR4048260	Paired	no article related	-
	Mus musculus	Mouse	mmu	SRA	SRR553584	Single	Meunier et al., 2013	10.1101/gr.140269.112
	Macaca mulatta	Macaque	mml	SRA	SRR553579	Single	Meunier et al., 2013	10.1101/gr.140269.112
	Homo sapiens	Human	hsa	SRA	SRR553574	Single	Meunier et al., 2013	10.1101/gr.140269.112

## Sheet: Table_S2 - adapter
Table_S2. Adapter sequences of heart small RNA-seq datasets.
Species	used (8nt)	full_sequence
dre	TGGAATTC	TGGAATTCTCGGGTGCCAAGG
eel	TGGAATTC	TGGAATTCTCGGGTGCCAAGG
oni	TGGAATTC	TGGAATTCTCGGGTGCCAAGG
ssa	TGGAATTC	TGGAATTCTCGGGTGCCAAGG
omy	ATCTCGTA	ATCTCGTATGCCGTCTTCTGCTTG
loc	TGGAATTC	TGGAATTCTCGGGTGCCAAGG
xtr	TGGAATTC	TGGAATTCTCGGGTGCCAAGG
xla	TGGAATTC	TGGAATTCTCGGGTGCCAAGG
aca	TGGAATTC	TGGAATTCTCGGGTGCCAAGG
gga	ATCTCGTA	ATCTCGTATGCCGTCTTCTGCTTG
tgu	x	x
oan	ATCTCGTA	ATCTCGTATGCCGTCTTCTGCTTG
mdo	ATCTCGTA	ATCTCGTATGCCGTCTTCTGCTTG
bta	TGGAATTC	TGGAATTCTCGGGTGCCAAGG
cfa	AGATCGGA	AGATCGGAAGAGCGGTTCAG
ocu	TGGAATTC	TGGAATTCTCGGGTGCCAAGG
itr	TGGAATTC	TGGAATTCTCGGGTGCCAAGG
mmu	ATCTCGTA	ATCTCGTATGCCGTCTTCTGCTTG
mml	ATCTCGTA	ATCTCGTATGCCGTCTTCTGCTTG
hsa	ATCTCGTA	ATCTCGTATGCCGTCTTCTGCTTG

## Sheet: Table_S3 - genomes
Table_S3. Genomes used for mapping step in the present study.
Taxonomic group	Species	Common name	taxonomy ID	Assembly level	Database	Release	Download Date (Y/M/D)	link
Fish	Danio rerio	Zebrafish	7955	Chromosome	Ensembl	GRCz10, Sep 2014	2016-05-22	ftp://ftp.ensembl.org/pub/release-89/fasta/danio_rerio/dna/Danio_rerio.GRCz10.dna.toplevel.fa.gz
	Electrophorus electricus	Electric eel	8005	Scaffold	EFish Genomics 2.0	1.0, 2015	2017-06-21	http://efishgenomics.integrativebiology.msu.edu/downloads/Genome-Ee/SOAPdenovo-genome.fa.gz
	Oreochromis niloticus	Nile tilapia	8128	Linkage group	UCSC	Orenil2.0, Jan 2014	2016-05-22	http://hgdownload.soe.ucsc.edu/goldenPath/oreNil2/bigZips/oreNil2.fa.gz
	Salmo salar	Salmon	8030	Chromosome	NCBI	ICSASG_v2, Jun 2015	2017-06-21	ftp://ftp.ncbi.nlm.nih.gov/genomes/all/GCA/000/233/375/GCA_000233375.4_ICSASG_v2/GCA_000233375.4_ICSASG_v2_genomic.fna.gz
	Oncorhynchus mykiss	Rainbow trout	8022	Chromosome	NCBI	Omyk 1.0, Jun 2017	2017-06-21	ftp://ftp.ncbi.nlm.nih.gov/genomes/all/GCA/002/163/495/GCA_002163495.1_Omyk_1.0/GCA_002163495.1_Omyk_1.0_genomic.fna.gz
	Lepisosteus oculatus	Spotted gar	7918	Chromosome	Ensembl	LepOcu1, Dec 2011	2017-04-07	ftp://ftp.ensembl.org/pub/release-89/fasta/lepisosteus_oculatus/dna/Lepisosteus_oculatus.LepOcu1.dna.toplevel.fa.gz
Amphibian	Xenopus tropicalis	Tropical clawed frog	8364	Linkage group	Ensembl	JGI 4.2, Nov 2009	2016-06-20	ftp://ftp.ensembl.org/pub/release-89/fasta/xenopus_tropicalis/dna/Xenopus_tropicalis.JGI_4.2.dna.toplevel.fa.gz
	Xenopus laevis	African clawed frog	8355	Chromosome	XenBase	X. laevis v9.1, Sep 2015	2016-06-20	ftp://ftp.xenbase.org/pub/Genomics/JGI/Xenla9.1/Xla.v91.repeatMasked.fa.gz
Reptile	Anolis carolinensis	Lizard	28377	Chromosome	Ensembl	AnoCar2.0, May 2010	2016-05-22	ftp://ftp.ensembl.org/pub/release-89/fasta/anolis_carolinensis/dna/Anolis_carolinensis.AnoCar2.0.dna.toplevel.fa.gz
Bird	Gallus gallus	Chicken	9031	Chromosome	Ensembl	Gallus_gallus-5.0, Dec 2015	2017-06-21	ftp://ftp.ensembl.org/pub/release-89/fasta/gallus_gallus/dna/Gallus_gallus.Gallus_gallus-5.0.dna.toplevel.fa.gz
	Taeniopygia guttata	Zebra finch	59729	Chromosome	Ensembl	taeGut3.2.4, Aug 2008	2017-06-21	ftp://ftp.ensembl.org/pub/release-89/fasta/taeniopygia_guttata/dna/Taeniopygia_guttata.taeGut3.2.4.dna.toplevel.fa.gz
Mammal	Ornithorhynchus anatinus	Platypus	9258	Linkage group	Ensembl	OANA5, Dez 2005	2016-05-22	ftp://ftp.ensembl.org/pub/release-89/fasta/ornithorhynchus_anatinus/dna/Ornithorhynchus_anatinus.OANA5.dna.toplevel.fa.gz
	Monodelphis domestica	Opossum	13616	Chromosome	Ensembl	monDom5, Oct 2006	2016-05-22	ftp://ftp.ensembl.org/pub/release-89/fasta/monodelphis_domestica/dna/Monodelphis_domestica.BROADO5.dna.toplevel.fa.gz
	Bos taurus	Cow	9913	Chromosome	NCBI	BTAU_5.0.1, Nov 2015	2017-06-21	ftp://ftp.ncbi.nlm.nih.gov/genomes/Bos_taurus/
	Canis familiaris	Dog	9615	Chromosome	Ensembl	CanFam3.1, Sep 2011	2017-06-21	ftp://ftp.ensembl.org/pub/release-89/fasta/canis_familiaris/dna/Canis_familiaris.CanFam3.1.dna.toplevel.fa.gz
	Oryctolagus cuniculus	Rabbit	9986	Chromosome	Ensembl	OryCun2.0, Nov 2009	2018-08-29	ftp://ftp.ensembl.org/pub/release-93/fasta/oryctolagus_cuniculus/dna/Oryctolagus_cuniculus.OryCun2.0.dna.toplevel.fa.gz
	Ictidomys tridecemlineatus	Squirrel	43179	Scaffold	Ensembl	spetri2, Nov 2011	2017-04-07	ftp://ftp.ensembl.org/pub/release-89/fasta/ictidomys_tridecemlineatus/dna/Ictidomys_tridecemlineatus.spetri2.dna.toplevel.fa.gz
	Mus musculus	Mouse	10090	Chromosome	Ensembl	GRCm38, Jan 2012	2016-05-22	ftp://ftp.ensembl.org/pub/release-89/fasta/mus_musculus/dna/Mus_musculus.GRCm38.dna.toplevel.fa.gz
	Macaca mulatta	Macaque	9544	Chromosome	Ensembl	Mmul_8.0.1, Nov 2015	2017-06-21	ftp://ftp.ensembl.org/pub/release-89/fasta/macaca_mulatta/dna/Macaca_mulatta.Mmul_8.0.1.dna.toplevel.fa.gz
	Homo sapiens	Human	9606	Chromosome	UCSC	GRCh38, Dec 2013	2016-05-22	ftp://ftp.ensembl.org/pub/release-89/fasta/homo_sapiens/dna/Homo_sapiens.GRCh38.dna.toplevel.fa.gz

## Sheet: Table_S4 - heart transcriptome
Table_S4. Heart transcriptome datasets used to filter the predicted targets.
spp	id	SRR	library layout
dre	GSM1678057	SRR2013387	SINGLE
eel	NA	NA	NA
oni	SRX112567	SRR391681	PAIRED
ssa	SRX1052189	SRR2054794	PAIRED
omy	NA	NA	NA
loc	SRX661017	SRR1524252	PAIRED
xtr	GSM1015168	SRR579563	PAIRED
xla	GSM1893255	SRR2515151	PAIRED
aca	GSM1015163	SRR579558	PAIRED
gga	GSM752561	SRR306714	SINGLE
tgu	NA	NA	NA
oan	GSM752573	SRR306730	SINGLE
mdo	GSM752598	SRR306749	SINGLE
bta	SRX1177191	SRR2226636	PAIRED
cfa	SRX111067	SRR388744	PAIRED
tgu	NA	NA	NA
itr	SRX035763	SRR087419	PAIRED
mmu	GSM752622	SRR306768	SINGLE
mml	GSM752636	SRR306782	SINGLE
hsa	GSM752700	SRR306849	SINGLE
